# Supplementary material for: Unexpected Orange Photoluminescence from Tetrahedral Manganese(II) Halide Complexes with Bidentate Phosphanimines
Source: Molecules. 2026 Jan 1;31(1):161. doi: 10.3390/molecules31010161 (PMC12787953; doi:10.3390/molecules31010161)
Supplement: Supplementary file 1 [file molecules-31-00161-s001.zip]

Archive with 5 entries (5 files):
- bromo-complex-checkcif.pdf
- bromo-complex.cif
- iodo-complex-checkcif.pdf
- iodo-complex.cif
- Supplementary-revised.pdf
