# Supplementary material for: Unexpected Orange Photoluminescence from Tetrahedral Manganese(II) Halide Complexes with Bidentate Phosphanimines
Source: Molecules. 2026 Jan 1;31(1):161. doi: 10.3390/molecules31010161 (PMC12787953; doi:10.3390/molecules31010161)
Supplement: Supplementary file 1 [file molecules-31-00161-s001.zip › bromo-complex.cif]

 
data_32118102_0t_a
 
_audit_creation_method            'SHELXL-2019/3'
_shelx_SHELXL_version_number      '2019/3'
_chemical_name_systematic         ?
_chemical_name_common             ?
_chemical_melting_point           ?
_chemical_formula_moiety          
 'C37 H32 Br2 Mn N2 P2, C H2 Cl2' 
_chemical_formula_sum
 'C38 H34 Br2 Cl2 Mn N2 P2' 
_chemical_formula_weight          866.27

loop_
 _atom_type_symbol
 _atom_type_description
 _atom_type_scat_dispersion_real
 _atom_type_scat_dispersion_imag
 _atom_type_scat_source
 'C'  'C'   0.0033   0.0016
 'International Tables Vol C Tables 4.2.6.8 and 6.1.1.4'
 'H'  'H'   0.0000   0.0000
 'International Tables Vol C Tables 4.2.6.8 and 6.1.1.4'
 'N'  'N'   0.0061   0.0033
 'International Tables Vol C Tables 4.2.6.8 and 6.1.1.4'
 'P'  'P'   0.1023   0.0942
 'International Tables Vol C Tables 4.2.6.8 and 6.1.1.4'
 'Mn'  'Mn'   0.3368   0.7283
 'International Tables Vol C Tables 4.2.6.8 and 6.1.1.4'
 'Br'  'Br'  -0.2901   2.4595
 'International Tables Vol C Tables 4.2.6.8 and 6.1.1.4'
 'Cl'  'Cl'   0.1484   0.1585
 'International Tables Vol C Tables 4.2.6.8 and 6.1.1.4'
 
_space_group_crystal_system       monoclinic
_space_group_IT_number            14
_space_group_name_H-M_alt         'P 21/c'
_space_group_name_Hall            '-P 2ybc'
 
_shelx_space_group_comment
;
The symmetry employed for this shelxl refinement is uniquely defined
by the following loop, which should always be used as a source of
symmetry information in preference to the above space-group names.
They are only intended as comments.
;
 
loop_
 _space_group_symop_operation_xyz
 'x, y, z'
 '-x, y+1/2, -z+1/2'
 '-x, -y, -z'
 'x, -y-1/2, z-1/2'
 
_cell_length_a                    19.5117(14)
_cell_length_b                    12.3042(8)
_cell_length_c                    16.8889(13)
_cell_angle_alpha                 90
_cell_angle_beta                  114.209(3)
_cell_angle_gamma                 90
_cell_volume                      3698.0(5)
_cell_formula_units_Z             4
_cell_measurement_temperature     100(2)
_cell_measurement_reflns_used      9721
_cell_measurement_theta_min        2.29
_cell_measurement_theta_max       27.48

_exptl_crystal_description       'plate'
_exptl_crystal_colour            'colourless'

_exptl_crystal_density_meas       ?
_exptl_crystal_density_method     ?
_exptl_crystal_density_diffrn     1.556          
_exptl_crystal_F_000              1740
_exptl_transmission_factor_min    ?
_exptl_transmission_factor_max    ?
_exptl_crystal_size_max           0.159
_exptl_crystal_size_mid           0.134
_exptl_crystal_size_min           0.069
_exptl_absorpt_coefficient_mu     2.779
_shelx_estimated_absorpt_T_min    0.666
_shelx_estimated_absorpt_T_max    0.831
_exptl_absorpt_correction_type   'multi-scan'
_exptl_absorpt_correction_T_min   0.5548        
_exptl_absorpt_correction_T_max   0.7144
_exptl_absorpt_process_details    'SADABS-2016/2 (Bruker AXS Inc.)' 
_exptl_absorpt_special_details    ?
_diffrn_ambient_temperature       100(2)
_diffrn_radiation_wavelength      0.71073
_diffrn_radiation_type           'MoK\a'
_diffrn_radiation_source         'Incoatec I\muS microsource'
_diffrn_radiation_monochromator  'Incoatec HeliosTM multilayer optics'
_diffrn_measurement_device_type  'Bruker D8 Venture Photon II CMOS'
_diffrn_measurement_method       '\f and \w scans'
_diffrn_detector_area_resol_mean  ?
_diffrn_reflns_number             93912
_diffrn_reflns_av_unetI/netI      0.0334
_diffrn_reflns_av_R_equivalents   0.0733
_diffrn_reflns_limit_h_min        -25
_diffrn_reflns_limit_h_max        25
_diffrn_reflns_limit_k_min        -15
_diffrn_reflns_limit_k_max        15
_diffrn_reflns_limit_l_min        -21
_diffrn_reflns_limit_l_max        21
_diffrn_reflns_theta_min          2.012
_diffrn_reflns_theta_max          27.543
_diffrn_reflns_theta_full         25.242
_diffrn_measured_fraction_theta_max   0.996
_diffrn_measured_fraction_theta_full  0.999
_diffrn_reflns_Laue_measured_fraction_max    0.996
_diffrn_reflns_Laue_measured_fraction_full   0.999
_diffrn_reflns_point_group_measured_fraction_max   0.996
_diffrn_reflns_point_group_measured_fraction_full  0.999
_reflns_number_total              8472
_reflns_number_gt                 7198
_reflns_threshold_expression      'I > 2\s(I)'
_reflns_Friedel_coverage          0.000
_reflns_Friedel_fraction_max      .
_reflns_Friedel_fraction_full     .
 
_reflns_special_details
;
 Reflections were merged by SHELXL according to the crystal
 class for the calculation of statistics and refinement.
 
 _reflns_Friedel_fraction is defined as the number of unique
 Friedel pairs measured divided by the number that would be
 possible theoretically, ignoring centric projections and
 systematic absences.
;
 
_computing_data_collection      'Bruker APEX5'
_computing_cell_refinement      'Bruker SAINT'
_computing_data_reduction       'Bruker SAINT'  
_computing_structure_solution   'SHELXT-2018/2 (Sheldrick, 2018)'
_computing_structure_refinement 'SHELXL-2019/2 (Sheldrick, 2019)'
_computing_molecular_graphics     ?
_computing_publication_material   ?
_refine_special_details           ?
_refine_ls_structure_factor_coef  Fsqd
_refine_ls_matrix_type            full
_refine_ls_weighting_scheme       calc
_refine_ls_weighting_details
'w=1/[\s^2^(Fo^2^)+(0.0454P)^2^+8.4490P] where P=(Fo^2^+2Fc^2^)/3'
_atom_sites_solution_primary      dual
_atom_sites_solution_secondary    ?
_atom_sites_solution_hydrogens    geom
_refine_ls_hydrogen_treatment     constr
_refine_ls_extinction_method      none
_refine_ls_extinction_coef        .
_refine_ls_number_reflns          8472
_refine_ls_number_parameters      424
_refine_ls_number_restraints      0
_refine_ls_R_factor_all           0.0489
_refine_ls_R_factor_gt            0.0382
_refine_ls_wR_factor_ref          0.1008
_refine_ls_wR_factor_gt           0.0944
_refine_ls_goodness_of_fit_ref    1.054
_refine_ls_restrained_S_all       1.054
_refine_ls_shift/su_max           0.001
_refine_ls_shift/su_mean          0.000
 
loop_
 _atom_site_label
 _atom_site_type_symbol
 _atom_site_fract_x
 _atom_site_fract_y
 _atom_site_fract_z
 _atom_site_U_iso_or_equiv
 _atom_site_adp_type
 _atom_site_occupancy
 _atom_site_site_symmetry_order  
 _atom_site_calc_flag
 _atom_site_refinement_flags_posn
 _atom_site_refinement_flags_adp
 _atom_site_refinement_flags_occupancy
 _atom_site_disorder_assembly
 _atom_site_disorder_group
Mn Mn 0.19266(2) 0.48080(3) 0.71583(3) 0.01008(9) Uani 1 1 d . . . . .
Br1 Br 0.06161(2) 0.55041(2) 0.64058(2) 0.01866(8) Uani 1 1 d . . . . .
Br2 Br 0.27113(2) 0.48293(3) 0.87333(2) 0.02216(9) Uani 1 1 d . . . . .
P1 P 0.19904(4) 0.28391(5) 0.59235(4) 0.00919(14) Uani 1 1 d . . . . .
P2 P 0.23952(4) 0.52247(6) 0.55311(4) 0.00941(14) Uani 1 1 d . . . . .
N1 N 0.18407(13) 0.31639(19) 0.67596(15) 0.0119(5) Uani 1 1 d . . . . .
N2 N 0.24961(13) 0.55919(19) 0.64804(15) 0.0116(4) Uani 1 1 d . . . . .
C1 C 0.18018(15) 0.4029(2) 0.52325(17) 0.0112(5) Uani 1 1 d . . . . .
H1A H 0.178397 0.377838 0.466731 0.013 Uiso 1 1 calc R U . . .
H1B H 0.128797 0.427405 0.512510 0.013 Uiso 1 1 calc R U . . .
C11 C 0.16207(15) 0.2351(2) 0.72047(17) 0.0119(5) Uani 1 1 d . . . . .
C12 C 0.18086(16) 0.1253(2) 0.72123(18) 0.0150(6) Uani 1 1 d . . . . .
H12 H 0.213945 0.103422 0.695725 0.018 Uiso 1 1 calc R U . . .
C13 C 0.15172(17) 0.0475(2) 0.75886(19) 0.0183(6) Uani 1 1 d . . . . .
H13 H 0.164193 -0.026944 0.757724 0.022 Uiso 1 1 calc R U . . .
C14 C 0.10446(17) 0.0782(3) 0.79810(19) 0.0195(6) Uani 1 1 d . . . . .
H14 H 0.083196 0.025056 0.822110 0.023 Uiso 1 1 calc R U . . .
C15 C 0.08881(16) 0.1877(3) 0.80168(18) 0.0177(6) Uani 1 1 d . . . . .
H15 H 0.058163 0.209488 0.830402 0.021 Uiso 1 1 calc R U . . .
C16 C 0.11724(16) 0.2661(2) 0.76395(18) 0.0151(6) Uani 1 1 d . . . . .
H16 H 0.106331 0.340677 0.767560 0.018 Uiso 1 1 calc R U . . .
C21 C 0.13176(16) 0.1871(2) 0.52282(17) 0.0124(5) Uani 1 1 d . . . . .
C22 C 0.05614(17) 0.2139(3) 0.4963(2) 0.0192(6) Uani 1 1 d . . . . .
H22 H 0.042324 0.279135 0.516142 0.023 Uiso 1 1 calc R U . . .
C23 C 0.00113(19) 0.1448(3) 0.4408(2) 0.0288(8) Uani 1 1 d . . . . .
H23 H -0.050488 0.162584 0.422548 0.035 Uiso 1 1 calc R U . . .
C24 C 0.0217(2) 0.0498(3) 0.4122(2) 0.0326(8) Uani 1 1 d . . . . .
H24 H -0.015984 0.002659 0.374202 0.039 Uiso 1 1 calc R U . . .
C25 C 0.0963(2) 0.0230(3) 0.4384(2) 0.0305(8) Uani 1 1 d . . . . .
H25 H 0.109723 -0.042367 0.418436 0.037 Uiso 1 1 calc R U . . .
C26 C 0.15225(18) 0.0914(2) 0.4941(2) 0.0194(6) Uani 1 1 d . . . . .
H26 H 0.203750 0.072892 0.512331 0.023 Uiso 1 1 calc R U . . .
C31 C 0.29285(15) 0.2361(2) 0.61848(18) 0.0117(5) Uani 1 1 d . . . . .
C32 C 0.34169(16) 0.2297(2) 0.70660(19) 0.0155(6) Uani 1 1 d . . . . .
H32 H 0.325104 0.252041 0.749679 0.019 Uiso 1 1 calc R U . . .
C33 C 0.41418(17) 0.1909(3) 0.7309(2) 0.0220(7) Uani 1 1 d . . . . .
H33 H 0.447251 0.186580 0.790579 0.026 Uiso 1 1 calc R U . . .
C34 C 0.43844(18) 0.1583(3) 0.6680(2) 0.0233(7) Uani 1 1 d . . . . .
H34 H 0.487899 0.130609 0.684980 0.028 Uiso 1 1 calc R U . . .
C35 C 0.39084(18) 0.1658(2) 0.5803(2) 0.0205(6) Uani 1 1 d . . . . .
H35 H 0.408079 0.144406 0.537601 0.025 Uiso 1 1 calc R U . . .
C36 C 0.31807(16) 0.2046(2) 0.55536(19) 0.0148(6) Uani 1 1 d . . . . .
H36 H 0.285487 0.209724 0.495521 0.018 Uiso 1 1 calc R U . . .
C41 C 0.27861(16) 0.6647(2) 0.68189(19) 0.0144(5) Uani 1 1 d . . . . .
C42 C 0.34139(17) 0.6719(3) 0.7605(2) 0.0207(6) Uani 1 1 d . . . . .
H42 H 0.366132 0.607291 0.788656 0.025 Uiso 1 1 calc R U . . .
C43 C 0.36849(19) 0.7721(3) 0.7985(2) 0.0287(8) Uani 1 1 d . . . . .
H43 H 0.411102 0.775321 0.852506 0.034 Uiso 1 1 calc R U . . .
C44 C 0.3336(2) 0.8675(3) 0.7580(3) 0.0306(8) Uani 1 1 d . . . . .
H44 H 0.352324 0.936093 0.783486 0.037 Uiso 1 1 calc R U . . .
C45 C 0.2710(2) 0.8610(3) 0.6796(2) 0.0303(8) Uani 1 1 d . . . . .
H45 H 0.246974 0.925769 0.651026 0.036 Uiso 1 1 calc R U . . .
C46 C 0.24301(19) 0.7607(3) 0.6424(2) 0.0233(7) Uani 1 1 d . . . . .
H46 H 0.199205 0.757618 0.589608 0.028 Uiso 1 1 calc R U . . .
C51 C 0.32550(15) 0.4834(2) 0.54482(18) 0.0125(5) Uani 1 1 d . . . . .
C52 C 0.39197(16) 0.4806(2) 0.6205(2) 0.0175(6) Uani 1 1 d . . . . .
H52 H 0.392119 0.503223 0.674382 0.021 Uiso 1 1 calc R U . . .
C53 C 0.45798(17) 0.4443(3) 0.6160(2) 0.0223(7) Uani 1 1 d . . . . .
H53 H 0.503422 0.442562 0.667047 0.027 Uiso 1 1 calc R U . . .
C54 C 0.45761(19) 0.4108(3) 0.5375(2) 0.0253(7) Uani 1 1 d . . . . .
H54 H 0.502809 0.386243 0.534966 0.030 Uiso 1 1 calc R U . . .
C55 C 0.39165(19) 0.4131(3) 0.4628(2) 0.0237(7) Uani 1 1 d . . . . .
H55 H 0.391745 0.389988 0.409191 0.028 Uiso 1 1 calc R U . . .
C56 C 0.32568(17) 0.4487(2) 0.46604(19) 0.0177(6) Uani 1 1 d . . . . .
H56 H 0.280454 0.449701 0.414740 0.021 Uiso 1 1 calc R U . . .
C61 C 0.19065(15) 0.6164(2) 0.46648(17) 0.0120(5) Uani 1 1 d . . . . .
C62 C 0.22485(17) 0.6670(2) 0.41778(18) 0.0144(5) Uani 1 1 d . . . . .
H62 H 0.276156 0.653097 0.430303 0.017 Uiso 1 1 calc R U . . .
C63 C 0.18343(18) 0.7377(2) 0.35100(19) 0.0183(6) Uani 1 1 d . . . . .
H63 H 0.206540 0.771910 0.317806 0.022 Uiso 1 1 calc R U . . .
C64 C 0.10880(18) 0.7583(2) 0.3327(2) 0.0201(6) Uani 1 1 d . . . . .
H64 H 0.080569 0.805667 0.286304 0.024 Uiso 1 1 calc R U . . .
C65 C 0.07488(17) 0.7098(2) 0.38209(19) 0.0187(6) Uani 1 1 d . . . . .
H65 H 0.023862 0.725335 0.370030 0.022 Uiso 1 1 calc R U . . .
C66 C 0.11544(16) 0.6391(2) 0.44879(18) 0.0144(5) Uani 1 1 d . . . . .
H66 H 0.092264 0.606068 0.482417 0.017 Uiso 1 1 calc R U . . .
C1S C 0.4307(2) 0.8845(3) 0.5656(3) 0.0380(9) Uani 1 1 d . . . . .
H1S1 H 0.410884 0.917209 0.605572 0.046 Uiso 1 1 calc R U . . .
H1S2 H 0.402592 0.915960 0.507233 0.046 Uiso 1 1 calc R U . . .
Cl1 Cl 0.41626(5) 0.74321(7) 0.56120(6) 0.0365(2) Uani 1 1 d . . . . .
Cl2 Cl 0.52745(5) 0.91731(7) 0.60181(6) 0.0326(2) Uani 1 1 d . . . . .
 
loop_
 _atom_site_aniso_label
 _atom_site_aniso_U_11
 _atom_site_aniso_U_22
 _atom_site_aniso_U_33
 _atom_site_aniso_U_23
 _atom_site_aniso_U_13
 _atom_site_aniso_U_12
Mn 0.0148(2) 0.00758(19) 0.00914(19) -0.00038(14) 0.00616(16) -0.00015(15)
Br1 0.01840(15) 0.01976(16) 0.01897(15) 0.00035(11) 0.00881(12) 0.00458(11)
Br2 0.02771(17) 0.02339(17) 0.01259(14) 0.00174(11) 0.00545(12) -0.00454(12)
P1 0.0129(3) 0.0071(3) 0.0082(3) 0.0000(2) 0.0050(3) 0.0003(2)
P2 0.0116(3) 0.0081(3) 0.0084(3) 0.0011(2) 0.0040(2) -0.0002(2)
N1 0.0187(12) 0.0088(11) 0.0113(11) -0.0006(8) 0.0093(9) -0.0006(9)
N2 0.0147(11) 0.0100(11) 0.0103(10) -0.0006(9) 0.0052(9) -0.0012(9)
C1 0.0130(13) 0.0105(13) 0.0101(12) 0.0007(10) 0.0047(10) 0.0005(10)
C11 0.0152(13) 0.0106(13) 0.0088(12) 0.0004(10) 0.0040(10) -0.0020(10)
C12 0.0200(14) 0.0127(14) 0.0128(13) 0.0017(10) 0.0072(11) 0.0018(11)
C13 0.0215(15) 0.0127(14) 0.0163(14) 0.0034(11) 0.0033(12) -0.0029(11)
C14 0.0199(15) 0.0209(16) 0.0134(13) 0.0058(11) 0.0026(11) -0.0083(12)
C15 0.0153(14) 0.0286(17) 0.0101(13) 0.0024(11) 0.0061(11) -0.0030(12)
C16 0.0180(14) 0.0165(14) 0.0106(13) -0.0002(10) 0.0058(11) -0.0014(11)
C21 0.0186(14) 0.0106(13) 0.0092(12) 0.0001(10) 0.0068(11) -0.0033(10)
C22 0.0199(15) 0.0161(15) 0.0211(15) 0.0033(12) 0.0078(12) -0.0016(11)
C23 0.0187(16) 0.0330(19) 0.0287(18) 0.0036(15) 0.0037(13) -0.0082(14)
C24 0.0337(19) 0.036(2) 0.0226(17) -0.0078(15) 0.0058(15) -0.0215(16)
C25 0.042(2) 0.0229(17) 0.0287(18) -0.0137(14) 0.0167(16) -0.0136(15)
C26 0.0248(16) 0.0134(14) 0.0230(15) -0.0047(12) 0.0129(13) -0.0033(12)
C31 0.0120(13) 0.0059(12) 0.0167(13) 0.0008(10) 0.0053(11) 0.0013(10)
C32 0.0185(14) 0.0124(14) 0.0147(14) -0.0006(10) 0.0058(11) -0.0011(11)
C33 0.0175(15) 0.0208(16) 0.0210(15) 0.0040(12) 0.0012(12) -0.0008(12)
C34 0.0184(15) 0.0157(15) 0.0359(18) 0.0036(13) 0.0112(14) 0.0026(12)
C35 0.0225(15) 0.0150(15) 0.0298(17) -0.0041(12) 0.0167(13) 0.0003(12)
C36 0.0187(14) 0.0106(13) 0.0164(14) -0.0012(10) 0.0085(11) -0.0016(11)
C41 0.0177(14) 0.0106(13) 0.0176(14) -0.0012(10) 0.0101(11) -0.0030(11)
C42 0.0198(15) 0.0196(15) 0.0208(15) -0.0036(12) 0.0064(12) -0.0037(12)
C43 0.0227(17) 0.0289(19) 0.0309(18) -0.0129(15) 0.0073(14) -0.0103(14)
C44 0.0339(19) 0.0206(17) 0.041(2) -0.0159(15) 0.0185(16) -0.0112(14)
C45 0.044(2) 0.0135(16) 0.0342(19) -0.0052(14) 0.0173(16) 0.0012(14)
C46 0.0279(17) 0.0169(15) 0.0227(16) -0.0021(12) 0.0078(13) 0.0041(13)
C51 0.0142(13) 0.0108(13) 0.0152(13) 0.0036(10) 0.0089(11) 0.0003(10)
C52 0.0146(14) 0.0162(14) 0.0198(15) 0.0020(11) 0.0050(12) -0.0009(11)
C53 0.0144(14) 0.0165(15) 0.0325(17) 0.0074(13) 0.0061(13) 0.0015(11)
C54 0.0235(16) 0.0184(16) 0.042(2) 0.0110(14) 0.0216(15) 0.0071(13)
C55 0.0278(17) 0.0226(16) 0.0303(17) 0.0081(13) 0.0216(14) 0.0058(13)
C56 0.0218(15) 0.0182(15) 0.0157(14) 0.0040(11) 0.0101(12) 0.0035(12)
C61 0.0165(13) 0.0077(12) 0.0108(12) -0.0002(10) 0.0046(10) -0.0007(10)
C62 0.0191(14) 0.0093(13) 0.0153(13) 0.0000(10) 0.0076(11) -0.0026(10)
C63 0.0292(16) 0.0102(13) 0.0174(14) 0.0041(11) 0.0115(12) -0.0024(12)
C64 0.0286(16) 0.0095(13) 0.0170(14) 0.0053(11) 0.0041(12) 0.0027(12)
C65 0.0186(14) 0.0155(14) 0.0182(14) 0.0001(11) 0.0037(12) 0.0023(11)
C66 0.0183(14) 0.0121(13) 0.0125(13) 0.0016(10) 0.0061(11) 0.0003(11)
C1S 0.0291(19) 0.0234(19) 0.052(2) 0.0004(17) 0.0073(17) 0.0029(15)
Cl1 0.0287(4) 0.0235(4) 0.0419(5) -0.0009(4) -0.0011(4) -0.0042(3)
Cl2 0.0317(4) 0.0255(4) 0.0362(5) 0.0026(4) 0.0096(4) -0.0045(3)
 
_geom_special_details
;
 All esds (except the esd in the dihedral angle between two l.s. planes)
 are estimated using the full covariance matrix.  The cell esds are taken
 into account individually in the estimation of esds in distances, angles
 and torsion angles; correlations between esds in cell parameters are only
 used when they are defined by crystal symmetry.  An approximate (isotropic)
 treatment of cell esds is used for estimating esds involving l.s. planes.
;
 
loop_
 _geom_bond_atom_site_label_1
 _geom_bond_atom_site_label_2
 _geom_bond_distance
 _geom_bond_site_symmetry_2
 _geom_bond_publ_flag
Mn N1 2.117(2) . ?
Mn N2 2.126(2) . ?
Mn Br2 2.4659(5) . ?
Mn Br1 2.4943(5) . ?
P1 N1 1.605(2) . ?
P1 C31 1.797(3) . ?
P1 C21 1.805(3) . ?
P1 C1 1.813(3) . ?
P2 N2 1.598(2) . ?
P2 C61 1.800(3) . ?
P2 C51 1.805(3) . ?
P2 C1 1.811(3) . ?
N1 C11 1.419(3) . ?
N2 C41 1.438(4) . ?
C11 C12 1.399(4) . ?
C11 C16 1.406(4) . ?
C12 C13 1.393(4) . ?
C13 C14 1.390(5) . ?
C14 C15 1.388(5) . ?
C15 C16 1.390(4) . ?
C21 C26 1.393(4) . ?
C21 C22 1.395(4) . ?
C22 C23 1.389(4) . ?
C23 C24 1.386(6) . ?
C24 C25 1.376(6) . ?
C25 C26 1.393(4) . ?
C31 C36 1.400(4) . ?
C31 C32 1.402(4) . ?
C32 C33 1.386(4) . ?
C33 C34 1.387(5) . ?
C34 C35 1.392(5) . ?
C35 C36 1.389(4) . ?
C41 C42 1.392(4) . ?
C41 C46 1.394(4) . ?
C42 C43 1.391(4) . ?
C43 C44 1.388(5) . ?
C44 C45 1.387(5) . ?
C45 C46 1.391(5) . ?
C51 C56 1.399(4) . ?
C51 C52 1.399(4) . ?
C52 C53 1.394(4) . ?
C53 C54 1.386(5) . ?
C54 C55 1.385(5) . ?
C55 C56 1.382(4) . ?
C61 C62 1.400(4) . ?
C61 C66 1.400(4) . ?
C62 C63 1.391(4) . ?
C63 C64 1.383(5) . ?
C64 C65 1.394(5) . ?
C65 C66 1.387(4) . ?
C1S Cl1 1.758(4) . ?
C1S Cl2 1.776(4) . ?
 
loop_
 _geom_angle_atom_site_label_1
 _geom_angle_atom_site_label_2
 _geom_angle_atom_site_label_3
 _geom_angle
 _geom_angle_site_symmetry_1
 _geom_angle_site_symmetry_3
 _geom_angle_publ_flag
N1 Mn N2 104.65(9) . . ?
N1 Mn Br2 106.64(6) . . ?
N2 Mn Br2 110.22(6) . . ?
N1 Mn Br1 103.61(7) . . ?
N2 Mn Br1 102.88(6) . . ?
Br2 Mn Br1 126.82(2) . . ?
N1 P1 C31 113.57(13) . . ?
N1 P1 C21 112.99(13) . . ?
C31 P1 C21 109.86(13) . . ?
N1 P1 C1 107.64(13) . . ?
C31 P1 C1 109.86(13) . . ?
C21 P1 C1 102.27(12) . . ?
N2 P2 C61 116.11(13) . . ?
N2 P2 C51 114.65(13) . . ?
C61 P2 C51 107.89(13) . . ?
N2 P2 C1 108.10(13) . . ?
C61 P2 C1 103.30(13) . . ?
C51 P2 C1 105.68(13) . . ?
C11 N1 P1 119.63(19) . . ?
C11 N1 Mn 120.43(17) . . ?
P1 N1 Mn 119.90(13) . . ?
C41 N2 P2 121.38(19) . . ?
C41 N2 Mn 113.76(18) . . ?
P2 N2 Mn 122.37(13) . . ?
P2 C1 P1 122.60(15) . . ?
C12 C11 C16 118.3(3) . . ?
C12 C11 N1 123.4(3) . . ?
C16 C11 N1 118.3(2) . . ?
C13 C12 C11 120.9(3) . . ?
C14 C13 C12 120.4(3) . . ?
C15 C14 C13 119.0(3) . . ?
C14 C15 C16 121.1(3) . . ?
C15 C16 C11 120.2(3) . . ?
C26 C21 C22 120.3(3) . . ?
C26 C21 P1 123.3(2) . . ?
C22 C21 P1 116.4(2) . . ?
C23 C22 C21 119.7(3) . . ?
C24 C23 C22 119.8(3) . . ?
C25 C24 C23 120.6(3) . . ?
C24 C25 C26 120.3(3) . . ?
C25 C26 C21 119.2(3) . . ?
C36 C31 C32 119.6(3) . . ?
C36 C31 P1 123.0(2) . . ?
C32 C31 P1 117.4(2) . . ?
C33 C32 C31 120.0(3) . . ?
C32 C33 C34 120.0(3) . . ?
C33 C34 C35 120.5(3) . . ?
C36 C35 C34 119.9(3) . . ?
C35 C36 C31 119.9(3) . . ?
C42 C41 C46 118.2(3) . . ?
C42 C41 N2 119.1(3) . . ?
C46 C41 N2 122.5(3) . . ?
C43 C42 C41 121.1(3) . . ?
C44 C43 C42 120.4(3) . . ?
C45 C44 C43 118.9(3) . . ?
C44 C45 C46 120.7(3) . . ?
C45 C46 C41 120.6(3) . . ?
C56 C51 C52 119.9(3) . . ?
C56 C51 P2 121.3(2) . . ?
C52 C51 P2 118.6(2) . . ?
C53 C52 C51 119.3(3) . . ?
C54 C53 C52 120.3(3) . . ?
C55 C54 C53 120.3(3) . . ?
C56 C55 C54 120.2(3) . . ?
C55 C56 C51 120.0(3) . . ?
C62 C61 C66 119.7(3) . . ?
C62 C61 P2 122.8(2) . . ?
C66 C61 P2 117.4(2) . . ?
C63 C62 C61 119.8(3) . . ?
C64 C63 C62 120.3(3) . . ?
C63 C64 C65 120.2(3) . . ?
C66 C65 C64 120.1(3) . . ?
C65 C66 C61 119.8(3) . . ?
Cl1 C1S Cl2 111.6(2) . . ?
 
_refine_diff_density_max    1.498
_refine_diff_density_min   -1.001
_refine_diff_density_rms    0.108

_shelx_res_file
;
TITL 32118102_0t_a.res in P2(1)/c
    32118102_0t_a.res
    created by SHELXL-2019/3 at 09:12:37 on 04-Apr-2025
REM Old TITL 32118102_0t in P2(1)/c
REM SHELXT solution in P2(1)/c: R1 0.095, Rweak 0.006, Alpha 0.042
REM <I/s>   0.354 for  373 systematic absences,  Orientation as input
REM Formula found by SHELXT:  C38 N2 P4 Mn Br2

CELL  0.71073  19.5117  12.3042  16.8889   90.000  114.209   90.000
ZERR    4.000   0.0014   0.0008   0.0013    0.000    0.003    0.000
LATT  1
SYMM -X, 1/2+Y, 1/2-Z
SFAC C H N P MN BR  CL
UNIT 152 136 8 8 4 8 8
TEMP -173.150
SIZE 0.069 0.134 0.159
L.S. 10

BOND
LIST 4
FMAP 2
rem h k l       Fo^2      Fc^2    Error/esd Fc/Fc(max) Resolution(A)

OMIT -1  1  1 ! 31695.28  67646.40   11.30     0.794       9.54
OMIT -5  1 12 !  6489.73    441.79    9.93     0.064       1.40
OMIT -2 11  8 !  4324.06   1121.54    8.98     0.102       0.98
ACTA
PLAN 10
WGHT    0.045400    8.448998
FVAR       0.09379
MN    5    0.192659    0.480797    0.715825    11.00000    0.01477    0.00758 =
         0.00914   -0.00038    0.00616   -0.00015
BR1   6    0.061613    0.550413    0.640581    11.00000    0.01840    0.01976 =
         0.01897    0.00035    0.00881    0.00458
BR2   6    0.271131    0.482927    0.873329    11.00000    0.02771    0.02339 =
         0.01259    0.00174    0.00545   -0.00454
P1    4    0.199038    0.283912    0.592350    11.00000    0.01289    0.00713 =
         0.00823    0.00001    0.00501    0.00028
P2    4    0.239520    0.522472    0.553114    11.00000    0.01156    0.00813 =
         0.00843    0.00106    0.00398   -0.00020
N1    3    0.184072    0.316386    0.675958    11.00000    0.01866    0.00875 =
         0.01132   -0.00059    0.00929   -0.00056
N2    3    0.249615    0.559188    0.648038    11.00000    0.01470    0.00996 =
         0.01028   -0.00059    0.00518   -0.00124
C1    1    0.180184    0.402876    0.523254    11.00000    0.01297    0.01047 =
         0.01012    0.00070    0.00471    0.00055
AFIX  23
H1A   2    0.178397    0.377838    0.466731    11.00000   -1.20000
H1B   2    0.128797    0.427405    0.512510    11.00000   -1.20000
AFIX   0
rem Ph
C11   1    0.162074    0.235140    0.720471    11.00000    0.01522    0.01062 =
         0.00884    0.00043    0.00402   -0.00203
C12   1    0.180861    0.125260    0.721231    11.00000    0.02005    0.01266 =
         0.01280    0.00169    0.00720    0.00176
AFIX  43
H12   2    0.213945    0.103422    0.695725    11.00000   -1.20000
AFIX   0
C13   1    0.151719    0.047502    0.758864    11.00000    0.02152    0.01267 =
         0.01634    0.00339    0.00329   -0.00294
AFIX  43
H13   2    0.164193   -0.026944    0.757724    11.00000   -1.20000
AFIX   0
C14   1    0.104463    0.078222    0.798102    11.00000    0.01992    0.02093 =
         0.01344    0.00585    0.00256   -0.00825
AFIX  43
H14   2    0.083196    0.025056    0.822110    11.00000   -1.20000
AFIX   0
C15   1    0.088813    0.187724    0.801683    11.00000    0.01531    0.02859 =
         0.01015    0.00240    0.00608   -0.00303
AFIX  43
H15   2    0.058163    0.209488    0.830402    11.00000   -1.20000
AFIX   0
C16   1    0.117235    0.266061    0.763952    11.00000    0.01801    0.01649 =
         0.01062   -0.00022    0.00584   -0.00143
AFIX  43
H16   2    0.106331    0.340677    0.767560    11.00000   -1.20000
AFIX   0
rem Ph
C21   1    0.131758    0.187101    0.522815    11.00000    0.01862    0.01059 =
         0.00921    0.00013    0.00685   -0.00328
C22   1    0.056138    0.213916    0.496332    11.00000    0.01985    0.01607 =
         0.02112    0.00333    0.00784   -0.00160
AFIX  43
H22   2    0.042324    0.279135    0.516142    11.00000   -1.20000
AFIX   0
C23   1    0.001129    0.144790    0.440849    11.00000    0.01872    0.03299 =
         0.02871    0.00361    0.00372   -0.00816
AFIX  43
H23   2   -0.050488    0.162584    0.422548    11.00000   -1.20000
AFIX   0
C24   1    0.021733    0.049763    0.412243    11.00000    0.03375    0.03580 =
         0.02258   -0.00775    0.00585   -0.02147
AFIX  43
H24   2   -0.015984    0.002659    0.374202    11.00000   -1.20000
AFIX   0
C25   1    0.096310    0.023027    0.438435    11.00000    0.04209    0.02289 =
         0.02872   -0.01367    0.01673   -0.01362
AFIX  43
H25   2    0.109723   -0.042367    0.418436    11.00000   -1.20000
AFIX   0
C26   1    0.152250    0.091359    0.494130    11.00000    0.02479    0.01339 =
         0.02299   -0.00465    0.01293   -0.00333
AFIX  43
H26   2    0.203750    0.072892    0.512331    11.00000   -1.20000
AFIX   0
rem Ph
C31   1    0.292852    0.236117    0.618482    11.00000    0.01197    0.00590 =
         0.01668    0.00079    0.00533    0.00126
C32   1    0.341692    0.229733    0.706602    11.00000    0.01846    0.01237 =
         0.01471   -0.00055    0.00581   -0.00112
AFIX  43
H32   2    0.325104    0.252041    0.749679    11.00000   -1.20000
AFIX   0
C33   1    0.414175    0.190876    0.730868    11.00000    0.01748    0.02081 =
         0.02101    0.00399    0.00116   -0.00076
AFIX  43
H33   2    0.447251    0.186580    0.790579    11.00000   -1.20000
AFIX   0
C34   1    0.438441    0.158269    0.668038    11.00000    0.01839    0.01572 =
         0.03589    0.00358    0.01115    0.00259
AFIX  43
H34   2    0.487899    0.130609    0.684980    11.00000   -1.20000
AFIX   0
C35   1    0.390839    0.165786    0.580340    11.00000    0.02246    0.01503 =
         0.02982   -0.00411    0.01671    0.00029
AFIX  43
H35   2    0.408079    0.144406    0.537601    11.00000   -1.20000
AFIX   0
C36   1    0.318075    0.204592    0.555356    11.00000    0.01866    0.01059 =
         0.01642   -0.00120    0.00854   -0.00158
AFIX  43
H36   2    0.285487    0.209724    0.495521    11.00000   -1.20000
AFIX   0
rem Ph
C41   1    0.278606    0.664689    0.681891    11.00000    0.01773    0.01063 =
         0.01755   -0.00115    0.01011   -0.00296
C42   1    0.341394    0.671887    0.760508    11.00000    0.01982    0.01957 =
         0.02082   -0.00364    0.00637   -0.00375
AFIX  43
H42   2    0.366132    0.607291    0.788656    11.00000   -1.20000
AFIX   0
C43   1    0.368493    0.772111    0.798513    11.00000    0.02271    0.02893 =
         0.03093   -0.01294    0.00727   -0.01030
AFIX  43
H43   2    0.411102    0.775321    0.852506    11.00000   -1.20000
AFIX   0
C44   1    0.333618    0.867484    0.757978    11.00000    0.03385    0.02059 =
         0.04051   -0.01588    0.01847   -0.01119
AFIX  43
H44   2    0.352324    0.936093    0.783486    11.00000   -1.20000
AFIX   0
C45   1    0.271000    0.860988    0.679607    11.00000    0.04440    0.01351 =
         0.03422   -0.00523    0.01734    0.00123
AFIX  43
H45   2    0.246974    0.925769    0.651026    11.00000   -1.20000
AFIX   0
C46   1    0.243014    0.760711    0.642427    11.00000    0.02789    0.01689 =
         0.02275   -0.00214    0.00783    0.00410
AFIX  43
H46   2    0.199205    0.757618    0.589608    11.00000   -1.20000
AFIX   0
rem Ph
C51   1    0.325497    0.483410    0.544816    11.00000    0.01418    0.01081 =
         0.01524    0.00365    0.00891    0.00034
C52   1    0.391968    0.480630    0.620522    11.00000    0.01462    0.01616 =
         0.01975    0.00201    0.00497   -0.00089
AFIX  43
H52   2    0.392119    0.503223    0.674382    11.00000   -1.20000
AFIX   0
C53   1    0.457976    0.444334    0.616034    11.00000    0.01445    0.01647 =
         0.03255    0.00742    0.00611    0.00152
AFIX  43
H53   2    0.503422    0.442562    0.667047    11.00000   -1.20000
AFIX   0
C54   1    0.457615    0.410837    0.537541    11.00000    0.02354    0.01843 =
         0.04198    0.01098    0.02162    0.00713
AFIX  43
H54   2    0.502809    0.386243    0.534966    11.00000   -1.20000
AFIX   0
C55   1    0.391649    0.413059    0.462825    11.00000    0.02783    0.02261 =
         0.03032    0.00807    0.02158    0.00577
AFIX  43
H55   2    0.391745    0.389988    0.409191    11.00000   -1.20000
AFIX   0
C56   1    0.325681    0.448733    0.466041    11.00000    0.02178    0.01815 =
         0.01566    0.00397    0.01010    0.00346
AFIX  43
H56   2    0.280454    0.449701    0.414740    11.00000   -1.20000
AFIX   0
rem Ph
C61   1    0.190648    0.616375    0.466485    11.00000    0.01648    0.00771 =
         0.01075   -0.00019    0.00464   -0.00075
C62   1    0.224847    0.666984    0.417780    11.00000    0.01914    0.00934 =
         0.01526   -0.00002    0.00763   -0.00261
AFIX  43
H62   2    0.276156    0.653097    0.430303    11.00000   -1.20000
AFIX   0
C63   1    0.183435    0.737656    0.351002    11.00000    0.02917    0.01024 =
         0.01737    0.00409    0.01153   -0.00242
AFIX  43
H63   2    0.206540    0.771910    0.317806    11.00000   -1.20000
AFIX   0
C64   1    0.108803    0.758318    0.332681    11.00000    0.02864    0.00950 =
         0.01700    0.00525    0.00409    0.00270
AFIX  43
H64   2    0.080569    0.805667    0.286304    11.00000   -1.20000
AFIX   0
C65   1    0.074881    0.709848    0.382088    11.00000    0.01864    0.01545 =
         0.01823    0.00011    0.00371    0.00232
AFIX  43
H65   2    0.023862    0.725335    0.370030    11.00000   -1.20000
AFIX   0
C66   1    0.115440    0.639078    0.448794    11.00000    0.01828    0.01214 =
         0.01253    0.00161    0.00615    0.00029
AFIX  43
H66   2    0.092264    0.606068    0.482417    11.00000   -1.20000
AFIX   0
rem
rem
rem CH2Cl2
C1S   1    0.430708    0.884508    0.565646    11.00000    0.02912    0.02337 =
         0.05239    0.00036    0.00735    0.00291
AFIX  23
H1S1  2    0.410884    0.917209    0.605572    11.00000   -1.20000
H1S2  2    0.402592    0.915960    0.507233    11.00000   -1.20000
AFIX   0
CL1   7    0.416263    0.743209    0.561204    11.00000    0.02867    0.02352 =
         0.04189   -0.00086   -0.00110   -0.00420
CL2   7    0.527451    0.917308    0.601814    11.00000    0.03169    0.02551 =
         0.03622    0.00256    0.00962   -0.00449
HKLF    4


REM  32118102_0t_a.res in P2(1)/c
REM wR2 = 0.1008, GooF = S = 1.054, Restrained GooF = 1.054 for all data
REM R1 = 0.0382 for 7198 Fo > 4sig(Fo) and 0.0489 for all 8472 data
REM 424 parameters refined using 0 restraints

END

WGHT      0.0454      8.4492

REM Highest difference peak  1.498,  deepest hole -1.001,  1-sigma level  0.108
Q1    1   0.1143  0.5505  0.6697  11.00000  0.05    1.50
Q2    1   0.0079  0.5527  0.6099  11.00000  0.05    1.49
Q3    1   0.2184  0.4831  0.8410  11.00000  0.05    1.30
Q4    1   0.3293  0.4798  0.9025  11.00000  0.05    1.23
Q5    1   0.1466  0.4802  0.6905  11.00000  0.05    1.02
Q6    1   0.2414  0.4825  0.7416  11.00000  0.05    0.97
Q7    1   0.2501  0.2796  0.6204  11.00000  0.05    0.82
Q8    1   0.2924  0.5185  0.5769  11.00000  0.05    0.79
Q9    1   0.4809  0.9159  0.5682  11.00000  0.05    0.64
Q10   1   0.1905  0.5208  0.5192  11.00000  0.05    0.60
;
_shelx_res_checksum   31085

_shelx_hkl_file
;
   0   0  -2    2.08    0.40
   0   0   2    1.84    0.37
   0   0   2    1.71    0.24
   0   0  -2    2.06    0.25
   0   0  -2    2.07    0.28
   0   0   2    1.61    0.23
   0   0  -3    0.15    0.20
   0   0   3    0.03    0.20
   0   0  -3    0.05    0.20
   0   0   3    0.26    0.41
   0   0   3    0.26    0.21
   0   0  -3   -0.20    0.41
   0   0   4  144.90   10.96
   0   0  -4  166.51   10.82
   0   0  -4  162.28   11.01
   0   0  -4  178.07   10.83
   0   0   4  164.78   10.82
   0   0   5    0.20    0.57
   0   0  -5   -0.01    0.30
   0   0   5    0.25    0.29
   0   0  -5   -0.06    0.35
   0   0   5   -0.27    0.25
   0   0  -5    0.07    0.59
   0   0  -5   -0.12    0.29
   0   0   6   33.16    2.85
   0   0  -6   37.84    2.54
   0   0  -6   33.13    2.58
   0   0  -6   32.93    2.85
   0   0   6   32.06    2.50
   0   0  -6   36.21    2.53
   0   0   7    0.18    0.41
   0   0  -7   -0.05    0.50
   0   0  -7   -0.27    0.39
   0   0  -7    0.64    0.79
   0   0   7    0.05    0.38
   0   0  -7   -0.01    0.40
   0   0   7   -0.31    0.69
   0   0  -7    0.05    0.75
   0   0   8   34.52    2.81
   0   0  -8   42.72    2.88
   0   0  -8   38.25    3.34
   0   0   8   35.85    2.81
   0   0  -8   39.63    2.88
   0   0  -8   36.17    3.28
   0   0   8   37.43    3.30
   0   0  -8   36.56    2.90
   0   0  -8   38.85    2.97
   0   0  -9    0.11    0.59
   0   0  -9   -0.54    0.45
   0   0   9    0.25    0.84
   0   0  -9   -1.33    0.77
   0   0   9   -0.41    0.40
   0   0   9   -0.38    0.41
   0   0  -9    0.32    0.51
   0   0  -9   -0.12    0.61
   0   0 -10   30.93    3.43
   0   0  10   35.91    2.92
   0   0 -10   38.64    3.06
   0   0  10   38.74    3.52
   0   0 -10   36.33    3.08
   0   0 -10   37.52    3.55
   0   0 -10   39.58    2.98
   0   0  10   39.41    2.99
   0   0 -10   40.32    2.98
   0   0 -11   -0.62    0.95
   0   0  11    0.60    0.59
   0   0  11    0.78    0.59
   0   0 -11    0.36    0.72
   0   0 -11    0.51    0.61
   0   0  11    0.34    1.13
   0   0 -11    1.68    1.11
   0   0 -11    0.76    0.69
   0   0 -11    1.12    0.76
   0   0 -12  192.76   12.62
   0   0 -12  194.45   12.52
   0   0 -12  177.06   13.15
   0   0 -12  181.70   13.11
   0   0  12  180.94   12.48
   0   0  12  181.96   12.54
   0   0  12  196.29   13.12
   0   0 -12  176.05   12.59
   0   0 -12  172.83   12.46
   0   0 -13    0.04    0.86
   0   0 -13   -0.74    0.65
   0   0 -13    2.12    1.26
   0   0 -13    0.31    0.79
   0   0 -13    0.16    0.89
   0   0  13   -0.14    1.27
   0   0  13    0.31    0.67
   0   0  14   50.63    5.42
   0   0 -14   51.59    4.17
   0   0 -14   50.28    4.30
   0   0 -14   52.26    4.94
   0   0 -14   52.85    4.16
   0   0 -14   59.61    4.43
   0   0 -15   -0.14    0.93
   0   0 -15   -0.20    0.97
   0   0  15   -0.48    1.46
   0   0 -15   -0.94    0.77
   0   0 -15    0.19    1.11
   0   0 -16    2.69    1.29
   0   0 -16    1.37    1.00
   0   0  16    1.94    1.65
   0   0 -16    0.30    1.09
   0   0 -16    1.50    1.01
   0   0 -17   -0.34    1.04
   0   0 -17   -0.24    1.01
   0   0 -17   -0.83    0.93
   0   0 -17    0.24    1.20
   0   0  17   -1.33    1.60
   0   0 -18   -2.14    1.06
   0   0 -18   -1.23    0.98
   0   0 -18   -0.70    1.29
   0   0 -18    0.56    1.13
   0   0  18   -2.53    1.60
   0   0 -19   -0.43    0.98
   0   0  19    2.55    2.04
   0   0 -19   -0.24    1.25
   0   0 -19    0.84    1.28
   0   0 -19   -0.82    1.13
   0   0 -20   -0.18    1.20
   0   0  20   -0.80    1.89
   0   0 -20    2.82    1.47
   0   1   1  103.01    6.71
   0   1  -1  100.26    6.60
   0   1  -1  102.49    6.59
   0  -1  -1   98.84    6.63
   0  -1  -1  101.11    6.61
   0  -1   1   98.24    6.61
   0  -1  -1   99.32    6.59
   0   1  -2   28.50    2.00
   0   1   2   27.26    1.97
   0   1  -2   33.07    2.04
   0   1   2   28.94    2.17
   0   1   2   29.24    2.13
   0   1   2   27.98    2.00
   0   1  -2   27.40    1.97
   0  -1  -2   29.19    2.19
   0  -1   2   31.18    2.03
   0  -1   2   32.34    2.00
   0  -1  -2   29.26    2.15
   0  -1  -2   27.05    2.03
   0  -1  -2   29.15    1.97
   0  -1   2   27.26    1.97
   0  -1  -2   28.36    1.99
   0   1  -3   13.59    1.20
   0   1   3   13.62    1.07
   0   1  -3   16.40    1.10
   0   1   3   15.15    1.43
   0   1  -3   14.22    1.11
   0   1  -3   15.57    1.07
   0   1   3   11.44    1.03
   0   1   3   14.56    1.36
   0  -1  -3   12.69    1.14
   0  -1   3   12.96    1.05
   0  -1  -3   13.15    1.05
   0  -1   3   15.35    1.18
   0  -1  -3   12.88    1.34
   0  -1  -3   12.82    1.08
   0  -1  -3   16.26    1.41
   0  -1   3   14.45    1.08
   0   1   4   13.86    1.22
   0   1   4   15.67    1.60
   0   1   4   14.26    1.24
   0   1  -4   16.04    1.45
   0   1  -4   17.84    1.25
   0   1  -4   17.92    1.27
   0  -1   4   15.85    1.23
   0  -1  -4   15.02    1.33
   0  -1  -4   16.68    1.23
   0  -1  -4   17.08    1.64
   0  -1  -4   15.31    1.57
   0  -1  -4   15.39    1.26
   0  -1   4   16.11    1.24
   0   1   5  233.27   16.36
   0   1  -5  242.43   16.54
   0   1  -5  281.20   16.40
   0   1   5  244.45   16.38
   0   1   5  245.41   16.66
   0  -1  -5  259.43   16.37
   0  -1   5  251.79   16.37
   0  -1  -5  257.28   16.70
   0  -1   5  245.41   16.38
   0  -1  -5  238.18   16.61
   0  -1  -5  237.41   16.43
   0  -1   5  225.80   16.49
   0  -1  -5  262.87   16.39
   0   1  -6   27.99    2.01
   0   1  -6   25.82    1.95
   0   1   6   23.29    1.91
   0   1   6   25.39    1.95
   0   1  -6   23.22    2.24
   0   1  -6   28.77    1.96
   0   1   6   23.08    2.42
   0  -1  -6   26.55    1.94
   0  -1  -6   20.32    2.25
   0  -1  -6   26.09    2.40
   0  -1   6   23.27    1.92
   0  -1   6   24.84    1.92
   0  -1   6   22.03    2.15
   0  -1  -6   27.48    2.08
   0  -1  -6   26.20    1.96
   0   1  -7   16.97    1.56
   0   1   7   15.88    1.45
   0   1   7   15.32    1.45
   0   1  -7   14.80    1.87
   0   1  -7   17.94    1.51
   0   1   7   17.32    2.03
   0   1  -7   15.51    1.56
   0   1  -7   16.09    1.47
   0  -1  -7   15.58    1.45
   0  -1   7   14.59    1.78
   0  -1  -7   17.32    1.98
   0  -1   7   18.74    1.49
   0  -1  -7   16.90    1.65
   0  -1   7   17.02    1.45
   0  -1  -7   17.51    1.49
   0  -1  -7   18.66    2.14
   0   1  -8   31.21    2.85
   0   1  -8   35.92    2.47
   0   1   8   29.78    2.41
   0   1  -8   30.12    2.50
   0   1   8   32.94    3.03
   0   1  -8   32.12    2.52
   0   1   8   27.68    2.40
   0   1  -8   33.28    2.49
   0  -1   8   30.55    2.82
   0  -1  -8   33.24    3.04
   0  -1  -8   30.23    2.58
   0  -1  -8   28.60    2.90
   0  -1  -8   33.40    2.48
   0  -1  -8   34.84    2.47
   0  -1   8   27.19    2.39
   0  -1   8   30.47    2.40
   0   1  -9   42.66    3.08
   0   1  -9   38.81    2.98
   0   1   9   38.69    2.94
   0   1  -9   45.44    3.56
   0   1  -9   40.77    2.94
   0   1  -9   37.69    3.02
   0   1   9   39.59    3.55
   0   1   9   35.47    2.92
   0  -1   9   33.87    2.90
   0  -1  -9   32.79    3.41
   0  -1   9   41.09    2.94
   0  -1  -9   39.42    3.05
   0  -1  -9   37.85    2.95
   0  -1   9   34.42    3.33
   0  -1  -9   39.61    3.13
   0  -1  -9   39.15    3.32
   0   1  10    4.29    0.92
   0   1  10    4.19    1.43
   0   1 -10    5.16    1.01
   0   1 -10    4.51    1.27
   0   1 -10    5.73    1.42
   0   1 -10    4.87    1.01
   0   1  10    5.00    0.89
   0   1 -10    5.21    1.00
   0  -1 -10    4.62    0.92
   0  -1 -10    5.47    1.44
   0  -1 -10    4.69    0.95
   0  -1  10    5.29    0.86
   0  -1 -10    6.44    1.55
   0  -1 -10    4.09    0.85
   0  -1 -10    6.41    1.16
   0  -1  10    8.34    1.49
   0  -1  10    6.33    0.98
   0   1  11  110.55    7.57
   0   1 -11  110.16    7.66
   0   1  11   96.12    8.12
   0   1 -11  110.23    8.13
   0   1 -11  108.06    7.90
   0   1 -11  117.40    7.59
   0   1 -11   97.55    8.41
   0   1 -11  107.81    7.64
   0   1 -11  108.71    7.53
   0  -1  11  116.44    8.07
   0  -1 -11  110.57    7.57
   0  -1 -11  105.98    7.69
   0  -1 -11   96.47    8.09
   0  -1 -11  116.87    7.66
   0  -1 -11  104.78    8.21
   0  -1  11  105.94    7.55
   0  -1  11  116.90    7.56
   0  -1 -11  101.20    7.51
   0   1  12   19.37    1.85
   0   1 -12   15.78    1.82
   0   1  12   15.12    1.72
   0   1  12   17.14    2.65
   0   1 -12   14.07    2.26
   0   1 -12   18.43    2.78
   0   1 -12   14.36    1.73
   0   1 -12   15.30    2.00
   0   1 -12   15.24    1.96
   0  -1 -12   17.94    2.06
   0  -1 -12   16.80    2.56
   0  -1 -12   13.75    1.76
   0  -1  12   15.69    2.31
   0  -1  12   15.06    1.69
   0  -1 -12   15.00    1.76
   0  -1 -12   22.09    3.41
   0  -1  12   17.74    2.11
   0  -1 -12   15.43    1.94
   0   1 -13    6.09    1.22
   0   1 -13    9.00    1.51
   0   1 -13    6.24    1.16
   0   1 -13    7.68    1.85
   0   1  13   11.72    2.20
   0  -1 -13    7.46    1.40
   0  -1 -13    9.06    1.38
   0  -1 -13    9.28    1.94
   0  -1  13    9.15    1.28
   0  -1 -13    7.60    1.30
   0  -1  13   11.92    2.10
   0   1 -14   32.82    3.04
   0   1 -14   36.27    3.63
   0   1 -14   30.70    2.86
   0   1 -14   29.32    2.75
   0   1  14   27.31    3.67
   0   1 -14   28.21    2.96
   0  -1 -14   31.40    3.04
   0  -1 -14   33.19    2.84
   0  -1  14   33.15    3.63
   0  -1 -14   28.56    2.81
   0  -1 -14   32.79    3.69
   0  -1 -14   31.81    3.03
   0   1 -15    0.36    0.99
   0   1 -15    0.11    1.18
   0   1 -15   -0.38    0.83
   0   1  15   -0.77    1.48
   0  -1 -15    0.96    1.06
   0  -1 -15    0.66    1.04
   0  -1 -15    0.28    0.98
   0  -1  15   -0.02    1.51
   0  -1 -15    1.09    0.92
   0   1 -16    3.13    1.34
   0   1  16    3.18    1.87
   0   1 -16    4.16    1.30
   0   1 -16    1.87    1.15
   0   1 -16    1.99    1.08
   0  -1 -16    4.49    1.36
   0  -1 -16    2.16    1.29
   0  -1 -16    2.93    1.20
   0  -1  16    2.15    2.32
   0   1  17   50.31    5.32
   0   1 -17   44.45    4.21
   0   1 -17   48.07    4.30
   0   1 -17   48.22    4.52
   0   1 -17   54.74    4.23
   0  -1  17   51.15    5.22
   0  -1 -17   49.48    4.23
   0  -1 -17   52.10    4.21
   0  -1 -17   49.24    4.39
   0  -1 -17   56.18    4.58
   0   1 -18    2.46    1.38
   0   1 -18    4.43    1.38
   0   1  18    1.83    2.12
   0   1 -18    4.56    1.65
   0   1 -18    3.71    1.38
   0  -1 -18    4.30    1.55
   0  -1  18    6.37    2.16
   0  -1 -18    2.61    1.41
   0  -1 -18    2.63    1.23
   0  -1 -18    3.30    1.52
   0   1 -19   14.15    2.29
   0   1 -19   17.96    2.38
   0   1 -19   19.24    2.63
   0   1  19   13.16    3.04
   0   1 -19   17.26    2.51
   0  -1 -19   19.05    2.59
   0  -1 -19   14.88    2.23
   0  -1 -19   13.42    2.07
   0  -1  19   21.66    3.40
   0   2   0  182.54   12.67
   0   2   0  187.71   12.61
   0   2   0  187.57   12.61
   0   2   0  207.04   12.59
   0   2   0  198.37   12.70
   0   2   0  190.24   12.61
   0  -2   0  184.61   12.61
   0  -2   0  200.38   12.68
   0   2  -1    3.04    0.39
   0   2  -1    3.71    0.36
   0   2   1    4.22    0.59
   0   2  -1    2.92    0.28
   0   2   1    2.91    0.54
   0   2   1    2.87    0.29
   0   2  -1    4.21    0.57
   0   2   1    3.27    0.44
   0   2   1    2.97    0.38
   0  -2  -1    2.94    0.40
   0  -2  -1    4.81    0.71
   0  -2  -1    3.37    0.53
   0  -2   1    2.70    0.26
   0  -2  -1    3.87    0.39
   0  -2   1    3.63    0.49
   0  -2   1    2.35    0.35
   0  -2  -1    3.18    0.33
   0  -2   1    2.99    0.34
   0  -2  -1    3.82    0.33
   0   2  -2    8.44    0.71
   0   2   2    9.42    0.69
   0   2   2    8.38    1.07
   0   2  -2    8.63    0.76
   0   2  -2    8.76    0.72
   0   2   2   12.13    1.11
   0   2   2    9.19    0.84
   0   2   2    8.77    0.76
   0   2  -2   10.47    0.76
   0  -2  -2    8.20    0.68
   0  -2  -2    7.78    1.09
   0  -2  -2    9.57    0.83
   0  -2   2    7.39    0.70
   0  -2  -2    8.34    0.74
   0  -2   2    8.81    0.76
   0   2   3  188.77   13.41
   0   2   3  202.15   13.46
   0   2  -3  196.78   13.41
   0   2   3  209.30   13.71
   0   2   3  217.38   13.64
   0   2  -3  192.50   13.46
   0  -2   3  187.42   13.41
   0  -2  -3  220.45   13.66
   0  -2   3  218.43   13.45
   0  -2   3  195.35   13.47
   0  -2  -3  208.28   13.71
   0  -2  -3  212.70   13.46
   0  -2  -3  203.12   13.41
   0  -2  -3  208.23   13.51
   0   2   4  145.60   10.67
   0   2  -4  167.53   10.53
   0   2   4  155.26   10.45
   0   2  -4  162.01   10.50
   0   2   4  167.57   10.82
   0   2   4  154.44   10.49
   0   2  -4  160.17   10.45
   0   2  -4  155.24   10.50
   0  -2  -4  150.05   10.77
   0  -2   4  172.29   10.49
   0  -2  -4  156.23   10.44
   0  -2   4  142.30   10.42
   0  -2  -4  161.44   10.56
   0  -2  -4  165.32   10.50
   0  -2  -4  153.83   10.71
   0   2  -5   46.48    3.42
   0   2   5   41.97    3.26
   0   2   5   48.26    3.78
   0   2  -5   48.65    3.35
   0   2   5   43.23    3.62
   0   2  -5   47.20    3.34
   0   2  -5   51.61    3.29
   0   2   5   49.78    3.34
   0  -2  -5   49.27    3.33
   0  -2   5   45.25    3.30
   0  -2  -5   44.96    3.74
   0  -2   5   46.76    3.39
   0  -2  -5   48.42    3.42
   0  -2  -5   48.72    3.28
   0  -2   5   43.75    3.25
   0   2  -6    7.39    1.00
   0   2  -6    8.35    0.99
   0   2   6    8.19    0.93
   0   2   6    8.26    0.98
   0   2  -6    8.70    1.18
   0   2  -6    9.05    0.96
   0   2   6    7.72    1.44
   0   2  -6    9.12    0.98
   0  -2  -6    9.85    1.02
   0  -2   6    8.15    0.95
   0  -2   6    9.26    0.92
   0  -2  -6    9.33    1.15
   0  -2  -6    8.04    0.92
   0  -2  -6    7.76    1.36
   0  -2  -6    9.20    1.46
   0   2  -7   23.57    2.25
   0   2   7   23.58    1.96
   0   2  -7   22.84    2.01
   0   2   7   22.80    2.61
   0   2  -7   27.11    1.96
   0   2  -7   28.63    2.05
   0   2   7   23.25    1.94
   0   2  -7   26.55    2.07
   0  -2   7   22.02    2.18
   0  -2  -7   28.61    2.04
   0  -2   7   24.52    1.97
   0  -2  -7   23.61    1.92
   0  -2  -7   28.83    2.73
   0  -2  -7   22.32    2.12
   0  -2   7   22.09    1.92
   0  -2  -7   23.35    2.42
   0   2  -8  179.06   11.80
   0   2  -8  183.64   11.88
   0   2   8  166.20   12.28
   0   2   8  166.48   11.80
   0   2  -8  187.68   11.79
   0   2  -8  187.80   11.83
   0   2  -8  162.71   12.03
   0   2  -8  181.89   11.87
   0   2   8  163.14   11.76
   0  -2  -8  176.03   11.77
   0  -2   8  174.77   11.99
   0  -2  -8  185.41   11.83
   0  -2  -8  182.81   11.94
   0  -2   8  186.37   11.78
   0  -2   8  162.78   11.78
   0  -2  -8  159.84   12.28
   0   2  -9   24.94    2.12
   0   2   9   24.48    2.04
   0   2   9   24.15    2.72
   0   2  -9   23.01    2.07
   0   2  -9   24.78    2.08
   0   2   9   20.08    1.96
   0   2  -9   22.10    1.97
   0   2  -9   24.35    2.47
   0  -2   9   25.69    2.43
   0  -2  -9   23.30    2.05
   0  -2   9   23.28    1.96
   0  -2  -9   22.74    2.67
   0  -2  -9   22.03    1.96
   0  -2  -9   22.47    2.19
   0  -2  -9   22.55    2.61
   0  -2   9   24.57    2.04
   0   2  10   41.37    3.14
   0   2  10   44.41    3.20
   0   2 -10   43.22    3.59
   0   2 -10   40.28    3.23
   0   2  10   37.30    3.92
   0   2 -10   36.95    3.07
   0   2 -10   41.53    3.25
   0   2 -10   39.79    3.17
   0   2 -10   40.91    3.17
   0  -2 -10   40.49    3.10
   0  -2 -10   41.05    3.90
   0  -2  10   39.85    3.08
   0  -2 -10   38.48    3.17
   0  -2 -10   39.52    3.17
   0  -2  10   44.65    3.58
   0  -2 -10   41.02    3.35
   0  -2 -10   37.48    3.78
   0  -2  10   40.30    3.14
   0   2 -11   16.41    2.17
   0   2 -11   13.82    1.63
   0   2  11   16.99    1.73
   0   2 -11   13.75    1.78
   0   2  11   14.78    1.65
   0   2 -11   15.92    1.91
   0  -2 -11   17.11    2.00
   0  -2 -11   16.69    1.79
   0  -2 -11   18.22    2.57
   0  -2  11   17.93    1.79
   0  -2  11   18.03    2.32
   0  -2 -11   15.34    1.66
   0  -2  11   14.04    1.58
   0  -2 -11   13.90    2.37
   0  -2 -11   13.96    1.75
   0   2 -12  262.89   17.13
   0   2 -12  234.43   17.51
   0   2  12  260.87   17.14
   0   2  12  256.36   17.13
   0   2 -12  250.98   17.05
   0   2  12  275.95   17.93
   0   2 -12  240.01   17.12
   0   2 -12  278.35   17.27
   0  -2  12  234.73   17.17
   0  -2 -12  233.49   17.77
   0  -2 -12  257.28   17.16
   0  -2 -12  248.06   17.07
   0  -2  12  262.78   17.50
   0  -2 -12  266.99   17.15
   0  -2 -12  252.16   17.26
   0   2 -13   21.85    2.43
   0   2 -13   18.77    2.77
   0   2 -13   23.80    2.48
   0   2  13   23.68    3.59
   0   2 -13   24.44    2.38
   0   2 -13   22.18    2.24
   0  -2 -13   25.09    2.46
   0  -2 -13   21.56    2.29
   0  -2 -13   22.49    2.31
   0  -2 -13   21.64    3.22
   0  -2  13   21.00    3.00
   0  -2 -13   27.08    2.63
   0  -2  13   25.46    2.19
   0   2 -14   36.71    3.68
   0   2 -14   35.51    3.13
   0   2 -14   35.48    2.90
   0   2  14   28.80    3.98
   0   2 -14   28.47    3.13
   0   2 -14   33.23    3.01
   0  -2 -14   30.55    2.92
   0  -2 -14   32.28    3.86
   0  -2 -14   32.81    3.07
   0  -2  14   30.52    3.65
   0  -2 -14   34.27    2.95
   0  -2 -14   32.01    3.12
   0   2 -15    3.17    1.46
   0   2  15    6.18    2.11
   0   2 -15    5.47    1.15
   0   2 -15    2.64    1.75
   0   2 -15    4.80    1.29
   0  -2  15    3.98    1.66
   0  -2 -15    2.40    1.26
   0  -2 -15    3.36    1.24
   0  -2 -15    3.14    1.09
   0  -2 -15    2.57    1.20
   0   2 -16    6.31    1.43
   0   2 -16    7.93    1.65
   0   2 -16    8.03    1.59
   0   2  16    3.68    2.07
   0   2 -16    7.91    1.41
   0  -2 -16    5.93    1.56
   0  -2  16    8.55    2.09
   0  -2 -16    6.95    1.60
   0  -2 -16    6.63    1.39
   0  -2 -16    4.17    1.33
   0   2 -17    3.68    1.57
   0   2  17    2.54    2.04
   0   2 -17    2.21    1.22
   0   2 -17    2.74    1.44
   0  -2 -17    2.22    1.15
   0  -2  17   -0.12    1.58
   0  -2 -17    2.16    1.35
   0  -2 -17    1.79    1.29
   0  -2 -17    4.98    1.35
   0   2 -18    0.15    1.03
   0   2 -18   -1.19    1.09
   0   2 -18    2.60    1.47
   0   2 -18    1.89    1.21
   0   2  18    2.70    1.98
   0  -2 -18    0.75    1.33
   0  -2 -18   -2.13    1.18
   0  -2 -18   -0.13    1.17
   0  -2 -18    0.83    1.19
   0  -2  18   -1.69    1.59
   0   2 -19    4.29    1.66
   0   2 -19    5.47    1.40
   0   2 -19    1.80    1.43
   0   2  19    3.67    2.41
   0   2 -19    1.66    1.33
   0  -2 -19    1.67    1.32
   0  -2 -19    5.09    1.70
   0  -2 -19    3.65    1.64
   0  -2  19    2.89    2.01
   0  -2 -19    4.37    1.45
   0   3   0    0.06    0.14
   0   3   0   -0.06    0.39
   0   3   0    0.68    0.47
   0   3   0   -0.37    0.17
   0   3   0   -0.15    0.17
   0   3   0   -0.14    0.28
   0   3   0    0.25    0.22
   0  -3   0    0.00    0.38
   0  -3   0   -0.05    0.13
   0  -3   0    0.20    0.22
   0   3   1   30.22    1.98
   0   3  -1   26.11    2.05
   0   3   1   31.98    2.30
   0   3  -1   26.39    1.98
   0   3  -1   27.43    2.08
   0   3   1   32.83    2.10
   0   3  -1   31.67    2.26
   0   3  -1   31.22    2.02
   0   3   1   31.78    2.07
   0  -3   1   26.37    2.00
   0  -3   1   30.35    2.21
   0  -3  -1   30.97    2.05
   0  -3  -1   30.96    2.12
   0  -3  -1   31.06    2.25
   0  -3   1   26.45    2.05
   0  -3  -1   27.06    1.98
   0   3  -2  729.11   51.01
   0   3   2  888.14   51.13
   0   3  -2  855.59   51.22
   0   3  -2  732.07   51.06
   0   3   2  758.92   51.27
   0   3   2  742.83   50.99
   0   3   2  819.24   51.07
   0  -3  -2  755.23   51.06
   0  -3  -2  799.33   51.27
   0  -3   2  730.33   51.06
   0  -3  -2  783.17   51.07
   0   3  -3    0.68    0.31
   0   3   3    0.86    0.72
   0   3   3    0.39    0.65
   0   3   3    0.60    0.32
   0   3   3    0.25    0.39
   0   3  -3    0.27    0.27
   0   3   3    0.52    0.24
   0   3  -3    0.68    0.26
   0   3  -3    0.30    0.30
   0  -3  -3    0.40    0.57
   0  -3  -3    0.13    0.36
   0  -3  -3    0.32    0.27
   0  -3  -3   -0.16    0.58
   0  -3   3    1.36    0.39
   0  -3  -3    0.37    0.22
   0   3  -4   10.94    0.98
   0   3  -4   11.41    1.04
   0   3   4   11.33    0.98
   0   3  -4   13.65    1.10
   0   3  -4   13.08    1.04
   0   3   4   13.18    1.55
   0   3  -4   14.29    1.07
   0   3   4   10.92    1.50
   0  -3   4   10.55    0.95
   0  -3   4   10.41    0.96
   0  -3   4   10.59    1.08
   0  -3  -4   12.40    1.05
   0  -3  -4   11.66    1.49
   0  -3   4   10.96    1.00
   0  -3  -4   10.02    0.94
   0  -3  -4   12.59    1.18
   0   3  -5  241.51   14.12
   0   3   5  210.98   14.47
   0   3  -5  220.62   14.03
   0   3  -5  204.46   14.09
   0   3   5  199.42   14.02
   0   3   5  215.94   14.37
   0   3  -5  229.10   14.10
   0   3   5  199.99   14.08
   0  -3  -5  215.15   14.09
   0  -3  -5  212.04   14.16
   0  -3  -5  204.13   14.45
   0  -3   5  202.45   14.01
   0  -3  -5  202.90   14.38
   0  -3  -5  210.11   14.01
   0   3   6  211.27   14.50
   0   3  -6  195.66   14.04
   0   3   6  206.02   13.98
   0   3   6  211.32   14.04
   0   3  -6  235.01   14.08
   0   3  -6  221.01   14.10
   0   3   6  212.76   14.37
   0   3  -6  236.17   13.99
   0  -3  -6  213.25   14.12
   0  -3   6  197.64   13.99
   0  -3  -6  184.54   14.32
   0  -3   6  216.10   13.97
   0  -3  -6  203.11   14.46
   0  -3  -6  199.11   13.96
   0  -3  -6  216.00   14.04
   0   3  -7   51.68    3.91
   0   3   7   53.47    4.35
   0   3   7   52.51    3.90
   0   3  -7   58.51    3.94
   0   3   7   54.74    3.84
   0   3  -7   51.88    4.02
   0   3   7   53.63    4.52
   0   3  -7   59.71    3.85
   0  -3  -7   48.15    4.30
   0  -3   7   56.88    3.82
   0  -3   7   48.63    3.83
   0  -3  -7   58.65    3.92
   0  -3   7   49.84    3.94
   0  -3  -7   55.14    4.03
   0  -3  -7   53.52    3.82
   0  -3  -7   56.21    4.48
   0   3  -8    0.81    0.57
   0   3  -8    1.35    0.61
   0   3   8   -0.15    1.18
   0   3  -8    1.24    0.76
   0   3   8    0.88    0.54
   0   3  -8    1.81    0.59
   0   3   8    1.31    0.55
   0  -3   8    0.23    0.47
   0  -3   8    0.96    0.49
   0  -3  -8    1.22    1.03
   0  -3  -8   -0.60    0.93
   0  -3  -8    1.69    0.65
   0  -3  -8    1.54    0.53
   0  -3  -8   -0.07    0.65
   0   3   9    1.23    0.59
   0   3  -9    2.08    0.65
   0   3  -9   -0.01    0.70
   0   3  -9    2.39    0.77
   0   3  -9    0.94    0.63
   0   3   9    1.33    0.63
   0   3  -9    1.28    0.56
   0   3  -9    2.16    0.71
   0   3   9    3.75    1.41
   0  -3  -9    0.70    0.60
   0  -3  -9    1.34    1.20
   0  -3  -9    0.29    0.52
   0  -3  -9    0.86    0.75
   0  -3  -9    1.09    1.13
   0  -3   9    0.76    0.51
   0  -3   9    1.54    0.60
   0   3 -10    6.45    1.08
   0   3 -10    5.63    1.03
   0   3 -10    5.19    1.07
   0   3  10    6.45    1.12
   0   3  10    5.92    1.68
   0   3  10    6.61    1.01
   0   3 -10    5.61    1.08
   0   3 -10    6.44    1.30
   0   3 -10    6.21    0.95
   0  -3 -10    6.64    1.04
   0  -3  10    5.43    0.88
   0  -3  10    6.33    1.33
   0  -3 -10    5.83    0.96
   0  -3  10    6.76    1.16
   0  -3 -10    7.09    2.44
   0  -3 -10    4.95    0.96
   0  -3 -10    6.76    1.59
   0  -3 -10    5.39    1.20
   0   3 -11   71.31    5.38
   0   3  11   72.79    5.43
   0   3  11   72.65    6.25
   0   3 -11   77.05    5.52
   0   3  11   81.06    5.42
   0   3 -11   67.92    5.29
   0   3 -11   70.69    5.71
   0   3 -11   77.02    5.45
   0  -3  11   75.42    5.33
   0  -3 -11   71.02    5.57
   0  -3 -11   79.02    5.39
   0  -3 -11   70.77    6.12
   0  -3  11   74.81    5.73
   0  -3 -11   76.38    5.42
   0  -3  11   74.29    5.40
   0  -3 -11   83.32    6.29
   0  -3 -11   73.42    5.42
   0   3  12    0.11    0.70
   0   3  12   -0.58    1.41
   0   3 -12    0.84    0.85
   0   3 -12   -0.62    0.65
   0   3 -12    0.34    1.02
   0   3 -12   -0.23    0.84
   0  -3  12   -0.06    0.60
   0  -3 -12    0.90    0.74
   0  -3  12    1.67    1.11
   0  -3 -12    0.99    0.96
   0  -3 -12    0.27    0.74
   0  -3 -12   -0.15    0.77
   0   3 -13   49.16    4.08
   0   3  13   51.44    5.23
   0   3 -13   48.66    4.43
   0   3 -13   49.80    3.87
   0   3 -13   52.06    3.96
   0  -3  13   46.14    3.77
   0  -3 -13   48.67    4.15
   0  -3 -13   50.47    3.98
   0  -3 -13   47.89    3.94
   0  -3  13   55.46    4.45
   0  -3 -13   47.49    4.81
   0  -3 -13   46.33    3.88
   0   3 -14   -0.78    0.85
   0   3 -14    0.61    0.85
   0   3  14    1.26    1.78
   0   3 -14   -0.44    0.95
   0   3 -14   -0.07    0.93
   0  -3 -14   -0.13    0.81
   0  -3 -14    0.61    0.96
   0  -3 -14    1.17    1.02
   0  -3 -14    0.14    1.26
   0  -3 -14   -0.20    0.81
   0  -3  14    0.46    0.71
   0  -3  14    0.05    1.21
   0   3 -15    1.58    1.07
   0   3 -15    2.22    1.22
   0   3  15    4.82    2.13
   0   3 -15    1.40    0.97
   0   3 -15    3.88    1.17
   0  -3  15    0.90    1.35
   0  -3 -15    0.42    1.13
   0  -3 -15    1.49    1.13
   0  -3 -15    2.11    1.14
   0   3 -16    7.54    1.38
   0   3  16    9.26    2.52
   0   3 -16    8.42    1.60
   0   3 -16    8.28    1.75
   0   3 -16    8.00    1.52
   0  -3 -16    5.87    1.54
   0  -3 -16    9.11    2.57
   0  -3 -16   11.01    1.66
   0  -3 -16    9.04    1.58
   0  -3  16    8.98    2.08
   0   3 -17    2.62    1.20
   0   3  17    1.22    2.03
   0   3 -17    5.12    1.37
   0   3 -17    5.65    1.60
   0   3 -17    5.14    1.36
   0  -3 -17    4.15    1.44
   0  -3  17    0.32    1.59
   0  -3 -17    4.41    1.37
   0  -3 -17    2.13    1.28
   0  -3 -17    5.06    1.38
   0   3 -18    3.86    1.51
   0   3 -18    2.45    1.21
   0   3 -18    2.74    1.46
   0   3 -18    5.94    1.46
   0   3  18    5.27    2.38
   0  -3  18    3.48    1.85
   0  -3 -18    4.13    1.48
   0  -3 -18    0.49    1.19
   0  -3 -18    2.17    1.42
   0  -3 -18    3.25    1.54
   0   3 -19   39.24    3.37
   0   3 -19   29.47    3.38
   0   3  19   32.45    4.70
   0   3 -19   38.73    3.91
   0   3 -19   30.64    3.50
   0  -3 -19   30.51    3.67
   0  -3 -19   31.92    3.43
   0  -3 -19   35.93    3.63
   0  -3 -19   31.51    3.40
   0  -3  19   36.40    4.33
   0   4   0  877.68   55.18
   0   4   0  961.95   55.21
   0   4   0  842.53   55.22
   0   4   0  832.54   55.37
   0   4   0  798.10   55.24
   0   4   0  799.59   55.24
   0  -4   0  815.95   55.25
   0  -4   0  833.45   55.17
   0   4   1    2.56    0.70
   0   4  -1    1.88    0.65
   0   4   1    2.27    0.44
   0   4   1    1.14    0.24
   0   4  -1    1.06    0.29
   0   4  -1    1.54    0.38
   0   4   1    2.21    0.71
   0   4  -1    1.67    0.29
   0   4  -1    1.11    0.46
   0   4   1    1.68    0.40
   0  -4  -1    1.52    0.43
   0  -4  -1    1.65    0.26
   0  -4  -1    1.74    0.33
   0  -4  -1    2.00    0.37
   0  -4  -1    2.26    0.64
   0  -4   1    1.96    0.30
   0  -4   1    1.84    0.59
   0  -4   1    2.11    0.41
   0   4  -2   59.62    4.09
   0   4  -2   50.91    3.78
   0   4   2   60.61    3.93
   0   4   2   55.69    3.75
   0   4   2   59.07    3.87
   0   4  -2   51.22    3.85
   0   4  -2   60.88    3.83
   0  -4   2   51.09    3.99
   0  -4  -2   50.96    3.75
   0  -4  -2   66.02    4.13
   0  -4  -2   58.86    3.87
   0  -4  -2   62.80    3.95
   0  -4  -2   49.62    3.73
   0  -4   2   50.61    3.85
   0  -4  -2   59.05    3.86
   0   4  -3   14.63    1.51
   0   4   3   10.77    0.97
   0   4   3   14.26    1.22
   0   4  -3   11.43    1.11
   0   4   3   12.66    1.73
   0   4  -3   13.73    1.07
   0   4   3   13.01    1.33
   0   4  -3   12.76    1.06
   0  -4  -3   11.58    1.09
   0  -4  -3   10.94    1.57
   0  -4  -3   12.96    1.17
   0  -4  -3   14.41    1.05
   0  -4  -3   14.59    1.52
   0  -4  -3   11.12    0.97
   0  -4   3   11.52    1.15
   0   4   4  188.16   12.32
   0   4  -4  163.92   11.88
   0   4  -4  201.58   12.16
   0   4   4  191.88   11.92
   0   4   4  163.60   11.79
   0   4  -4  195.69   11.87
   0   4  -4  179.86   11.83
   0  -4  -4  172.84   12.25
   0  -4  -4  163.96   11.78
   0  -4   4  174.27   11.92
   0  -4  -4  174.38   11.94
   0  -4  -4  175.43   12.37
   0  -4  -4  180.99   11.89
   0   4  -5   85.36    5.24
   0   4   5   76.47    5.27
   0   4  -5   76.71    5.17
   0   4   5   85.63    5.83
   0   4  -5   69.57    5.23
   0   4   5   71.30    5.16
   0  -4  -5   71.10    5.13
   0  -4  -5   75.93    5.75
   0  -4  -5   75.65    5.61
   0  -4  -5   80.12    5.26
   0  -4   5   77.55    5.31
   0  -4   5   73.51    5.09
   0  -4  -5   72.39    5.31
   0  -4   5   77.06    5.20
   0   4  -6   11.39    1.25
   0   4   6   12.92    1.92
   0   4  -6   12.79    1.15
   0   4  -6    9.02    1.17
   0   4   6   11.65    1.25
   0   4   6   14.51    2.06
   0   4   6   12.15    1.13
   0   4  -6   13.64    1.27
   0   4  -6   13.44    1.28
   0  -4  -6   12.39    1.42
   0  -4  -6   12.13    1.82
   0  -4  -6   11.16    1.10
   0  -4   6   10.51    1.11
   0  -4   6   10.64    1.12
   0  -4   6   10.77    1.15
   0  -4  -6   10.47    1.19
   0  -4  -6   11.68    1.79
   0   4  -7   10.31    1.21
   0   4   7    9.05    1.82
   0   4   7    8.16    1.18
   0   4  -7   10.50    1.34
   0   4   7   10.20    1.13
   0   4  -7   11.72    1.16
   0   4  -7   12.10    1.34
   0   4   7   11.26    1.76
   0   4  -7   13.85    1.25
   0  -4  -7   12.98    1.86
   0  -4  -7   10.10    1.73
   0  -4  -7    8.93    1.45
   0  -4  -7    9.75    1.49
   0  -4   7   10.39    1.13
   0  -4  -7    9.80    1.09
   0  -4   7   11.64    1.15
   0   4   8   41.55    3.26
   0   4   8   45.84    3.40
   0   4  -8   43.58    3.35
   0   4  -8   47.05    3.44
   0   4   8   45.71    3.99
   0   4  -8   47.42    3.28
   0   4  -8   40.58    3.41
   0   4   8   43.49    5.74
   0  -4   8   43.81    3.32
   0  -4  -8   46.90    4.01
   0  -4  -8   44.83    3.25
   0  -4  -8   42.83    4.03
   0  -4   8   49.14    3.29
   0  -4  -8   43.38    3.35
   0  -4  -8   41.17    3.47
   0   4  -9   31.15    2.64
   0   4  -9   31.89    2.50
   0   4   9   31.72    2.74
   0   4  -9   30.29    2.63
   0   4  -9   32.22    2.60
   0   4  -9   34.48    2.79
   0   4  -9   30.10    2.50
   0   4   9   24.07    3.29
   0   4   9   28.07    2.47
   0  -4  -9   30.69    2.58
   0  -4   9   34.65    2.57
   0  -4   9   32.21    2.48
   0  -4  -9   28.44    2.44
   0  -4   9   37.52    2.72
   0  -4  -9   35.33    3.40
   0  -4  -9   30.49    3.30
   0  -4  -9   30.45    2.75
   0   4 -10    9.83    1.38
   0   4 -10   11.69    1.51
   0   4  10    9.07    1.29
   0   4 -10   10.73    1.47
   0   4  10   11.21    1.43
   0   4 -10    9.39    1.32
   0   4  10   10.98    2.18
   0   4 -10   11.42    1.58
   0  -4 -10    8.83    1.92
   0  -4  10   10.24    1.88
   0  -4 -10   10.95    1.47
   0  -4 -10    9.21    1.38
   0  -4 -10   10.00    1.54
   0  -4 -10    9.83    1.31
   0  -4  10   11.40    1.28
   0  -4  10   12.14    1.68
   0  -4 -10   10.75    2.02
   0   4  11   62.91    5.57
   0   4 -11   64.05    4.64
   0   4 -11   63.31    4.54
   0   4 -11   66.19    4.74
   0   4  11   64.27    4.80
   0   4 -11   57.72    4.80
   0   4  11   66.18    4.58
   0   4 -11   58.63    4.49
   0  -4 -11   61.34    4.55
   0  -4 -11   57.18    5.30
   0  -4 -11   58.70    4.49
   0  -4 -11   64.15    4.64
   0  -4  11   61.00    4.58
   0  -4  11   62.55    4.49
   0  -4  11   54.30    4.53
   0  -4  11   65.98    4.81
   0  -4 -11   59.57    5.44
   0  -4 -11   58.16    4.76
   0   4  12  121.25    9.80
   0   4 -12  129.99    8.80
   0   4 -12  129.58    9.02
   0   4  12  128.74    9.14
   0   4 -12  136.04    8.94
   0  -4 -12  128.69    8.88
   0  -4 -12  127.65    9.83
   0  -4  12  131.92    9.13
   0  -4  12  124.13    8.72
   0  -4 -12  120.71    9.05
   0  -4 -12  113.81    8.78
   0  -4  12  132.85    8.81
   0  -4 -12  128.30    8.93
   0   4 -13    3.96    1.13
   0   4 -13    1.19    1.01
   0   4  13   -0.91    1.77
   0   4 -13    3.48    1.04
   0   4 -13    4.25    1.01
   0  -4  13    4.26    1.41
   0  -4  13    2.33    0.82
   0  -4 -13    2.90    1.04
   0  -4 -13    3.33    1.04
   0  -4 -13    1.40    1.86
   0  -4 -13    1.74    1.11
   0  -4 -13    3.53    1.04
   0   4 -14   63.31    4.83
   0   4  14   55.68    6.08
   0   4 -14   63.77    4.68
   0   4 -14   59.27    4.94
   0   4 -14   67.49    4.85
   0  -4 -14   55.00    4.74
   0  -4 -14   62.33    4.71
   0  -4  14   62.09    5.12
   0  -4  14   60.87    4.64
   0  -4 -14   56.80    4.93
   0  -4 -14   64.08    4.80
   0   4 -15    6.74    1.47
   0   4 -15    8.14    1.51
   0   4  15    2.46    2.18
   0   4 -15    7.56    1.34
   0   4 -15    8.55    1.47
   0  -4 -15    7.87    1.49
   0  -4 -15    5.76    1.49
   0  -4  15    6.40    1.70
   0  -4 -15    6.92    1.41
   0   4 -16   10.71    1.84
   0   4 -16    8.85    1.50
   0   4 -16    8.56    1.57
   0   4 -16    9.25    1.68
   0   4  16   10.27    2.73
   0  -4  16   14.75    2.29
   0  -4 -16    9.79    1.88
   0  -4 -16    8.90    1.66
   0  -4 -16    9.12    1.64
   0  -4 -16   10.19    2.70
   0   4 -17    2.05    1.24
   0   4 -17    1.08    0.94
   0   4  17    2.37    2.64
   0   4 -17    2.76    1.14
   0   4 -17    0.71    1.24
   0  -4 -17    1.18    1.16
   0  -4 -17    1.87    1.29
   0  -4 -17    1.88    1.30
   0  -4  17    1.21    1.59
   0  -4 -17   -0.97    1.07
   0   4 -18    2.52    1.57
   0   4 -18    4.79    1.41
   0   4  18    2.73    2.27
   0   4 -18    7.79    1.68
   0   4 -18    6.57    1.43
   0  -4 -18    2.42    1.46
   0  -4  18    9.82    2.12
   0  -4 -18    4.53    1.51
   0  -4 -18    7.47    1.84
   0  -4 -18    9.65    1.73
   0   4 -19   42.49    3.66
   0   4  19   39.10    5.37
   0   4 -19   42.08    3.86
   0   4 -19   36.38    3.91
   0  -4 -19   43.34    3.98
   0  -4 -19   41.91    3.97
   0  -4 -19   38.71    3.96
   0  -4 -19   36.45    4.40
   0   5   0    0.14    0.43
   0   5   0    0.41    0.32
   0   5   0    0.24    0.31
   0   5   0   -0.12    0.30
   0   5   0    0.28    0.28
   0   5   0    0.56    0.61
   0   5   0   -0.32    0.69
   0   5   0    0.16    0.21
   0  -5   0    0.14    0.34
   0  -5   0   -0.11    0.55
   0  -5   0    0.11    0.20
   0   5   1   -0.01    0.30
   0   5  -1   -1.12    0.46
   0   5   1    0.20    0.36
   0   5  -1    0.01    0.27
   0   5  -1    0.11    0.78
   0   5  -1   -0.01    0.28
   0   5   1    0.34    0.39
   0   5  -1    0.17    0.35
   0   5   1    0.24    0.22
   0   5   1    0.60    0.71
   0   5   1   -0.09    0.73
   0  -5   1    0.68    0.40
   0  -5  -1    0.08    0.26
   0  -5   1   -0.45    0.57
   0  -5  -1   -0.16    0.62
   0  -5  -1    0.21    0.39
   0  -5  -1    0.15    0.33
   0   5  -2  286.49   20.12
   0   5   2  306.50   20.00
   0   5  -2  289.53   20.03
   0   5   2  307.35   20.13
   0   5   2  343.20   20.21
   0   5   2  326.60   20.20
   0   5  -2  290.56   20.06
   0   5  -2  316.58   20.08
   0   5  -2  318.70   20.36
   0  -5  -2  274.85   20.00
   0  -5   2  277.28   20.13
   0  -5  -2  297.25   20.09
   0  -5   2  299.58   20.27
   0  -5  -2  346.44   20.38
   0   5  -3   35.64    2.41
   0   5   3   29.36    2.27
   0   5  -3   28.90    2.41
   0   5   3   38.66    2.58
   0   5  -3   29.65    2.34
   0   5   3   35.53    3.01
   0   5   3   32.51    2.44
   0   5  -3   32.44    2.84
   0  -5  -3   34.76    2.97
   0  -5  -3   32.37    2.44
   0  -5  -3   32.91    2.43
   0  -5   3   30.11    2.44
   0  -5  -3   35.80    2.89
   0  -5  -3   34.39    2.29
   0   5  -4   81.72    5.65
   0   5   4   81.68    5.65
   0   5   4   74.98    5.50
   0   5  -4   82.48    5.57
   0   5  -4   84.46    5.57
   0   5   4   85.98    6.20
   0   5  -4   92.66    6.01
   0  -5  -4   91.80    5.56
   0  -5  -4   78.12    5.92
   0  -5  -4   80.30    5.63
   0  -5  -4   74.13    5.49
   0  -5   4   79.41    5.67
   0  -5  -4   80.71    6.06
   0  -5  -4   81.43    5.67
   0   5  -5    0.53    0.44
   0   5  -5    0.85    0.52
   0   5  -5    0.69    0.48
   0   5   5    0.40    0.38
   0   5   5   -0.11    0.98
   0   5   5    0.11    0.44
   0   5   5    1.54    1.16
   0   5  -5    0.90    0.50
   0   5  -5    0.70    0.91
   0  -5  -5    0.17    0.83
   0  -5  -5    0.25    0.36
   0  -5   5    0.93    0.60
   0  -5  -5    1.06    0.94
   0  -5  -5    0.54    0.46
   0  -5  -5    0.29    0.52
   0   5   6   52.94    5.33
   0   5  -6   59.14    4.33
   0   5   6   57.79    4.32
   0   5  -6   62.30    4.22
   0   5   6   60.01    4.20
   0   5   6   70.95    4.92
   0   5  -6   69.34    4.30
   0  -5  -6   56.95    4.38
   0  -5  -6   59.15    4.87
   0  -5   6   59.77    4.38
   0  -5  -6   60.11    4.17
   0  -5  -6   56.64    4.31
   0  -5  -6   55.54    4.72
   0   5  -7  185.88   11.67
   0   5   7  173.63   12.38
   0   5   7  167.86   11.71
   0   5  -7  169.49   11.59
   0   5  -7  192.21   11.73
   0   5   7  165.56   11.59
   0   5  -7  169.15   11.56
   0   5   7  165.27   12.17
   0   5  -7  180.42   11.74
   0  -5  -7  169.38   12.27
   0  -5  -7  178.06   12.19
   0  -5  -7  163.05   11.67
   0  -5  -7  172.45   11.57
   0  -5   7  173.64   11.49
   0  -5   7  171.06   11.59
   0  -5  -7  177.61   11.80
   0   5  -8  111.13    7.00
   0   5   8   92.12    7.45
   0   5   8  101.58    6.97
   0   5  -8   96.31    6.96
   0   5  -8   89.58    7.08
   0   5   8   91.59    6.82
   0   5   8   95.28    7.70
   0   5  -8   96.79    6.82
   0  -5  -8  102.22    7.54
   0  -5  -8   97.63    6.82
   0  -5  -8  105.36    7.67
   0  -5   8  108.14    6.68
   0  -5   8  103.26    6.79
   0  -5  -8   98.82    6.94
   0  -5   8  100.12    6.82
   0  -5  -8   92.26    7.02
   0  -5   8  106.98    6.90
   0   5   9    0.57    1.53
   0   5  -9   -0.56    0.51
   0   5   9    0.19    1.30
   0   5  -9    0.39    0.61
   0   5   9   -0.60    0.56
   0   5  -9   -0.39    0.63
   0   5  -9    0.26    0.63
   0   5  -9   -0.45    0.48
   0   5   9    0.74    0.55
   0  -5   9   -0.15    0.52
   0  -5   9   -0.38    0.54
   0  -5  -9    1.32    1.45
   0  -5   9   -0.34    0.46
   0  -5  -9   -0.36    0.52
   0  -5  -9   -0.77    0.55
   0  -5  -9    0.63    0.76
   0  -5   9    0.37    0.39
   0   5  10   16.46    2.76
   0   5  10   13.80    1.81
   0   5 -10   20.30    1.83
   0   5  10   14.30    1.73
   0   5 -10   16.60    1.95
   0   5 -10   20.27    1.74
   0   5 -10   20.50    1.92
   0  -5  10   20.33    1.72
   0  -5 -10   16.42    2.06
   0  -5 -10   17.86    2.71
   0  -5  10   17.93    1.97
   0  -5 -10   16.43    2.66
   0  -5 -10   15.99    1.87
   0  -5 -10   16.40    1.72
   0   5 -11   47.43    3.42
   0   5 -11   40.16    3.38
   0   5  11   37.99    4.62
   0   5 -11   40.39    3.48
   0   5  11   45.09    3.45
   0   5 -11   42.46    3.57
   0  -5  11   43.72    3.22
   0  -5 -11   41.42    3.37
   0  -5 -11   40.67    4.40
   0  -5 -11   41.63    3.67
   0  -5  11   43.88    3.46
   0  -5  11   44.41    3.36
   0  -5 -11   47.47    3.57
   0  -5 -11   45.61    3.44
   0   5 -12   92.03    6.36
   0   5 -12   86.30    6.57
   0   5 -12   90.52    6.38
   0   5  12   84.29    7.56
   0   5 -12   81.64    6.41
   0  -5  12   96.22    6.37
   0  -5 -12   93.26    6.42
   0  -5 -12   90.53    6.50
   0  -5 -12   88.07    6.37
   0  -5  12   86.77    6.20
   0  -5  12   97.25    6.54
   0  -5 -12   80.27    6.58
   0   5 -13    7.91    1.41
   0   5 -13    6.16    1.40
   0   5  13    8.24    2.63
   0   5 -13    7.19    1.25
   0   5 -13    8.12    1.35
   0  -5 -13    6.90    1.51
   0  -5 -13    7.86    1.39
   0  -5  13    8.90    1.32
   0  -5 -13    6.85    1.28
   0  -5  13   10.60    2.01
   0  -5 -13    8.93    1.40
   0  -5  13   10.30    1.32
   0   5 -14    8.64    1.44
   0   5  14    7.77    2.70
   0   5 -14    6.02    1.25
   0   5 -14    7.93    2.02
   0   5 -14    5.71    1.39
   0  -5  14    8.86    1.31
   0  -5 -14    8.58    1.64
   0  -5 -14   11.38    1.55
   0  -5  14   10.71    1.78
   0  -5 -14    6.36    1.48
   0  -5 -14    6.85    1.40
   0   5 -15   10.04    1.47
   0   5 -15   10.06    1.55
   0   5 -15   10.18    1.83
   0   5 -15   10.51    1.68
   0   5  15    7.44    2.73
   0  -5 -15    7.88    1.55
   0  -5 -15    8.24    1.58
   0  -5 -15   12.63    1.99
   0  -5  15   10.80    1.86
   0  -5 -15    6.01    1.57
   0   5 -16    7.88    1.69
   0   5 -16    8.87    1.61
   0   5 -16    9.95    1.50
   0   5  16    5.21    4.24
   0   5 -16    9.46    1.54
   0  -5 -16    6.56    1.52
   0  -5 -16    6.93    1.50
   0  -5  16    6.35    1.75
   0  -5 -16    6.23    1.47
   0  -5 -16    4.10    1.51
   0   5 -17    5.22    1.34
   0   5 -17    4.96    1.63
   0   5  17    8.48    2.79
   0   5 -17    4.97    1.24
   0   5 -17    6.04    1.51
   0  -5 -17    3.40    1.40
   0  -5 -17    4.57    1.49
   0  -5  17    7.29    1.79
   0  -5 -17    4.83    1.46
   0  -5 -17    3.70    1.53
   0   5 -18    6.96    1.83
   0   5 -18    6.95    1.48
   0   5 -18    7.56    1.73
   0   5  18    2.95    2.60
   0   5 -18    6.12    1.53
   0  -5 -18    9.44    1.90
   0  -5 -18    8.80    1.77
   0  -5  18    8.80    1.77
   0  -5 -18    8.99    1.79
   0  -5 -18    8.08    1.73
   0   5  19   50.99    5.85
   0   5 -19   43.86    4.38
   0   5 -19   42.10    3.92
   0  -5 -19   33.53    4.13
   0  -5 -19   41.73    4.05
   0  -5 -19   44.45    4.00
   0   6   0    0.43    0.87
   0   6   0    1.14    0.30
   0   6   0    1.26    0.45
   0   6   0    1.12    0.81
   0   6   0    1.33    0.44
   0   6   0    1.44    0.39
   0   6   0    1.20    0.44
   0  -6   0    1.43    0.50
   0   6   1    0.12    0.24
   0   6   1    1.05    0.93
   0   6   1   -0.20    0.39
   0   6  -1   -0.03    0.31
   0   6   1    0.12    0.36
   0   6  -1   -0.52    0.36
   0   6   1   -0.43    0.75
   0   6  -1    0.12    0.59
   0   6  -1    0.36    0.37
   0   6   1    0.05    0.42
   0   6  -1    0.01    0.30
   0   6  -1    0.82    0.90
   0  -6   1    0.29    0.43
   0  -6  -1    0.40    0.42
   0  -6  -1    0.02    0.70
   0  -6   1   -0.41    0.77
   0   6  -2   51.11    3.60
   0   6  -2   51.45    3.68
   0   6  -2   47.19    3.55
   0   6  -2   51.56    4.08
   0   6   2   61.80    4.22
   0   6  -2   50.36    3.65
   0   6   2   59.64    3.79
   0   6   2   55.93    3.76
   0   6   2   52.95    3.68
   0   6   2   50.67    3.50
   0  -6  -2   52.60    3.64
   0  -6  -2   46.30    3.50
   0  -6  -2   50.86    3.60
   0  -6   2   56.70    3.94
   0  -6   2   47.62    3.69
   0   6   3    5.71    1.28
   0   6   3    5.16    0.61
   0   6  -3    4.42    0.68
   0   6   3    5.70    0.87
   0   6  -3    5.36    0.79
   0   6  -3    5.92    1.31
   0   6   3    5.03    1.27
   0   6   3    5.06    0.87
   0   6  -3    5.48    0.68
   0   6   3    5.70    0.78
   0  -6  -3    7.25    1.26
   0  -6  -3    5.22    0.74
   0  -6  -3    7.06    1.41
   0  -6   3    5.30    0.84
   0  -6  -3    3.42    0.54
   0   6   4    2.94    0.48
   0   6   4    4.58    1.31
   0   6  -4    3.61    0.63
   0   6   4    2.39    1.20
   0   6  -4    3.47    1.18
   0   6  -4    3.92    0.67
   0   6   4    4.45    0.70
   0   6  -4    2.82    0.62
   0   6   4    2.87    0.72
   0   6  -4    4.20    0.72
   0  -6  -4    3.73    0.71
   0  -6  -4    2.86    1.03
   0  -6  -4    5.41    1.19
   0  -6  -4    4.18    0.57
   0  -6   4    3.32    0.75
   0  -6  -4    3.75    0.68
   0  -6  -4    2.30    0.47
   0  -6  -4    2.81    0.88
   0   6  -5   10.99    1.22
   0   6  -5   10.33    1.08
   0   6   5   10.62    1.73
   0   6   5   11.28    1.93
   0   6  -5   11.72    1.21
   0   6  -5   10.58    1.15
   0   6   5    8.62    1.16
   0   6  -5   12.57    1.74
   0  -6  -5    8.43    0.96
   0  -6  -5   11.50    1.75
   0  -6  -5   10.74    1.14
   0  -6  -5    9.64    1.30
   0  -6  -5   12.14    1.75
   0  -6   5    8.22    1.27
   0  -6  -5    9.99    1.28
   0   6   6    4.51    0.70
   0   6   6    2.00    0.68
   0   6  -6    4.61    0.76
   0   6  -6    3.57    0.68
   0   6   6    3.47    1.49
   0   6   6    2.36    1.27
   0   6  -6    4.75    1.28
   0   6  -6    5.17    0.88
   0   6  -6    3.07    0.76
   0  -6  -6    4.53    1.28
   0  -6  -6    4.90    0.80
   0  -6  -6    3.84    0.76
   0  -6  -6    3.22    0.61
   0  -6  -6    5.80    1.44
   0  -6   6    5.21    0.95
   0   6  -7   98.70    7.21
   0   6  -7   95.94    6.88
   0   6   7  104.37    7.85
   0   6  -7  103.39    6.95
   0   6   7  109.60    7.08
   0   6   7   94.81    7.50
   0   6  -7  105.83    7.05
   0   6   7   99.91    6.89
   0   6  -7   88.71    8.07
   0  -6  -7  101.82    7.51
   0  -6  -7   98.82    6.85
   0  -6  -7   97.30    7.08
   0  -6  -7  110.83    7.76
   0  -6  -7  100.74    7.01
   0   6   8    3.47    0.84
   0   6  -8    2.64    0.78
   0   6  -8    2.18    0.80
   0   6   8    3.80    1.79
   0   6  -8    3.05    0.72
   0   6   8   -0.06    1.31
   0   6   8    3.03    0.70
   0   6  -8    2.73    0.76
   0  -6  -8    4.11    0.98
   0  -6  -8    2.59    0.68
   0  -6  -8    3.04    1.43
   0  -6  -8    0.13    1.14
   0  -6  -8    2.15    0.76
   0   6  -9   74.67    5.23
   0   6  -9   75.66    5.17
   0   6   9   69.93    5.89
   0   6  -9   71.65    5.06
   0   6   9   76.23    6.29
   0   6   9   72.02    5.25
   0   6   9   63.66    5.04
   0  -6  -9   64.72    5.17
   0  -6   9   73.86    4.87
   0  -6  -9   70.82    6.00
   0  -6  -9   67.02    5.30
   0  -6  -9   75.25    5.05
   0  -6  -9   75.17    5.05
   0  -6  -9   64.37    5.82
   0   6 -10   -0.43    0.55
   0   6 -10    0.19    0.74
   0   6  10    1.93    1.80
   0   6  10   -0.36    1.45
   0   6  10    0.34    0.67
   0   6 -10   -0.60    0.69
   0   6 -10    1.15    0.72
   0   6  10    0.92    0.92
   0  -6  10   -0.01    0.56
   0  -6 -10   -1.53    1.25
   0  -6 -10   -0.64    0.61
   0  -6 -10   -0.29    0.65
   0  -6 -10   -0.42    0.82
   0  -6  10    0.91    0.54
   0  -6  10    0.26    0.39
   0  -6 -10    0.25    1.48
   0  -6 -10    0.23    0.73
   0   6 -11   67.96    4.59
   0   6  11   68.79    5.99
   0   6  11   63.91    4.68
   0   6 -11   57.00    4.78
   0   6 -11   65.77    4.66
   0   6 -11   56.80    4.71
   0  -6 -11   62.76    4.62
   0  -6 -11   63.92    4.79
   0  -6 -11   64.22    4.64
   0  -6  11   62.60    4.53
   0  -6 -11   59.60    4.91
   0  -6  11   64.84    4.40
   0  -6  11   59.78    4.57
   0   6 -12   27.99    2.78
   0   6  12   27.02    4.18
   0   6 -12   26.06    2.83
   0   6 -12   31.54    2.65
   0   6 -12   34.94    2.72
   0  -6 -12   29.06    3.00
   0  -6 -12   32.23    2.71
   0  -6 -12   28.50    2.81
   0  -6  12   30.38    2.62
   0  -6 -12   32.01    2.70
   0  -6  12   34.31    2.64
   0  -6  12   29.99    2.38
   0   6 -13    9.19    1.42
   0   6 -13    6.73    1.23
   0   6 -13    5.61    1.38
   0   6  13    8.00    2.62
   0   6 -13    7.47    1.44
   0  -6 -13    6.34    1.24
   0  -6 -13    7.27    1.33
   0  -6 -13    6.51    1.84
   0  -6  13    8.32    1.28
   0  -6  13    7.65    1.13
   0  -6  13    8.54    1.25
   0   6 -14    0.96    1.06
   0   6 -14   -0.30    1.02
   0   6 -14    0.16    0.76
   0   6  14    0.91    2.20
   0   6 -14   -0.21    0.80
   0  -6 -14    0.47    0.98
   0  -6 -14    0.21    0.96
   0  -6  14    0.48    0.74
   0  -6 -14   -0.54    0.90
   0  -6 -14    0.63    1.08
   0   6 -15    1.11    0.91
   0   6  15   -4.88    2.10
   0   6 -15    2.19    1.00
   0   6 -15    1.28    1.18
   0   6 -15    0.83    1.13
   0  -6 -15    0.36    1.12
   0  -6 -15    2.39    1.19
   0  -6 -15   -0.14    1.02
   0  -6 -15    0.54    1.09
   0   6 -16   16.34    2.31
   0   6 -16   14.89    2.02
   0   6 -16   20.41    2.51
   0   6 -16   14.37    2.07
   0   6  16   19.64    3.65
   0  -6 -16   13.37    2.12
   0  -6 -16   22.12    2.74
   0  -6 -16   20.22    2.43
   0  -6 -16   20.41    2.40
   0   6  17    7.29    2.81
   0   6 -17    4.33    1.42
   0   6 -17    4.78    1.26
   0   6 -17    4.07    1.23
   0   6 -17    2.66    1.51
   0  -6 -17    4.40    1.60
   0  -6 -17    4.35    1.41
   0  -6 -17    4.46    1.40
   0  -6 -17    2.79    1.42
   0   6 -18    6.85    1.60
   0   6 -18    7.29    1.38
   0   6 -18    4.42    1.70
   0   6  18    4.72    2.70
   0  -6 -18    6.42    1.70
   0  -6 -18    5.46    1.58
   0  -6 -18    7.79    1.69
   0  -6 -18    5.73    1.81
   0   7   0   -0.22    0.42
   0   7   0   -0.27    0.39
   0   7   0    0.01    0.28
   0   7   0    0.16    0.77
   0   7   0   -0.26    0.37
   0   7   0    0.07    0.39
   0   7   0   -0.70    0.93
   0  -7   0    1.30    0.89
   0  -7   0    0.14    0.47
   0   7  -1   35.66    2.77
   0   7   1   42.89    2.94
   0   7  -1   35.97    2.77
   0   7   1   41.05    2.88
   0   7  -1   34.77    2.76
   0   7   1   39.42    2.65
   0   7  -1   39.83    3.07
   0   7   1   47.35    3.54
   0   7   1   36.98    2.91
   0   7  -1   40.06    3.42
   0   7  -1   36.80    2.69
   0   7  -1   40.32    2.83
   0  -7   1   35.71    2.87
   0  -7   1   45.20    3.23
   0  -7  -1   39.18    2.86
   0   7  -2   66.54    5.04
   0   7   2   83.42    5.65
   0   7  -2   73.25    5.48
   0   7   2   79.15    5.07
   0   7   2   73.27    4.84
   0   7  -2   69.75    4.96
   0   7   2   73.45    5.13
   0   7   2   82.73    5.18
   0   7  -2   63.03    5.01
   0   7  -2   68.25    4.89
   0  -7  -2   67.77    5.00
   0  -7   2   64.44    5.05
   0  -7  -2   71.81    4.92
   0  -7   2   73.78    5.29
   0  -7  -2   84.64    5.44
   0   7  -3   96.43    7.69
   0   7  -3  101.73    7.26
   0   7   3  119.10    7.48
   0   7  -3   98.55    7.20
   0   7   3  116.83    7.16
   0   7   3  125.57    7.91
   0   7   3  112.80    7.36
   0   7  -3   95.82    7.32
   0  -7  -3  106.53    7.16
   0  -7   3   93.13    7.34
   0  -7  -3  107.99    7.28
   0  -7  -3  119.31    7.47
   0   7   4   11.00    1.81
   0   7  -4    9.60    1.11
   0   7   4   12.30    1.94
   0   7   4   10.75    1.22
   0   7   4   12.19    1.01
   0   7  -4   11.16    1.19
   0   7  -4    9.77    1.21
   0   7   4   11.74    1.70
   0   7  -4    7.45    1.17
   0   7  -4    9.12    1.68
   0  -7  -4   12.49    1.27
   0  -7   4    8.40    1.27
   0  -7  -4   12.30    1.80
   0  -7  -4    8.98    1.01
   0  -7  -4   14.94    1.68
   0   7   5   71.62    5.15
   0   7  -5   63.46    5.48
   0   7   5   74.40    5.92
   0   7  -5   78.60    5.13
   0   7   5   84.12    5.79
   0   7   5   68.32    5.03
   0   7  -5   65.44    5.02
   0   7  -5   71.41    5.15
   0   7  -5   69.43    5.03
   0   7   5   77.68    5.31
   0  -7  -5   82.49    5.66
   0  -7  -5   78.42    5.38
   0  -7   5   67.47    5.17
   0  -7  -5   74.49    4.92
   0  -7  -5   70.49    4.95
   0  -7  -5   67.09    5.10
   0  -7  -5   71.69    5.13
   0   7   6   88.49    6.16
   0   7  -6   90.87    6.22
   0   7   6   88.99    6.49
   0   7   6   91.18    7.16
   0   7  -6   85.26    6.22
   0   7  -6   92.69    6.34
   0   7   6   96.56    6.40
   0   7   6   94.66    7.04
   0   7  -6   93.35    6.33
   0  -7   6   83.57    6.41
   0  -7  -6   92.95    6.16
   0  -7  -6   94.28    6.83
   0  -7  -6   88.65    6.36
   0  -7  -6   88.49    6.17
   0  -7  -6   87.21    6.32
   0   7  -7   87.97    7.11
   0   7  -7  104.10    6.77
   0   7   7   95.97    7.31
   0   7   7   94.81    6.56
   0   7   7  103.16    6.79
   0   7  -7   93.61    6.58
   0   7  -7   92.88    6.63
   0   7   7   95.26    6.87
   0   7   7   96.82    7.63
   0   7  -7   93.59    6.69
   0  -7  -7   99.55    6.54
   0  -7  -7  101.53    7.30
   0  -7   7   90.06    6.80
   0  -7  -7   93.20    6.76
   0  -7  -7   90.82    6.69
   0  -7  -7   97.83    6.62
   0   7  -8   88.42    6.56
   0   7  -8   90.94    6.52
   0   7  -8   85.08    6.99
   0   7   8   92.36    6.44
   0   7  -8   95.36    6.47
   0   7   8   96.28    6.65
   0   7   8   93.60    7.49
   0   7   8   87.13    6.74
   0   7   8   87.93    7.24
   0  -7  -8  103.00    6.44
   0  -7  -8   93.37    7.62
   0  -7  -8   98.86    6.38
   0  -7  -8   99.19    6.56
   0  -7  -8   89.44    6.58
   0  -7  -8   89.83    6.67
   0   7  -9    2.41    0.87
   0   7  -9    1.81    0.86
   0   7   9    1.21    1.55
   0   7  -9    1.31    1.36
   0   7  -9    2.48    0.82
   0   7   9    4.82    1.93
   0   7   9    3.02    0.79
   0   7   9    2.22    1.81
   0  -7  -9    2.41    0.74
   0  -7  -9    2.40    0.70
   0  -7  -9    1.98    0.81
   0  -7  -9    1.28    0.92
   0  -7  -9    3.55    1.67
   0   7  10   30.26    2.89
   0   7  10   29.46    4.12
   0   7 -10   22.43    3.14
   0   7 -10   26.50    2.39
   0   7  10   23.41    2.84
   0   7  10   25.35    3.63
   0   7 -10   25.37    2.48
   0   7 -10   26.50    2.55
   0  -7 -10   26.32    2.53
   0  -7 -10   28.33    2.72
   0  -7 -10   31.31    2.42
   0  -7 -10   28.95    2.31
   0   7 -11    4.73    1.14
   0   7  11    4.71    1.06
   0   7 -11    4.62    1.03
   0   7  11    3.06    2.29
   0   7 -11    3.78    1.16
   0  -7 -11    3.16    1.11
   0  -7 -11    3.78    1.27
   0  -7 -11    4.47    0.98
   0  -7 -11    5.04    1.05
   0   7 -12    5.34    1.34
   0   7 -12    7.67    1.34
   0   7 -12    6.53    1.14
   0   7 -12    7.46    1.09
   0   7  12    5.75    2.57
   0  -7 -12    6.26    1.31
   0  -7 -12    2.68    1.09
   0  -7 -12    5.10    1.10
   0  -7  12    6.05    0.80
   0  -7  12    6.41    0.85
   0  -7 -12    3.35    1.32
   0   7 -13    1.13    0.81
   0   7 -13    1.92    1.35
   0   7 -13    2.23    1.11
   0   7  13    0.27    2.30
   0   7 -13    0.57    0.85
   0  -7 -13    0.62    0.96
   0  -7  13    1.17    0.70
   0  -7 -13    1.82    1.05
   0  -7  13    0.43    0.48
   0  -7 -13    0.84    0.92
   0  -7 -13    1.51    1.13
   0   7 -14   26.76    2.55
   0   7 -14   26.81    2.52
   0   7 -14   25.01    2.94
   0   7  14   31.71    4.73
   0  -7  14   25.86    2.40
   0  -7 -14   28.13    3.09
   0  -7 -14   27.66    2.67
   0  -7 -14   27.14    2.85
   0  -7 -14   32.24    2.78
   0   7 -15   10.53    1.89
   0   7 -15   11.49    1.61
   0   7 -15    8.66    1.47
   0   7  15   12.80    3.16
   0   7 -15   12.62    1.86
   0  -7 -15   10.12    1.78
   0  -7 -15   12.90    1.78
   0  -7 -15   14.38    2.18
   0  -7  15   12.25    1.70
   0  -7 -15   14.87    1.89
   0   7 -16    8.52    1.36
   0   7 -16    5.86    1.57
   0   7 -16    7.48    1.79
   0   7  16   16.08    3.35
   0   7 -16   12.16    1.72
   0  -7 -16    3.99    1.66
   0  -7 -16    8.71    1.59
   0  -7  16    8.54    1.37
   0  -7 -16    6.80    1.54
   0  -7 -16    6.87    1.62
   0   7 -17    4.68    1.65
   0   7 -17    4.46    1.21
   0   7 -17    7.87    1.67
   0   7 -17    5.32    1.23
   0   7  17    2.60    2.58
   0  -7 -17    5.76    1.58
   0  -7 -17    2.21    1.38
   0  -7 -17    5.79    1.79
   0  -7 -17    2.70    1.35
   0   7 -18    0.08    1.69
   0  -7 -18    1.35    1.34
   0   8   0   14.81    1.36
   0   8   0   13.74    1.12
   0   8   0   12.30    1.82
   0   8   0   13.47    1.39
   0   8   0   11.62    1.40
   0   8   0   15.39    2.26
   0  -8   0   17.29    1.96
   0  -8   0   15.05    1.42
   0   8   1    2.67    0.72
   0   8   1    3.15    0.64
   0   8  -1    3.13    1.30
   0   8  -1    2.01    0.44
   0   8  -1    1.41    0.86
   0   8   1    3.01    1.32
   0   8  -1    2.01    0.54
   0   8  -1    3.36    0.62
   0   8  -1    2.15    0.61
   0   8  -1    2.43    0.60
   0   8   1    1.90    0.37
   0   8   1    2.52    1.12
   0   8   1    2.78    0.70
   0  -8  -1    1.94    0.64
   0  -8  -1    2.47    1.07
   0  -8   1    3.91    1.04
   0  -8   1    3.26    0.75
   0   8  -2    0.08    0.64
   0   8   2   -0.32    0.27
   0   8   2   -0.19    1.08
   0   8  -2   -0.60    0.48
   0   8  -2    0.39    0.41
   0   8  -2   -0.93    1.00
   0   8   2   -0.19    0.40
   0   8   2   -0.36    0.51
   0   8   2    0.25    1.07
   0   8  -2   -0.70    0.45
   0   8  -2    0.30    0.41
   0  -8   2   -0.51    0.53
   0  -8  -2   -1.38    0.79
   0  -8  -2   -0.21    0.39
   0  -8  -2    0.69    0.55
   0  -8  -2    0.61    0.57
   0  -8   2   -0.29    0.79
   0   8  -3   43.92    3.48
   0   8   3   55.94    4.26
   0   8   3   49.58    3.31
   0   8   3   49.19    3.69
   0   8  -3   46.18    3.40
   0   8   3   47.88    3.56
   0   8  -3   44.47    4.12
   0   8  -3   50.84    3.59
   0  -8  -3   55.13    3.49
   0  -8  -3   51.84    4.02
   0  -8  -3   46.19    3.49
   0  -8  -3   44.30    3.65
   0  -8   3   42.01    3.57
   0   8  -4   18.41    1.74
   0   8  -4   15.11    2.46
   0   8   4   22.45    2.71
   0   8   4   20.79    1.57
   0   8  -4   18.99    1.84
   0   8   4   17.72    2.18
   0   8  -4   20.52    1.71
   0   8   4   24.77    2.85
   0   8  -4   15.03    1.77
   0   8   4   23.44    1.88
   0  -8  -4   21.28    2.44
   0  -8  -4   25.04    2.22
   0  -8  -4   20.51    1.60
   0  -8   4   17.95    1.89
   0  -8  -4   19.31    1.78
   0   8  -5    2.87    0.81
   0   8   5    3.79    1.54
   0   8   5    3.90    1.73
   0   8  -5    1.52    0.65
   0   8   5    2.24    0.84
   0   8  -5    1.74    0.71
   0   8   5    1.16    0.74
   0   8  -5    1.86    0.65
   0  -8  -5    1.91    0.56
   0  -8   5    2.11    1.49
   0  -8  -5    4.01    1.31
   0  -8  -5    1.15    0.69
   0   8   6   24.86    2.32
   0   8  -6   20.72    2.73
   0   8  -6   19.50    1.94
   0   8  -6   21.82    2.26
   0   8  -6   24.02    2.00
   0   8   6   22.15    3.09
   0   8   6   20.59    2.10
   0   8  -6   23.99    2.16
   0   8   6   19.75    1.82
   0  -8  -6   22.38    1.68
   0  -8  -6   24.12    1.88
   0  -8   6   21.05    2.21
   0  -8  -6   28.09    2.21
   0  -8  -6   22.30    2.08
   0   8   7    0.35    0.56
   0   8  -7    0.72    0.67
   0   8  -7    0.67    0.62
   0   8   7    0.69    1.65
   0   8  -7   -0.17    1.25
   0   8   7   -0.79    0.62
   0   8   7    0.45    1.43
   0   8  -7   -0.10    0.69
   0   8   7    1.58    0.86
   0  -8  -7    1.21    1.23
   0  -8  -7   -0.57    0.57
   0  -8  -7   -0.04    0.74
   0  -8   7    0.44    0.80
   0  -8  -7    0.70    0.61
   0  -8  -7   -0.10    0.69
   0  -8  -7    0.75    0.45
   0   8  -8   19.37    2.67
   0   8   8   13.99    2.71
   0   8   8   12.74    2.00
   0   8   8   11.91    1.45
   0   8   8   14.49    2.50
   0   8  -8   16.55    1.71
   0   8  -8   13.60    1.79
   0  -8  -8   11.76    1.83
   0  -8  -8   13.05    1.33
   0  -8  -8   13.76    2.37
   0  -8  -8   12.29    1.65
   0  -8  -8   14.67    1.51
   0  -8  -8   12.71    1.69
   0   8   9    3.31    1.84
   0   8   9    2.96    2.01
   0   8  -9    3.59    1.60
   0   8   9    2.50    1.14
   0   8  -9    3.10    0.98
   0   8   9    1.16    0.74
   0  -8  -9    1.29    0.95
   0  -8  -9    2.75    0.69
   0  -8  -9    3.41    0.82
   0  -8  -9   -0.35    1.41
   0  -8  -9    1.89    0.91
   0  -8  -9    1.49    0.88
   0   8 -10    1.76    0.94
   0   8  10    1.97    1.18
   0   8 -10    0.35    0.88
   0   8  10    1.55    1.93
   0   8  10   -0.38    1.71
   0   8 -10    0.06    1.47
   0   8 -10    0.05    0.80
   0  -8 -10    1.14    0.77
   0  -8 -10    0.29    0.79
   0  -8 -10    0.84    0.93
   0  -8 -10    2.25    1.07
   0  -8 -10    1.10    0.69
   0   8  11   17.44    3.33
   0   8 -11   18.63    2.39
   0   8  11   18.98    3.15
   0   8 -11   17.39    2.83
   0   8 -11   22.15    2.29
   0   8 -11   20.53    2.03
   0   8  11   19.33    2.00
   0  -8 -11   17.46    2.25
   0  -8 -11   16.82    2.14
   0  -8 -11   16.44    2.38
   0  -8 -11   19.52    1.92
   0   8 -12   37.38    3.20
   0   8 -12   30.54    4.19
   0   8  12   31.02    4.69
   0   8 -12   33.65    2.98
   0   8 -12   37.39    3.38
   0  -8 -12   36.26    3.00
   0  -8 -12   37.26    2.96
   0  -8 -12   34.08    3.21
   0   8 -13   63.73    4.95
   0   8 -13   64.93    4.81
   0   8 -13   66.10    8.41
   0   8 -13   57.51    4.54
   0   8 -13   61.00    4.39
   0   8  13   51.44    6.22
   0  -8 -13   60.67    4.63
   0  -8 -13   56.58    4.80
   0  -8 -13   64.92    4.59
   0  -8 -13   51.44    4.92
   0   8  14    0.30    2.43
   0   8 -14    1.11    0.85
   0   8 -14    0.33    1.09
   0   8 -14    0.11    1.91
   0   8 -14    0.39    1.01
   0   8 -14    1.45    0.79
   0  -8 -14    1.01    1.11
   0  -8 -14   -0.93    0.99
   0  -8 -14    0.41    0.93
   0  -8 -14    1.68    1.28
   0   8 -15    2.08    2.12
   0   8 -15    3.60    1.00
   0   8 -15    1.72    1.29
   0   8 -15    2.41    1.22
   0   8 -15    1.90    0.92
   0   8  15    6.22    2.79
   0  -8 -15    0.85    1.30
   0  -8 -15    0.20    0.97
   0  -8 -15    0.27    1.19
   0  -8 -15    1.79    1.20
   0   8 -16    6.96    1.25
   0   8 -16    3.90    1.42
   0   8 -16    1.66    2.29
   0   8  16    5.74    2.79
   0   8 -16    4.06    1.55
   0   8 -16    4.79    1.18
   0  -8 -16    4.60    1.64
   0  -8 -16    4.76    1.35
   0  -8 -16    4.09    1.51
   0  -8 -16    7.11    1.51
   0   8 -17    0.13    1.24
   0   8 -17    0.07    0.82
   0   8  17   -3.65    2.15
   0   8 -17    0.47    2.25
   0   8 -17    1.20    1.41
   0   8 -17   -1.78    0.83
   0  -8 -17    0.76    1.57
   0  -8 -17   -2.76    1.11
   0  -8 -17    0.99    1.16
   0   9   0   -0.22    0.31
   0   9   0   -0.17    0.52
   0   9   0   -1.10    1.18
   0   9   0   -0.25    0.49
   0   9   0   -0.54    0.92
   0  -9   0    1.49    1.00
   0  -9   0   -0.77    0.59
   0   9  -1   11.26    1.02
   0   9   1    8.77    1.35
   0   9  -1   11.69    1.25
   0   9   1   10.09    1.23
   0   9   1    9.41    0.87
   0   9  -1    9.70    1.18
   0   9  -1    7.93    1.82
   0   9   1    7.67    1.81
   0   9   1   14.31    1.99
   0   9  -1    8.90    0.93
   0   9  -1    9.77    1.14
   0  -9   1    9.41    1.36
   0  -9   1    9.83    1.56
   0  -9  -1   13.94    1.94
   0  -9  -1    9.54    1.32
   0   9   2   36.82    3.03
   0   9  -2   35.43    2.85
   0   9  -2   35.23    2.84
   0   9   2   38.70    2.60
   0   9  -2   36.95    2.85
   0   9  -2   30.32    2.95
   0   9   2   47.88    3.72
   0   9  -2   35.73    2.70
   0   9   2   32.98    3.66
   0   9   2   37.60    2.91
   0   9  -2   38.76    2.68
   0   9  -2   31.55    3.62
   0  -9  -2   41.41    2.94
   0  -9  -2   45.10    3.50
   0  -9   2   37.47    2.99
   0  -9   2   40.22    3.36
   0   9   3  114.37    7.15
   0   9   3  102.10    6.80
   0   9   3   96.64    8.03
   0   9   3  105.17    7.22
   0   9  -3   93.84    6.98
   0   9  -3   95.24    6.87
   0   9  -3  100.10    7.20
   0  -9  -3  111.54    7.05
   0  -9   3   88.41    7.08
   0  -9  -3  102.14    6.91
   0  -9  -3  112.15    7.53
   0   9   4   85.94    6.06
   0   9   4   92.37    5.97
   0   9   4   84.89    5.62
   0   9  -4   74.53    5.81
   0   9   4   88.52    6.63
   0   9  -4   80.67    5.89
   0   9  -4   72.02    5.68
   0  -9  -4   87.77    5.79
   0  -9  -4   87.03    6.33
   0  -9  -4   89.32    5.83
   0  -9   4   73.60    5.93
   0   9  -5    1.76    0.78
   0   9   5    0.92    0.73
   0   9  -5   -0.19    1.37
   0   9   5    1.60    0.88
   0   9  -5    2.36    0.86
   0   9  -5    1.45    0.81
   0   9   5    1.81    1.69
   0   9   5    1.57    1.55
   0   9  -5    2.41    0.74
   0  -9  -5    0.89    0.92
   0  -9  -5    2.16    1.04
   0  -9   5    2.04    0.97
   0  -9  -5    2.42    0.60
   0  -9  -5    2.46    1.35
   0   9   6   29.04    2.51
   0   9   6   24.80    2.11
   0   9   6   21.81    3.51
   0   9  -6   26.16    3.25
   0   9  -6   26.10    2.31
   0   9  -6   26.58    2.47
   0   9   6   29.54    3.56
   0   9  -6   31.18    2.34
   0   9   6   21.56    2.58
   0  -9  -6   31.02    2.94
   0  -9  -6   31.61    2.51
   0  -9   6   25.08    2.55
   0  -9  -6   25.62    2.17
   0   9   7  118.79    9.53
   0   9  -7  111.58    9.07
   0   9   7  119.54    8.78
   0   9  -7  122.56    8.59
   0   9   7  120.58    8.35
   0   9   7  122.59    9.34
   0   9  -7  128.98    8.46
   0  -9  -7  136.61    8.65
   0  -9  -7  119.43    8.36
   0  -9  -7  135.82    9.17
   0  -9   7  125.21    8.71
   0  -9  -7  115.23    9.11
   0   9   8   57.03    5.78
   0   9   8   59.82    4.43
   0   9   8   63.55    4.96
   0   9  -8   61.35    5.29
   0   9  -8   67.26    4.75
   0   9  -8   65.13    4.57
   0   9   8   56.07    5.56
   0  -9  -8   62.05    4.47
   0  -9  -8   59.92    4.23
   0  -9  -8   63.22    4.73
   0  -9  -8   59.95    4.38
   0  -9  -8   67.61    5.14
   0  -9  -8   58.46    5.43
   0  -9  -8   55.09    4.61
   0   9   9    0.75    1.89
   0   9  -9    1.88    0.91
   0   9  -9    1.64    1.57
   0   9  -9    0.92    0.96
   0   9   9    0.44    1.94
   0   9   9    1.39    1.08
   0   9   9    1.63    0.78
   0  -9  -9    1.33    1.02
   0  -9  -9    0.33    0.56
   0  -9  -9    2.10    0.93
   0  -9  -9   -0.05    0.77
   0  -9  -9    0.17    0.71
   0   9 -10    1.55    0.87
   0   9  10    2.12    2.17
   0   9  10    0.41    0.85
   0   9 -10    1.54    1.71
   0   9 -10    1.48    0.95
   0   9  10   -2.22    2.85
   0   9 -10    0.91    0.99
   0  -9 -10    0.70    0.94
   0  -9 -10   -0.08    0.76
   0  -9 -10    0.07    0.90
   0  -9 -10    0.62    0.66
   0  -9 -10    0.12    1.04
   0   9 -11   34.56    3.10
   0   9  11   40.29    3.19
   0   9  11   43.06    5.22
   0   9 -11   36.79    4.23
   0   9 -11   40.38    3.31
   0   9  11   31.05    4.72
   0   9 -11   41.11    3.52
   0  -9 -11   39.58    3.02
   0  -9 -11   38.68    3.63
   0  -9 -11   38.60    3.41
   0  -9 -11   40.63    3.17
   0  -9 -11   32.70    3.30
   0   9 -12   14.63    2.77
   0   9 -12   13.41    1.97
   0   9 -12   12.41    1.75
   0   9  12   12.86    3.30
   0   9 -12   14.13    1.81
   0  -9 -12   12.77    1.68
   0  -9 -12   11.12    1.79
   0  -9 -12   15.20    1.86
   0  -9 -12   14.48    2.15
   0  -9 -12   11.17    1.85
   0   9 -13    0.12    1.00
   0   9 -13   -0.16    1.11
   0   9 -13   -0.48    0.81
   0   9 -13    2.04    1.98
   0   9  13    0.68    2.56
   0  -9 -13    1.59    1.37
   0  -9 -13    1.43    0.92
   0  -9 -13   -0.37    1.03
   0  -9 -13   -0.93    1.36
   0  -9 -13   -0.61    0.92
   0   9 -14   25.79    2.69
   0   9 -14   28.35    3.83
   0   9  14   27.71    4.46
   0   9 -14   21.34    2.79
   0   9 -14   16.07    2.21
   0  -9 -14   22.07    2.28
   0  -9 -14   18.68    2.32
   0  -9 -14   24.43    3.00
   0  -9 -14   21.54    2.99
   0  -9 -14   20.12    2.71
   0   9 -15   34.38    2.83
   0   9 -15   28.62    4.32
   0   9 -15   29.87    3.17
   0   9 -15   27.34    2.60
   0   9  15   21.01    4.32
   0   9 -15   28.34    3.36
   0  -9 -15   30.38    2.86
   0  -9 -15   33.19    3.12
   0  -9 -15   31.47    3.55
   0  -9 -15   37.00    3.41
   0   9 -16   -1.46    1.28
   0   9 -16    1.54    2.21
   0   9 -16   -0.73    1.13
   0   9 -16   -0.19    0.79
   0   9 -16    1.27    0.94
   0   9  16   -1.18    2.44
   0  -9 -16    2.32    1.13
   0  -9 -16    0.12    1.42
   0  -9 -16    3.33    1.53
   0  -9 -16    1.33    1.24
   0  10   0   11.63    1.48
   0  10   0   11.89    1.01
   0  10   0   15.98    2.28
   0  10   0   12.28    1.14
   0  10   0    9.65    1.44
   0  10   0   11.39    2.26
   0 -10   0   11.98    1.87
   0 -10   0   12.90    1.62
   0  10  -1   98.34    6.88
   0  10  -1   96.61    7.67
   0  10   1  100.44    6.67
   0  10  -1   96.43    6.82
   0  10  -1   97.85    6.94
   0  10   1   94.96    7.03
   0  10  -1   94.42    6.71
   0  10   1   94.77    7.74
   0  10  -1  104.81    6.74
   0  10   1  116.54    7.05
   0  10  -1   96.70    7.21
   0 -10  -1  105.31    7.04
   0 -10   1  105.33    7.07
   0 -10   1  102.81    7.35
   0  10  -2   14.45    1.43
   0  10  -2   15.31    1.38
   0  10  -2   12.35    1.85
   0  10  -2   14.33    1.60
   0  10   2   16.04    1.23
   0  10   2   18.81    2.56
   0  10   2   14.19    1.80
   0  10  -2   13.74    1.54
   0  10  -2   10.97    2.33
   0  10   2   21.74    3.05
   0  10  -2   13.70    1.31
   0 -10  -2   18.06    2.30
   0 -10   2   13.98    2.25
   0 -10   2   16.10    2.07
   0 -10  -2   17.91    1.79
   0  10   3    1.49    1.58
   0  10  -3    3.53    0.90
   0  10  -3    2.20    1.69
   0  10  -3    1.98    0.69
   0  10  -3    1.61    0.81
   0  10   3    1.78    0.85
   0  10  -3    0.77    0.52
   0  10   3   -0.10    1.33
   0  10   3    2.61    0.82
   0  10   3    1.37    0.45
   0  10  -3    1.77    0.62
   0 -10  -3    2.53    1.34
   0 -10   3    2.08    0.94
   0 -10  -3    1.97    0.88
   0  10  -4   30.58    3.83
   0  10   4   39.22    3.98
   0  10   4   31.56    2.99
   0  10  -4   30.64    2.60
   0  10   4   41.90    4.05
   0  10   4   32.85    2.49
   0  10   4   34.88    2.88
   0  10  -4   30.61    2.80
   0 -10  -4   40.02    2.95
   0 -10  -4   35.66    2.69
   0 -10  -4   34.60    2.80
   0 -10  -4   41.04    3.58
   0 -10   4   29.84    2.90
   0  10   5    3.86    2.00
   0  10   5    5.07    1.24
   0  10   5    8.43    1.00
   0  10  -5    6.16    0.98
   0  10  -5    5.96    1.97
   0  10  -5    5.88    1.13
   0  10  -5    5.06    1.08
   0  10   5    4.15    1.97
   0 -10  -5    4.94    1.22
   0 -10  -5    6.41    1.76
   0 -10  -5    7.21    1.12
   0 -10   5    7.12    1.32
   0 -10  -5    6.15    1.32
   0  10   6   11.07    2.36
   0  10  -6    7.98    1.32
   0  10   6    5.94    1.38
   0  10   6    6.19    2.25
   0  10  -6    8.15    1.17
   0  10  -6   11.84    2.30
   0  10  -6    8.95    1.28
   0 -10  -6   11.20    1.59
   0 -10   6   10.08    1.57
   0  10   7   14.23    1.56
   0  10  -7   15.63    1.81
   0  10  -7   13.16    1.91
   0  10   7   16.56    2.20
   0  10   7   12.21    2.74
   0  10  -7   14.08    2.53
   0  10   7   23.24    3.46
   0  10  -7   12.22    1.56
   0 -10  -7   17.36    2.45
   0 -10  -7   15.59    1.98
   0 -10  -7   14.46    1.53
   0 -10   7   12.71    1.91
   0 -10  -7   14.45    2.45
   0  10   8   -1.66    1.80
   0  10  -8    1.93    0.84
   0  10   8    1.65    2.15
   0  10   8    0.27    0.73
   0  10  -8    2.50    1.71
   0  10  -8    1.11    0.98
   0 -10  -8    1.64    1.26
   0 -10   8    4.26    1.20
   0 -10  -8    0.16    0.91
   0 -10  -8   -0.10    0.73
   0  10  -9   11.42    1.47
   0  10  -9   12.76    1.57
   0  10  -9   11.72    1.64
   0  10  -9    6.14    2.08
   0  10   9    9.21    1.30
   0  10   9    9.44    1.81
   0  10   9    6.73    2.59
   0  10   9    9.77    2.57
   0 -10  -9    8.09    1.05
   0 -10  -9    9.83    1.65
   0 -10  -9    7.84    1.21
   0 -10  -9   10.04    1.24
   0  10  10   63.38    4.65
   0  10 -10   59.72    4.94
   0  10 -10   54.70    5.55
   0  10  10   65.96    6.22
   0  10 -10   61.88    4.77
   0  10 -10   57.48    4.60
   0  10  10   69.28    6.59
   0 -10 -10   62.68    4.38
   0 -10 -10   67.18    5.05
   0 -10 -10   67.20    4.65
   0 -10 -10   64.17    4.90
   0 -10 -10   59.24    4.59
   0  10 -11   21.53    2.51
   0  10 -11   16.88    2.17
   0  10 -11   20.03    3.22
   0  10  11   17.20    3.58
   0  10 -11   17.93    2.06
   0  10  11   16.13    1.97
   0  10  11   12.28    3.36
   0 -10 -11   18.78    2.22
   0 -10 -11   19.60    1.78
   0 -10 -11   17.41    2.30
   0 -10 -11   19.29    2.05
   0  10 -12    7.78    1.28
   0  10  12    6.06    3.01
   0  10  12    3.41    2.42
   0  10 -12    4.54    1.27
   0  10 -12    4.91    1.48
   0  10 -12    8.06    2.51
   0 -10 -12    3.75    1.35
   0 -10 -12    2.88    1.29
   0 -10 -12    6.26    1.24
   0 -10 -12    6.97    1.67
   0  10 -13    4.82    2.48
   0  10  13    6.26    3.15
   0  10 -13    7.19    1.28
   0  10 -13    7.71    1.60
   0 -10 -13    7.17    1.77
   0 -10 -13    3.80    1.23
   0 -10 -13    6.28    1.13
   0 -10 -13    3.45    1.46
   0 -10 -13    6.85    1.62
   0  10  14    5.40    3.19
   0  10 -14   13.72    2.09
   0  10 -14   10.72    1.84
   0  10 -14   16.43    3.13
   0  10 -14   15.20    1.89
   0 -10 -14   17.47    2.28
   0 -10 -14   12.24    2.17
   0 -10 -14   11.75    2.10
   0 -10 -14   14.05    1.93
   0 -10 -14   10.22    2.08
   0  10 -15    4.52    1.63
   0  10 -15    3.76    1.08
   0  10 -15    5.99    2.71
   0  10 -15    4.84    1.42
   0  10  15    3.85    2.70
   0 -10 -15    0.82    1.43
   0 -10 -15    6.43    1.50
   0 -10 -15    6.20    1.81
   0 -10 -15    5.33    1.28
   0  11   0    1.82    1.33
   0  11   0    3.49    1.88
   0 -11   0   -0.60    1.10
   0 -11   0    0.52    0.87
   0  11  -1   48.11    3.89
   0  11  -1   45.32    3.50
   0  11   1   47.34    3.63
   0  11   1   47.63    3.54
   0  11  -1   41.87    4.62
   0  11   1   44.67    4.64
   0  11  -1   44.02    3.39
   0 -11   1   43.91    3.61
   0 -11   1   39.06    3.94
   0 -11  -1   52.73    4.16
   0 -11  -1   42.59    3.54
   0  11  -2    2.22    0.85
   0  11  -2    3.64    0.83
   0  11   2    1.80    1.93
   0  11   2    1.16    0.80
   0  11   2    0.59    1.43
   0  11  -2    3.56    1.08
   0  11  -2    2.51    0.61
   0  11  -2    2.29    1.84
   0  11   2    3.27    1.03
   0  11  -2    2.40    0.56
   0  11  -2    2.35    0.67
   0 -11   2    2.22    1.32
   0 -11   2    1.73    1.01
   0 -11  -2    1.44    1.05
   0  11   3   13.62    1.97
   0  11   3   12.27    2.44
   0  11  -3   11.09    1.45
   0  11  -3   11.33    2.51
   0  11  -3   10.88    1.24
   0  11  -3    9.20    1.27
   0  11   3   10.88    2.25
   0  11   3   13.68    1.71
   0  11   3   15.47    1.15
   0  11  -3   12.49    1.68
   0 -11   3   14.90    1.83
   0 -11  -3   15.19    1.99
   0 -11  -3    9.70    1.98
   0  11  -4    6.01    1.00
   0  11  -4    5.39    2.12
   0  11  -4    4.48    1.11
   0  11  -4    5.96    0.87
   0 -11   4    6.64    1.31
   0  11   5   85.37    6.55
   0  11  -5   65.36    5.04
   0  11  -5   67.58    5.28
   0  11  -5   66.99    6.29
   0  11   5   75.17    5.58
   0  11  -5   68.86    5.46
   0 -11  -5   73.89    5.16
   0 -11   5   68.16    5.43
   0 -11  -5   81.26    5.38
   0 -11  -5   75.78    5.93
   0 -11  -5   71.92    5.26
   0  11  -6   27.85    2.78
   0  11  -6   30.70    2.99
   0  11  -6   27.78    4.05
   0  11   6   41.92    4.53
   0  11   6   30.64    3.18
   0  11   6   39.80    4.41
   0  11  -6   28.40    2.62
   0  11   6   33.18    2.55
   0 -11  -6   37.20    3.23
   0 -11  -6   35.13    2.84
   0 -11   6   32.77    3.10
   0 -11  -6   34.49    2.80
   0  11  -7   43.59    3.37
   0  11   7   38.10    4.82
   0  11   7   45.01    3.21
   0  11  -7   42.36    3.28
   0  11  -7   37.09    3.57
   0  11   7   39.28    3.80
   0  11  -7   39.42    4.66
   0  11   7   46.94    4.96
   0 -11  -7   40.73    3.17
   0 -11  -7   45.85    3.52
   0 -11  -7   38.78    3.83
   0 -11   7   46.92    3.82
   0  11  -8   20.39    2.44
   0  11   8   20.96    3.28
   0  11   8   16.98    1.84
   0  11   8   15.74    3.20
   0  11   8   15.97    2.46
   0  11  -8   20.56    2.05
   0  11  -8   21.45    2.07
   0  11  -8   18.04    2.94
   0 -11  -8   17.48    1.91
   0 -11  -8   17.34    3.03
   0 -11  -8   20.16    2.32
   0 -11   8   21.50    2.48
   0  11  -9    2.60    1.22
   0  11   9    2.15    2.38
   0  11  -9    3.34    1.00
   0  11   9    4.12    0.96
   0  11  -9    2.82    1.04
   0  11   9    1.25    2.06
   0  11   9    2.65    1.39
   0  11  -9    4.00    2.04
   0 -11  -9    2.36    0.89
   0 -11  -9    3.73    1.26
   0  11 -10    5.06    1.10
   0  11 -10    2.39    1.27
   0  11  10    2.94    1.02
   0  11 -10    1.83    1.01
   0  11 -10    3.55    2.09
   0  11  10    2.31    2.46
   0  11  10    3.21    2.45
   0 -11 -10    2.97    1.35
   0 -11 -10    3.43    0.98
   0  11  11   11.79    1.49
   0  11 -11    9.78    1.83
   0  11 -11   -0.88    4.10
   0  11  11    6.55    2.77
   0  11 -11    8.40    1.37
   0  11 -11    9.60    1.50
   0  11  11    8.02    2.77
   0 -11 -11   10.65    1.81
   0 -11 -11   11.18    1.48
   0 -11 -11   11.52    1.29
   0 -11 -11    6.54    1.36
   0  11  12    1.77    2.46
   0  11  12    2.26    2.62
   0  11 -12    0.80    1.03
   0  11 -12    0.03    1.22
   0  11 -12   -1.12    1.90
   0  11 -12   -0.18    0.88
   0 -11 -12   -0.37    0.72
   0 -11 -12   -0.38    0.96
   0 -11 -12   -1.58    1.14
   0 -11 -12   -0.74    1.22
   0  11 -13    2.90    2.31
   0  11 -13    2.73    1.18
   0  11  13    5.95    3.01
   0  11 -13    0.69    0.96
   0  11 -13    2.96    1.47
   0 -11 -13    2.12    1.44
   0 -11 -13    2.69    1.19
   0  11 -14   13.90    3.35
   0  11 -14   17.32    2.04
   0  11 -14   17.41    2.40
   0  11  14   13.32    3.87
   0  11 -14   15.92    2.39
   0 -11 -14   16.14    2.41
   0 -11 -14   18.73    2.05
   0 -11 -14   14.82    3.16
   0  12   0    0.93    0.77
   0  12   0    1.40    2.00
   0  12   0   -1.64    1.23
   0 -12   0    2.51    1.27
   0 -12   0    2.39    1.11
   0  12  -1   67.46    4.74
   0  12  -1   65.57    5.11
   0  12  -1   57.60    4.63
   0  12  -1   61.50    6.00
   0  12   1   71.15    4.83
   0  12   1   60.79    4.83
   0  12   1   54.90    5.76
   0 -12  -1   66.21    4.86
   0 -12   1   64.87    4.92
   0 -12  -1   72.49    5.40
   0 -12   1   59.45    5.17
   0  12  -2    0.73    0.81
   0  12   2   -2.16    1.47
   0  12   2    1.14    0.93
   0  12  -2   -0.08    0.95
   0  12  -2   -1.11    1.86
   0  12   2   -0.38    1.87
   0  12  -2   -1.19    0.63
   0  12  -2   -0.93    0.54
   0 -12  -2    1.05    0.94
   0 -12  -2    3.08    1.52
   0 -12   2    1.30    1.09
   0  12   3    1.64    1.72
   0  12   3    0.37    0.90
   0  12   3   -0.43    1.66
   0  12  -3   -0.04    0.53
   0  12  -3   -0.61    0.81
   0  12  -3    1.20    1.99
   0  12  -3    1.13    0.56
   0 -12  -3    1.41    0.96
   0 -12   3   -1.42    0.91
   0 -12  -3    2.80    1.48
   0  12   4    3.62    1.17
   0  12  -4    1.37    0.64
   0  12  -4    0.96    0.63
   0  12  -4    2.30    0.87
   0  12  -4    1.10    1.95
   0  12  -4    1.88    1.06
   0  12   4    4.75    2.08
   0  12   4    2.59    2.09
   0  12  -4    2.26    1.07
   0 -12  -4    2.83    1.01
   0 -12   4    1.02    1.08
   0 -12  -4    4.10    1.73
   0  12  -5   45.76    3.64
   0  12   5   40.16    3.12
   0  12   5   51.76    5.01
   0  12   5   45.18    5.01
   0  12   5   40.06    3.86
   0  12  -5   44.53    3.45
   0  12  -5   49.51    4.95
   0  12  -5   42.91    3.25
   0 -12   5   48.53    3.85
   0 -12  -5   41.78    3.53
   0  12  -6    0.42    1.02
   0  12   6   -1.14    2.01
   0  12   6    0.71    0.62
   0  12   6   -0.59    0.92
   0  12  -6    2.72    0.97
   0  12  -6    2.63    2.03
   0  12  -6    0.50    0.75
   0  12   6    0.54    2.00
   0 -12  -6    0.21    0.92
   0 -12  -6    1.70    1.06
   0 -12   6    2.36    1.20
   0 -12  -6    0.55    0.78
   0  12   7    4.34    2.26
   0  12  -7    4.21    0.99
   0  12  -7    4.08    1.28
   0  12   7    3.28    1.24
   0  12  -7    2.60    0.99
   0  12   7    4.13    0.83
   0  12  -7    6.02    2.14
   0  12   7    3.09    2.30
   0 -12  -7    3.31    1.02
   0 -12  -7    2.16    1.05
   0 -12   7    2.87    1.37
   0 -12  -7    5.70    1.57
   0  12  -8    6.34    1.20
   0  12   8    5.95    1.50
   0  12  -8    8.54    2.51
   0  12   8    5.46    2.56
   0  12   8    4.64    2.50
   0  12   8    4.73    0.99
   0  12  -8    7.72    1.53
   0  12  -8    8.74    1.22
   0 -12  -8    5.02    2.64
   0 -12  -8    5.31    1.01
   0 -12  -8    6.90    1.33
   0 -12  -8    5.64    1.29
   0  12  -9   20.41    2.26
   0  12  -9   24.91    2.38
   0  12  -9   20.52    3.37
   0  12  -9   21.10    2.77
   0  12   9   24.46    2.21
   0  12   9   21.10    3.71
   0  12   9   23.96    4.36
   0 -12  -9   25.56    2.65
   0 -12  -9   23.07    2.18
   0  12  10    5.66    1.23
   0  12  10    5.03    2.66
   0  12 -10    2.97    1.10
   0  12 -10    6.53    1.19
   0  12 -10    5.04    1.45
   0  12  10    6.62    2.80
   0 -12 -10    6.12    1.46
   0 -12 -10    5.29    1.16
   0  12 -11   17.58    2.17
   0  12  11   15.19    1.88
   0  12 -11   15.05    2.28
   0  12  11   19.87    3.65
   0  12  11   22.90    3.73
   0  12 -11   18.35    2.03
   0  12 -11   15.21    3.06
   0 -12 -11   18.13    2.09
   0 -12 -11   17.45    2.29
   0  12  12   -1.72    2.40
   0  12 -12   -0.76    2.09
   0  12 -12   -0.50    0.97
   0  12  12    0.31    2.37
   0  12 -12   -0.43    0.86
   0  12 -12    0.53    1.34
   0 -12 -12    0.31    0.93
   0 -12 -12    0.68    1.37
   0  12 -13   30.92    3.59
   0  12  13   25.61    5.76
   0  12 -13   37.44    3.08
   0  12 -13   35.20    3.20
   0  12 -13   27.53    4.25
   0 -12 -13   39.94    3.78
   0 -12 -13   29.49    3.07
   0  13   0    2.30    1.44
   0  13   0    3.81    2.25
   0  13   0    0.48    0.85
   0 -13   0    2.12    1.15
   0  13   1    5.53    1.86
   0  13  -1    6.08    1.31
   0  13  -1    4.31    1.43
   0  13   1    6.94    1.33
   0  13  -1    5.16    1.28
   0  13   1    6.45    2.39
   0  13  -1    7.13    2.49
   0 -13  -1    6.97    1.38
   0 -13   1    7.30    1.45
   0  13  -2    3.16    0.91
   0  13   2    4.21    1.87
   0  13   2    3.32    2.08
   0  13  -2    2.67    1.12
   0  13   2    2.76    1.13
   0  13  -2    7.15    2.44
   0 -13  -2    5.71    1.29
   0 -13   2    3.81    1.35
   0  13  -3   18.18    3.27
   0  13   3   19.99    3.15
   0  13   3   18.13    3.10
   0  13  -3   18.36    2.05
   0  13   3   19.24    2.41
   0  13  -3   17.39    1.98
   0 -13   3   17.61    2.44
   0 -13  -3   18.81    2.22
   0  13  -4   73.72    6.83
   0  13  -4   77.00    5.17
   0  13  -4   73.06    5.45
   0  13   4   90.29    6.94
   0  13   4   76.39    5.85
   0  13  -4   68.75    5.66
   0  13  -4   67.50    5.52
   0 -13   4   70.41    5.79
   0 -13  -4   87.30    5.68
   0  13  -5    2.24    2.28
   0  13  -5    0.20    0.96
   0  13   5    4.78    2.19
   0  13   5    1.43    1.07
   0  13   5    0.97    2.20
   0  13  -5   -0.32    0.72
   0  13  -5    2.05    0.69
   0 -13  -5    2.59    1.06
   0 -13   5    1.62    1.32
   0  13  -6   14.69    1.87
   0  13  -6    7.25    1.05
   0  13   6    8.77    2.66
   0  13  -6    8.09    1.60
   0  13   6    4.53    1.49
   0  13  -6    8.10    1.19
   0  13   6    2.71    2.76
   0  13  -6   14.36    2.89
   0 -13   6   13.88    1.94
   0 -13  -6    7.67    1.41
   0  13  -7   17.09    3.34
   0  13  -7   20.16    1.99
   0  13   7   15.44    3.24
   0  13  -7   21.99    2.27
   0  13   7   18.62    1.74
   0  13  -7   17.90    1.86
   0  13   7   20.50    2.73
   0  13  -7   19.55    2.34
   0  13   7   11.41    3.07
   0 -13   7   20.41    2.78
   0 -13  -7   18.34    2.29
   0 -13  -7   19.08    2.08
   0 -13  -7   22.56    3.10
   0  13   8    3.39    2.37
   0  13   8    4.22    1.44
   0  13  -8    2.35    0.89
   0  13  -8    3.98    1.08
   0  13   8    3.68    0.87
   0  13  -8    7.06    2.73
   0  13  -8    1.36    1.22
   0 -13  -8    4.72    1.18
   0 -13  -8    3.18    1.17
   0 -13  -8   -0.14    1.39
   0  13  -9    3.53    1.02
   0  13  -9    5.71    3.12
   0  13   9    1.85    0.86
   0  13   9    3.92    2.49
   0  13  -9    2.30    1.01
   0  13  -9    4.61    1.55
   0  13   9    1.04    2.50
   0 -13  -9    2.16    1.10
   0 -13  -9    2.05    1.24
   0  13 -10    2.69    0.98
   0  13  10    1.52    2.55
   0  13 -10    1.56    0.99
   0  13 -10    6.02    2.55
   0  13  10    0.22    2.61
   0  13 -10    3.16    1.48
   0 -13 -10    4.95    1.53
   0 -13 -10    3.86    1.04
   0  13  11   -0.06    3.32
   0  13 -11    2.69    2.58
   0  13 -11    5.13    1.14
   0  13 -11    3.34    1.56
   0  13 -11    4.02    1.08
   0  13  11    3.86    2.70
   0 -13 -11    4.39    1.48
   0 -13 -11    3.75    1.15
   0  14   0    5.37    1.17
   0  14   0    2.86    2.18
   0  14   0    2.81    1.61
   0 -14   0    3.70    1.36
   0  14   1   74.47    5.32
   0  14  -1   66.69    5.01
   0  14  -1   61.90    6.60
   0  14  -1   65.77    5.46
   0  14   1   74.58    6.52
   0 -14  -1   67.54    5.34
   0 -14   1   75.67    5.47
   0  14   2   -2.16    1.92
   0  14   2    0.19    0.95
   0  14   2    1.84    1.80
   0  14  -2    1.10    0.94
   0  14  -2    5.35    2.48
   0 -14  -2   -1.48    0.97
   0 -14   2    0.04    1.18
   0  14   3    0.25    1.16
   0  14   3    0.91    2.16
   0  14  -3   -1.70    2.02
   0  14   3    2.04    1.87
   0 -14  -3    2.21    1.19
   0 -14   3    1.40    1.24
   0  14   4    1.84    2.27
   0  14  -4    4.26    1.16
   0  14   4    0.75    2.00
   0  14  -4    1.34    2.30
   0  14  -4    2.28    1.17
   0  14   4    5.59    1.45
   0 -14   4    0.05    1.29
   0 -14  -4    3.43    1.20
   0  14   5   25.28    3.02
   0  14   5   38.50    4.71
   0  14  -5   29.36    2.89
   0  14  -5   26.18    2.12
   0  14  -5   25.53    3.88
   0  14   5   18.32    3.45
   0  14  -5   30.25    2.52
   0 -14  -5   26.47    2.78
   0 -14   5   27.10    3.00
   0  14  -6    3.16    1.33
   0  14   6    4.60    3.14
   0  14   6    2.93    1.32
   0  14   6   -1.32    2.06
   0  14  -6    3.48    0.95
   0  14  -6    5.15    1.29
   0  14  -6    5.62    2.57
   0  14  -6    2.36    0.73
   0 -14  -6    2.39    1.19
   0 -14   6    4.39    1.53
   0  14  -7   18.69    2.35
   0  14  -7   22.02    2.85
   0  14  -7   25.04    2.20
   0  14   7   23.64    3.88
   0  14  -7   19.82    4.19
   0 -14   7   20.07    2.90
   0 -14  -7   21.70    2.59
   0  14  -8    0.13    0.95
   0  14   8    0.84    2.40
   0  14   8    1.39    2.60
   0  14  -8    2.93    1.38
   0  14  -8    2.12    2.46
   0  14  -8    0.13    0.78
   0 -14  -8   -1.05    0.92
   0 -14  -8    1.86    1.22
   0  14  -9   30.95    2.98
   0  14  -9   33.44    2.80
   0  14   9   33.96    5.38
   0  14  -9   31.99    5.11
   0  14  -9   31.28    3.49
   0  14   9   34.37    5.02
   0 -14  -9   34.13    3.27
   0 -14  -9   34.30    3.06
   0  15   0    1.99    1.46
   0  15   0    4.55    2.41
   0 -15   0    1.06    1.25
   0  15   1    1.87    2.31
   0  15   1    0.70    1.65
   0  15  -1   -1.06    2.16
   0  15  -1    1.15    0.78
   0  15  -1    0.45    1.24
   0  15   1    0.33    1.01
   0 -15   1    1.92    1.29
   0 -15  -1    0.49    1.19
   0  15   2    4.52    1.29
   0  15   2    4.62    2.45
   0  15   2    4.51    2.13
   0  15  -2    7.99    3.05
   0 -15  -2    2.74    1.30
   0 -15   2    2.89    1.44
   0  15  -3    4.96    2.79
   0  15   3    6.31    2.65
   0  15   3    1.85    1.95
   0 -15  -3    5.26    1.45
   0 -15   3    4.74    1.60
   0  15  -4    1.72    2.74
   0  15  -4    0.81    1.13
   0  15   4   12.87    5.31
   0  15   4    4.24    2.14
   0 -15  -4    4.98    1.32
   0 -15   4    2.43    1.50
   0  15  -5   -1.72    4.24
   0  15  -5    2.91    1.30
   0  15  -5    4.64    1.33
   0  15   5    4.86    2.78
   0  15   5   -0.44    2.19
   0 -15   5    6.61    1.67
   0 -15  -5    1.09    1.15
   0  15  -6    5.20    1.49
   0  15   6    5.18    2.95
   0  15  -6    1.65    1.17
   0  15   6    4.39    2.61
   0  15  -6    9.24    3.06
   0 -15  -6    3.92    1.40
   0 -15   6    7.53    1.82
   1   0 -20   16.26    2.41
  -1   0  20   19.99    3.31
   1   0 -20   13.49    2.36
   1   0 -20   13.87    2.16
   1   0 -19   -0.17    1.31
  -1   0  19    1.78    1.98
   1   0 -19   -0.93    1.17
   1   0 -19   -1.34    0.99
   1   0 -19   -1.25    0.98
   1   0 -18  123.62    8.82
  -1   0  18  117.30    9.47
   1   0 -18  108.20    8.64
   1   0 -18  118.45    8.56
   1   0 -18  119.77    8.60
   1   0 -17   -0.25    1.09
   1   0 -17    0.33    1.02
   1   0 -17   -0.10    0.88
  -1   0  17   -0.98    1.46
   1   0 -17   -0.56    1.03
  -1   0  16    4.65    1.91
   1   0 -16    3.82    1.21
   1   0 -16    2.09    1.27
   1   0 -16    0.83    1.02
   1   0 -16    3.41    1.30
   1   0 -15   -0.67    0.97
   1   0 -15   -0.22    0.87
   1   0 -15   -0.23    1.00
  -1   0  15    0.55    1.52
   1   0 -15   -0.10    0.85
   1   0 -14  146.09   10.47
   1   0 -14  139.42   10.59
  -1   0  14  162.79   11.25
   1   0 -14  154.70   10.64
   1   0 -14  156.25   10.51
   1   0 -13   -0.70    0.77
   1   0 -13   -0.07    0.86
   1   0 -13   -0.48    0.66
  -1   0  13   -0.64    0.59
   1   0 -13   -0.05    0.85
  -1   0  13   -0.20    1.28
   1   0 -12   30.25    2.85
   1   0 -12   36.60    2.91
  -1   0  12   28.18    2.63
  -1   0  12   31.51    2.74
   1   0 -12   34.64    3.50
  -1   0  12   38.23    3.57
  -1   0  12   33.78    2.84
   1   0 -12   22.76    3.14
   1   0 -12   31.70    2.70
   1   0 -12   30.93    2.70
  -1   0  11   -0.10    0.51
   1   0 -11   -0.64    0.98
   1   0 -11   -0.90    0.85
   1   0 -11   -0.02    0.59
   1   0 -11    0.40    0.73
  -1   0  11   -0.16    0.57
   1   0 -11    0.61    0.63
  -1   0  11    1.16    1.18
  -1   0  10   58.78    4.78
   1   0 -10   62.27    4.32
  -1   0  10   59.78    4.29
   1   0 -10   53.79    4.53
  -1   0  10   61.96    4.31
   1   0 -10   56.75    4.76
   1   0 -10   58.44    4.29
   1   0 -10   56.22    4.80
   1   0  -9    0.68    0.53
  -1   0   9    0.19    0.92
  -1   0   9   -0.04    0.42
   1   0  -9    0.46    0.94
  -1   0   9    0.52    0.47
   1   0  -9   -0.20    0.75
   1   0  -9   -0.10    0.60
  -1   0   8    8.09    1.41
   1   0  -8    6.74    1.32
   1   0  -8    9.74    1.47
   1   0  -8    8.20    1.07
  -1   0   8    5.89    0.87
  -1   0   8    6.03    0.87
   1   0  -8    7.44    0.95
  -1   0   7   -0.03    0.36
  -1   0   7    0.35    0.78
  -1   0   7   -0.14    0.38
   1   0  -7   -0.08    0.40
   1   0  -7   -0.89    0.64
   1   0  -7    1.42    0.83
   1   0  -7   -0.11    0.40
   1   0  -6  604.01   43.33
  -1   0   6  634.04   43.34
   1   0  -6  723.97   43.15
   1   0  -6  705.73   43.43
  -1   0   6  623.33   43.12
   1   0  -5    0.04    0.53
  -1   0   5    0.05    0.27
   1   0  -5    0.11    0.29
   1   0  -5    0.65    0.59
  -1   0   5   -0.20    0.26
  -1   0   5    0.00    0.54
   1   0  -5    0.21    0.31
  -1   0   4    5.91    0.65
   1   0  -4    6.78    0.67
   1   0  -4    6.36    0.89
   1   0  -4    6.74    0.92
  -1   0   4    5.45    0.62
  -1   0   4    4.40    0.81
   1   0  -4    5.37    0.63
  -1   0   3    0.07    0.19
  -1   0   3   -0.20    0.19
  -1   0   3    0.10    0.40
   1   0  -3   -0.04    0.19
  -1   0   3   -0.05    0.20
   1   0  -3    0.36    0.21
   1   0  -3    0.13    0.36
   1   0  -2   25.58    1.96
  -1   0   2   30.48    2.07
   1   0  -2   31.13    1.99
  -1   0   2   30.03    1.98
   1   0  -2   30.45    1.98
  -1   0   2   27.36    1.98
   1   0  -2   28.91    2.06
  -1   0  -1    0.05    0.10
  -1   0  -1    0.02    0.11
   1   0   1   -0.11    0.06
   1   0   1   -0.07    0.07
  -1   0  -1   -0.07    0.16
   1   0   1   -0.10    0.07
   1   0   1   -0.05    0.21
  -1   0  -1    0.03    0.08
  -1   0  -1    0.06    0.09
   1   0   2  375.31   25.55
   1   0   2  411.79   25.53
  -1   0  -2  435.90   25.54
  -1   0  -2  377.93   25.66
   1   0   2  384.84   25.66
  -1   0  -2  372.87   25.55
   1   0   2  376.90   25.54
  -1   0  -2  379.73   25.55
   1   0   2  397.99   25.56
  -1   0  -3    0.01    0.21
  -1   0  -3   -0.09    0.27
   1   0   3    0.13    0.21
  -1   0  -3   -0.33    0.19
   1   0   3   -0.15    0.26
  -1   0  -3    0.22    0.25
   1   0   3   -0.31    0.19
  -1   0  -3   -0.02    0.42
   1   0   3    0.17    0.45
  -1   0  -4   10.41    0.97
  -1   0  -4   11.66    1.28
  -1   0  -4   11.27    0.93
   1   0   4    9.13    0.85
  -1   0  -4    9.19    0.87
   1   0   4    9.45    1.24
  -1   0  -4    9.80    0.87
   1   0   4    9.42    0.87
  -1   0  -5   -0.27    0.35
   1   0   5   -0.08    0.53
  -1   0  -5   -0.66    0.49
  -1   0  -5    0.14    0.30
  -1   0  -5    0.24    0.35
   1   0   5    0.35    0.30
  -1   0  -5   -0.04    0.29
  -1   0  -6   15.12    1.38
  -1   0  -6   16.73    1.34
   1   0   6   13.69    1.76
   1   0   6   14.47    1.34
  -1   0  -6   17.31    1.36
  -1   0  -6   13.78    1.72
  -1   0  -6   15.94    1.45
   1   0   6   14.59    1.31
   1   0   7    0.31    0.40
   1   0   7    0.22    0.77
  -1   0  -7   -0.15    0.52
  -1   0  -7    0.37    0.49
  -1   0  -7   -0.49    0.70
  -1   0  -7    0.42    0.44
  -1   0  -7    0.90    0.46
   1   0   7   -0.26    0.40
   1   0   8   67.60    4.91
  -1   0  -8   66.43    5.35
  -1   0  -8   77.60    4.96
   1   0   8   65.92    4.89
   1   0   8   68.40    5.34
  -1   0  -8   72.15    4.98
  -1   0  -8   70.66    5.02
  -1   0  -9    0.05    0.62
  -1   0  -9    0.05    0.51
  -1   0  -9    0.35    0.52
  -1   0  -9    0.77    0.91
  -1   0  -9    0.72    0.63
   1   0   9   -0.49    0.86
   1   0   9    0.20    0.44
   1   0   9    0.30    0.51
  -1   0  -9    0.66    0.98
   1   0  10    3.28    1.24
  -1   0 -10    2.79    0.79
  -1   0 -10    2.93    0.84
   1   0  10    2.23    0.69
  -1   0 -10    2.76    0.88
  -1   0 -10    2.97    1.28
  -1   0 -11    0.58    0.64
  -1   0 -11    0.66    0.78
  -1   0 -11    1.33    1.18
  -1   0 -11   -0.55    0.63
   1   0  11    0.13    0.58
  -1   0 -11   -0.53    0.71
   1   0  11   -0.36    0.56
  -1   0 -11    1.93    1.27
   1   0  11   -0.53    1.09
   1   0  12   17.02    2.58
  -1   0 -12   19.24    2.00
  -1   0 -12   17.11    2.06
  -1   0 -12   18.86    2.18
  -1   0 -12   19.31    1.94
   1   0  12   20.50    1.93
  -1   0 -12   18.50    2.70
   1   0  13   -0.19    1.27
  -1   0 -13    0.33    0.91
  -1   0 -13    0.09    0.79
  -1   0 -13   -0.35    0.65
   1   0  13    1.21    0.81
  -1   0 -13    0.45    1.17
  -1   0 -13   -0.26    0.76
   1   0  14   16.18    2.67
  -1   0 -14   14.29    1.87
  -1   0 -14   12.09    1.73
  -1   0 -14   18.94    2.82
  -1   0 -14   15.33    2.16
  -1   0 -14   13.41    1.96
   1   0  15   -0.16    1.48
  -1   0 -15    0.91    0.97
  -1   0 -15    0.10    0.84
  -1   0 -15   -1.74    1.22
  -1   0 -15   -0.02    0.89
  -1   0 -16    6.43    2.62
  -1   0 -16    4.96    1.30
  -1   0 -16    4.84    1.42
  -1   0 -16    5.61    1.43
  -1   0 -16    4.67    1.35
   1   0  16    5.58    2.08
   1   0  17   -1.40    1.61
  -1   0 -17    0.59    1.09
  -1   0 -17   -0.97    1.13
  -1   0 -17   -0.37    1.05
  -1   0 -17    0.45    0.91
  -1   0 -18   12.93    2.07
   1   0  18    8.75    2.51
  -1   0 -18   10.90    1.79
  -1   0 -18   13.07    2.16
  -1   0 -18   13.73    2.03
  -1   0 -19   -2.71    0.89
   1   0  19    1.94    1.98
  -1   0 -19    0.24    1.33
  -1   0 -19    0.12    1.26
  -1   0 -19    1.40    1.30
   1   1 -20    7.69    1.81
   1   1 -20    5.37    2.09
  -1   1  20    6.57    2.60
   1   1 -20    6.19    1.54
   1  -1 -20    7.21    2.28
  -1  -1  20   12.09    2.83
   1  -1 -20    3.82    1.58
   1  -1 -20    6.58    1.65
   1  -1 -20    4.07    1.71
   1   1 -19    3.49    1.43
   1   1 -19    5.35    1.48
   1   1 -19    3.67    1.70
  -1   1  19    5.33    2.22
   1   1 -19    5.55    1.62
  -1  -1  19    8.48    2.48
   1  -1 -19    4.87    1.63
   1  -1 -19    6.46    1.64
   1  -1 -19    2.75    1.30
   1  -1 -19    4.76    1.74
   1   1 -18    3.11    1.18
  -1   1  18    2.29    2.02
   1   1 -18    1.10    1.19
   1   1 -18    1.38    1.24
   1   1 -18    2.34    1.47
   1  -1 -18    1.69    1.28
   1  -1 -18    0.53    1.24
  -1  -1  18    0.23    1.81
   1  -1 -18    2.81    1.26
   1  -1 -18    0.27    1.35
   1   1 -17    7.66    1.65
   1   1 -17    5.03    1.38
   1   1 -17    4.91    1.33
  -1   1  17    4.77    2.10
  -1  -1  17    4.75    1.98
   1  -1 -17    3.79    1.45
   1  -1 -17    3.67    1.44
   1  -1 -17    3.10    1.26
   1  -1 -17    7.78    1.49
  -1   1  16    0.87    1.63
   1   1 -16    0.60    1.13
   1   1 -16    0.00    0.94
   1   1 -16    0.81    0.96
   1   1 -16   -0.35    1.04
   1  -1 -16   -0.49    0.96
   1  -1 -16    0.19    1.25
   1  -1 -16    0.91    1.26
  -1  -1  16    0.82    1.52
   1  -1 -16   -0.79    0.92
   1   1 -15    6.42    1.43
   1   1 -15    5.41    1.19
  -1   1  15    6.21    2.05
   1   1 -15    5.85    1.26
  -1  -1  15    8.53    1.91
   1  -1 -15    5.16    1.22
   1  -1 -15    4.92    1.39
   1  -1 -15    2.92    1.14
   1   1 -14    3.42    1.09
   1   1 -14    3.65    1.02
  -1   1  14    2.23    1.74
   1   1 -14    2.95    1.17
   1   1 -14    4.78    1.28
   1  -1 -14    2.97    1.17
  -1  -1  14    2.60    1.55
   1  -1 -14    4.41    1.06
   1  -1 -14    3.06    1.05
   1  -1 -14    3.64    1.26
   1   1 -13   90.10    6.89
   1   1 -13   84.19    6.73
   1   1 -13   96.33    6.85
   1   1 -13  102.91    7.00
   1  -1 -13   94.83    6.79
  -1  -1  13   95.63    7.36
   1  -1 -13   94.87    6.82
  -1  -1  13   91.25    6.76
   1  -1 -13   99.25    6.93
   1  -1 -13  104.51    7.05
   1   1 -12    9.56    1.47
   1   1 -12    9.74    1.83
  -1   1  12   10.68    1.45
   1   1 -12   10.74    1.46
  -1   1  12    8.07    1.27
  -1   1  12   11.12    1.71
   1   1 -12    8.49    1.30
   1   1 -12   11.76    1.60
   1   1 -12   11.53    2.16
  -1   1  12   13.83    2.22
   1  -1 -12    8.71    1.32
   1  -1 -12   12.57    2.17
  -1  -1  12    8.91    1.86
   1  -1 -12    8.56    1.33
  -1  -1  12    9.89    1.39
   1  -1 -12    8.90    1.83
   1  -1 -12   13.01    1.82
  -1  -1  12   10.47    1.50
  -1  -1  12   12.38    1.57
   1  -1 -12    9.17    1.41
   1   1 -11    0.64    1.12
  -1   1  11    0.73    1.13
   1   1 -11    1.10    0.92
   1   1 -11    0.91    0.74
   1   1 -11   -0.13    0.65
   1   1 -11    0.87    0.68
   1   1 -11   -0.08    0.60
  -1   1  11   -0.46    0.56
  -1   1  11    0.11    0.61
   1   1 -11   -0.68    0.57
  -1  -1  11    0.39    0.60
   1  -1 -11   -0.28    0.72
  -1  -1  11   -0.42    0.47
   1  -1 -11    1.59    1.11
   1  -1 -11    0.03    0.60
   1  -1 -11    0.36    1.08
   1  -1 -11    0.24    0.61
  -1   1  10  107.80    7.51
   1   1 -10  100.52    7.56
   1   1 -10  110.74    7.53
   1   1 -10  110.79    8.00
   1   1 -10  113.80    7.98
   1   1 -10  108.80    7.57
  -1   1  10  107.40    7.52
  -1   1  10  105.76    8.05
   1  -1 -10  103.20    8.01
   1  -1 -10  109.89    7.50
  -1  -1  10  115.35    7.95
  -1  -1  10  106.65    7.49
  -1  -1  10  109.89    7.53
   1  -1 -10  106.31    7.64
   1  -1 -10  109.38    8.08
   1  -1 -10  112.72    7.55
   1   1  -9  126.38    8.01
  -1   1   9  108.78    7.74
   1   1  -9  113.51    8.13
   1   1  -9  125.86    7.85
  -1   1   9  113.78    8.25
  -1   1   9  105.28    7.74
   1   1  -9  125.13    7.79
   1   1  -9  100.36    8.08
   1  -1  -9  110.07    8.28
  -1  -1   9  112.58    7.75
   1  -1  -9  118.02    7.80
   1  -1  -9  114.23    7.89
  -1  -1   9  112.84    7.76
  -1  -1   9  106.23    8.03
   1  -1  -9  107.18    8.18
   1  -1  -9  110.38    7.89
   1   1  -8    9.72    1.12
  -1   1   8    7.50    1.04
  -1   1   8    8.43    1.05
   1   1  -8    8.21    1.10
   1   1  -8   10.14    1.48
  -1   1   8   10.69    1.66
   1   1  -8    9.07    1.10
  -1  -1   8    7.16    0.99
   1  -1  -8    7.68    1.07
  -1  -1   8    7.36    1.30
   1  -1  -8    7.49    1.03
   1  -1  -8    9.07    1.81
   1  -1  -8    9.87    1.60
   1  -1  -8   10.57    1.34
  -1  -1   8    7.00    1.00
   1   1  -7    0.55    0.45
   1   1  -7    0.17    0.44
   1   1  -7   -0.15    0.41
  -1   1   7   -0.55    0.37
  -1   1   7   -0.85    0.77
   1   1  -7   -0.69    0.65
  -1   1   7   -0.46    0.37
   1  -1  -7   -0.04    0.45
   1  -1  -7    0.12    0.76
  -1  -1   7   -0.18    0.39
   1  -1  -7   -0.25    0.39
  -1  -1   7    0.03    0.67
  -1  -1   7    0.61    0.40
   1  -1  -7   -1.03    0.69
   1   1  -6   23.23    1.67
   1   1  -6   22.53    1.68
  -1   1   6   18.44    1.62
  -1   1   6   18.74    2.05
  -1   1   6   18.81    1.60
   1   1  -6   20.39    1.94
   1   1  -6   24.04    1.68
   1  -1  -6   19.23    2.05
  -1  -1   6   19.35    1.62
  -1  -1   6   21.16    1.64
   1  -1  -6   19.82    1.63
   1  -1  -6   23.19    1.69
   1  -1  -6   17.97    2.00
  -1  -1   6   18.95    1.88
   1   1  -5  156.18   10.09
  -1   1   5  146.17   10.04
   1   1  -5  165.56   10.25
  -1   1   5  150.03   10.30
  -1   1   5  140.68   10.06
   1   1  -5  168.29   10.09
  -1   1   5  143.49   10.33
   1  -1  -5  133.99   10.26
  -1  -1   5  140.18   10.17
   1  -1  -5  159.29   10.09
  -1  -1   5  150.45   10.06
  -1  -1   5  147.83   10.05
   1  -1  -5  158.46   10.05
   1  -1  -5  157.17   10.37
  -1   1   4    9.79    1.27
   1   1  -4   13.11    0.94
  -1   1   4   11.33    1.30
  -1   1   4    9.18    0.92
   1   1  -4   10.84    0.90
   1   1  -4   10.45    0.92
   1   1  -4   10.81    1.12
  -1   1   4   10.28    0.89
   1  -1  -4    9.46    1.32
   1  -1  -4   10.97    1.31
  -1  -1   4   10.69    0.90
  -1  -1   4   10.13    0.90
   1  -1  -4   10.52    0.93
  -1  -1   4    8.03    1.06
   1  -1  -4   10.86    0.90
  -1   1   3   32.85    2.47
   1   1  -3   37.96    2.43
  -1   1   3   31.23    2.61
   1   1  -3   38.66    2.45
  -1   1   3   31.85    2.40
  -1   1   3   32.37    2.43
  -1   1   3   35.20    2.67
  -1  -1   3   36.40    2.40
  -1  -1   3   36.15    2.45
   1  -1  -3   34.45    2.41
  -1  -1   3   38.79    2.43
   1  -1  -3   32.65    2.66
   1  -1  -3   36.83    2.45
   1  -1  -3   35.08    2.63
  -1   1   2    0.73    0.22
   1   1  -2    0.76    0.20
  -1   1   2    0.41    0.15
  -1   1   2    0.51    0.35
   1   1  -2    1.04    0.15
  -1   1   2    0.70    0.18
  -1   1   2    0.36    0.38
   1   1  -2    0.46    0.17
  -1  -1   2    0.67    0.18
   1  -1  -2    0.27    0.36
   1  -1  -2    0.59    0.16
  -1  -1   2    0.63    0.20
   1  -1  -2    0.62    0.18
   1  -1  -2    0.73    0.22
  -1  -1   2    0.57    0.14
   1   1  -1  265.62   18.21
   1  -1  -1  290.35   18.22
  -1   1   0   52.17    2.99
   1   1   0   43.11    3.02
  -1   1   0   51.63    3.17
  -1   1   0   45.21    3.02
   1   1   0   42.59    3.12
  -1   1   0   42.34    3.07
  -1  -1   0   40.86    3.07
  -1   1  -1  151.68    9.85
   1   1   1  154.82    9.89
  -1   1  -1  147.67    9.91
   1   1   1  145.91   10.00
  -1   1  -1  158.34    9.90
   1   1   1  144.68    9.86
   1   1   1  149.95    9.88
  -1   1  -1  156.15    9.84
   1   1   1  147.43    9.90
   1  -1   1  160.09    9.90
   1  -1   1  139.15    9.84
  -1  -1  -1  145.69    9.86
   1  -1   1  155.26    9.85
  -1  -1  -1  140.82    9.89
  -1  -1  -1  155.39   10.01
  -1  -1  -1  154.15    9.88
  -1  -1  -1  151.92    9.89
   1   1   2   14.08    1.03
  -1   1  -2   12.87    1.14
  -1   1  -2   14.45    1.02
   1   1   2   13.57    1.09
   1   1   2   13.67    1.29
   1   1   2   13.49    1.04
  -1   1  -2   14.67    1.00
  -1   1  -2   12.08    1.05
  -1  -1  -2   14.54    1.03
   1  -1   2   14.45    1.03
  -1  -1  -2   12.72    1.03
  -1  -1  -2   16.09    1.32
  -1  -1  -2   16.14    1.26
   1  -1   2   15.73    1.14
  -1  -1  -2   12.61    1.07
   1  -1   2   14.16    1.00
   1  -1   2   13.11    1.05
  -1  -1  -2   12.94    1.02
   1   1   3  832.19   55.58
  -1   1  -3  945.80   55.60
  -1   1  -3  845.86   55.70
   1   1   3  810.77   55.64
   1   1   3  874.22   55.60
  -1   1  -3  887.30   55.59
   1   1   3  850.12   55.80
   1  -1   3  822.50   55.78
   1  -1   3  818.51   55.61
   1  -1   3  873.67   55.56
  -1  -1  -3  828.81   55.74
   1  -1   3  856.70   55.59
  -1  -1  -3  834.15   55.58
  -1  -1  -3  848.88   55.59
  -1  -1  -3  848.34   55.59
  -1  -1  -3  822.66   55.80
  -1  -1  -3  860.90   55.64
   1   1   4  246.12   17.13
   1   1   4  250.02   17.07
  -1   1  -4  287.75   17.06
  -1   1  -4  270.56   17.12
   1   1   4  250.44   17.08
  -1   1  -4  239.30   17.20
  -1   1  -4  261.78   17.08
   1   1   4  262.26   17.35
  -1  -1  -4  269.36   17.07
  -1  -1  -4  255.54   17.13
  -1  -1  -4  264.56   17.08
   1  -1   4  247.03   17.20
  -1  -1  -4  259.83   17.34
   1  -1   4  254.30   17.07
  -1  -1  -4  244.60   17.26
  -1  -1  -4  271.72   17.09
   1  -1   4  270.75   17.05
  -1   1  -5   65.72    4.47
  -1   1  -5   70.70    4.45
  -1   1  -5   65.32    4.45
   1   1   5   64.90    4.45
   1   1   5   58.89    4.74
  -1   1  -5   61.76    4.64
  -1  -1  -5   67.60    4.44
  -1  -1  -5   63.90    4.77
  -1  -1  -5   64.90    4.42
  -1  -1  -5   66.33    4.45
   1  -1   5   60.40    4.61
  -1  -1  -5   63.61    4.50
   1  -1   5   61.33    4.39
   1   1   6   17.37    1.48
  -1   1  -6   17.48    1.45
  -1   1  -6   18.29    1.55
  -1   1  -6   15.86    1.81
  -1   1  -6   20.49    1.58
   1   1   6   17.17    2.01
  -1   1  -6   19.97    1.52
   1   1   6   17.08    1.47
  -1  -1  -6   16.92    1.49
  -1  -1  -6   18.21    1.63
   1  -1   6   14.26    1.74
  -1  -1  -6   18.38    1.48
  -1  -1  -6   16.59    1.98
   1  -1   6   18.27    1.47
   1  -1   6   16.70    1.46
  -1  -1  -6   17.87    1.93
  -1  -1  -6   16.91    1.52
  -1   1  -7   98.83    5.98
  -1   1  -7   91.03    5.93
   1   1   7   82.55    5.93
  -1   1  -7   94.12    6.03
  -1   1  -7   76.33    6.20
  -1   1  -7   88.03    5.99
   1   1   7   87.21    6.40
   1   1   7   78.30    5.92
  -1  -1  -7   87.00    6.05
  -1  -1  -7   94.58    6.83
  -1  -1  -7   91.50    5.96
   1  -1   7   76.70    6.16
   1  -1   7   85.16    5.91
  -1  -1  -7   88.12    5.98
  -1  -1  -7   72.79    6.23
  -1  -1  -7   91.78    5.94
   1  -1   7   83.89    5.94
   1   1   8    7.00    1.04
  -1   1  -8    8.98    1.22
   1   1   8    8.14    1.55
  -1   1  -8    9.17    1.23
  -1   1  -8    8.60    1.05
   1   1   8    9.33    1.09
  -1   1  -8    9.84    1.56
  -1   1  -8    9.02    1.10
  -1  -1  -8    6.47    0.96
  -1  -1  -8    7.74    1.55
   1  -1   8    8.04    1.06
  -1  -1  -8    8.86    1.10
   1  -1   8    9.67    1.03
  -1  -1  -8    8.40    1.27
  -1  -1  -8    9.05    1.58
  -1  -1  -8    8.43    1.17
   1  -1   8    7.78    1.36
  -1   1  -9   17.00    1.62
  -1   1  -9   14.85    1.69
  -1   1  -9   14.18    1.52
  -1   1  -9   14.56    2.11
  -1   1  -9   15.41    1.70
   1   1   9   17.49    1.58
   1   1   9   18.86    1.61
   1   1   9   18.62    2.41
   1  -1   9   15.28    1.56
  -1  -1  -9   21.73    2.43
  -1  -1  -9   15.85    1.56
  -1  -1  -9   17.26    1.70
  -1  -1  -9   16.34    1.77
  -1  -1  -9   17.66    2.22
   1  -1   9   17.21    1.57
  -1  -1  -9   15.94    1.77
   1  -1   9   13.66    2.10
  -1   1 -10   31.21    2.47
   1   1  10   31.08    2.42
  -1   1 -10   29.66    2.54
  -1   1 -10   28.21    3.14
  -1   1 -10   22.94    3.23
  -1   1 -10   25.85    2.51
   1   1  10   25.68    2.99
  -1  -1 -10   28.54    2.58
  -1  -1 -10   28.60    2.51
  -1  -1 -10   27.87    3.14
   1  -1  10   29.61    2.37
  -1  -1 -10   32.19    2.45
   1  -1  10   25.64    2.93
  -1  -1 -10   30.07    2.44
  -1   1 -11  103.06    7.30
  -1   1 -11  106.39    7.23
  -1   1 -11   98.32    7.73
  -1   1 -11   98.90    7.15
   1   1  11  102.14    7.88
   1   1  11  106.44    7.23
  -1   1 -11  102.43    7.32
   1   1  11  112.59    7.27
  -1  -1 -11  104.32    7.36
   1  -1  11  105.39    7.18
  -1  -1 -11   92.45    7.76
   1  -1  11  102.60    7.23
  -1  -1 -11  103.46    7.28
  -1  -1 -11  101.41    7.20
  -1  -1 -11  102.98    7.22
  -1  -1 -11   99.43    7.87
   1  -1  11  102.02    7.71
   1   1  12    2.89    0.83
  -1   1 -12    1.73    1.30
  -1   1 -12    3.30    1.03
   1   1  12    1.61    2.20
  -1   1 -12    3.57    0.90
  -1   1 -12    5.35    1.17
  -1   1 -12    1.57    0.89
  -1  -1 -12    2.05    0.84
  -1  -1 -12    3.93    1.07
   1  -1  12    5.05    0.92
  -1  -1 -12    0.62    1.37
  -1  -1 -12    2.49    0.89
   1  -1  12    2.19    1.46
  -1  -1 -12    3.70    1.14
  -1   1 -13  167.95   12.46
  -1   1 -13  191.68   12.57
  -1   1 -13  193.12   12.70
  -1   1 -13  177.42   13.16
   1   1  13  184.84   13.24
  -1   1 -13  170.08   12.59
  -1  -1 -13  197.53   12.69
  -1  -1 -13  204.13   12.60
   1  -1  13  180.63   12.50
  -1  -1 -13  174.78   12.65
  -1  -1 -13  170.83   13.26
  -1  -1 -13  174.15   12.50
   1  -1  13  198.65   13.24
   1   1  14   -1.23    1.45
  -1   1 -14   -0.57    0.82
  -1   1 -14    0.30    0.99
  -1   1 -14    0.21    0.90
  -1   1 -14    0.88    0.81
  -1   1 -14    0.74    1.19
  -1  -1 -14   -0.53    0.78
  -1  -1 -14   -0.70    0.82
  -1  -1 -14    0.00    0.95
  -1  -1 -14   -0.94    1.17
   1  -1  14   -0.22    1.38
  -1  -1 -14    1.49    0.89
  -1   1 -15   13.56    1.83
   1   1  15   12.73    2.57
  -1   1 -15   16.54    2.08
  -1   1 -15   10.59    1.81
  -1   1 -15   11.44    2.36
  -1   1 -15   15.29    1.87
  -1  -1 -15   11.89    1.85
  -1  -1 -15   11.08    2.40
   1  -1  15   13.33    2.48
  -1  -1 -15   14.51    1.99
  -1  -1 -15   13.12    1.85
  -1  -1 -15   11.12    1.72
  -1   1 -16   18.83    2.86
  -1   1 -16   20.75    2.34
  -1   1 -16   18.26    2.58
  -1   1 -16   20.39    2.39
  -1   1 -16   22.21    3.13
   1   1  16   25.68    3.78
  -1  -1 -16   20.32    2.67
  -1  -1 -16   16.19    2.25
  -1  -1 -16   19.04    3.12
   1  -1  16   19.13    3.00
  -1  -1 -16   22.22    2.36
  -1  -1 -16   19.39    2.56
  -1   1 -17   19.50    2.30
  -1   1 -17   16.01    2.18
   1   1  17   22.81    3.43
  -1   1 -17   13.03    2.22
  -1   1 -17   24.91    2.90
  -1  -1 -17   22.82    2.80
   1  -1  17   13.88    2.83
  -1  -1 -17   18.02    2.46
  -1  -1 -17   18.54    2.36
  -1  -1 -17   17.37    2.51
  -1   1 -18   -0.27    1.29
  -1   1 -18    0.03    0.98
   1   1  18    2.97    2.14
  -1   1 -18    1.08    1.21
  -1   1 -18   -0.31    1.07
  -1  -1 -18   -0.57    1.20
  -1  -1 -18   -0.93    1.16
  -1  -1 -18   -2.50    0.98
  -1  -1 -18   -0.01    1.02
   1  -1  18    1.21    1.76
  -1   1 -19   12.37    1.99
  -1   1 -19    9.84    1.99
  -1   1 -19   11.39    1.95
  -1   1 -19    9.26    1.73
   1   1  19    6.45    2.61
  -1  -1 -19   12.42    2.13
  -1  -1 -19   11.67    1.86
  -1  -1 -19   13.48    2.06
   1  -1  19   12.04    2.84
  -1  -1 -19   10.04    2.02
   1   2 -20   13.69    2.80
   1   2 -20   15.23    3.78
   1   2 -20   21.49    2.71
   1  -2 -20   14.92    2.54
  -1  -2  20   24.02    3.53
   1  -2 -20   12.29    2.35
   1  -2 -20   21.63    4.12
   1  -2 -20   16.16    2.30
   1   2 -19    5.82    1.79
  -1   2  19    3.01    2.22
   1   2 -19    3.39    1.35
   1   2 -19    1.84    1.37
   1   2 -19    2.35    1.29
   1  -2 -19    2.50    1.48
   1  -2 -19    4.14    1.61
  -1  -2  19    3.53    2.11
   1  -2 -19    3.80    1.41
   1  -2 -19    1.65    1.28
   1   2 -18   73.39    5.81
   1   2 -18   73.04    5.54
   1   2 -18   69.92    5.39
   1   2 -18   68.99    5.52
  -1   2  18   58.44    6.47
   1  -2 -18   66.92    5.61
  -1  -2  18   70.38    6.77
   1  -2 -18   60.32    5.55
   1  -2 -18   69.93    5.44
   1  -2 -18   67.82    5.42
  -1   2  17    1.48    1.89
   1   2 -17   -0.25    0.95
   1   2 -17    0.35    1.09
   1   2 -17    0.00    1.16
   1  -2 -17   -1.30    0.99
   1  -2 -17   -0.46    1.00
   1  -2 -17    0.33    0.97
   1  -2 -17    0.10    1.21
  -1  -2  17    0.93    1.59
   1   2 -16    0.21    1.04
  -1   2  16    0.20    1.73
   1   2 -16   -0.47    0.88
   1   2 -16   -0.35    1.09
   1   2 -16    0.10    0.96
   1  -2 -16    0.11    1.06
  -1  -2  16   -0.89    1.36
   1  -2 -16   -0.07    0.90
   1  -2 -16    0.35    0.95
   1   2 -15    4.88    1.23
   1   2 -15    1.75    1.15
  -1   2  15    2.65    1.92
   1   2 -15    4.18    1.33
   1   2 -15    3.19    1.09
   1  -2 -15    2.87    1.18
   1  -2 -15    2.48    1.04
   1  -2 -15    4.09    1.16
  -1  -2  15    3.64    1.58
   1  -2 -15    2.63    1.25
   1   2 -14   99.46    7.43
   1   2 -14   98.36    7.49
  -1   2  14  101.99    8.38
   1   2 -14  104.43    7.63
  -1  -2  14  112.73    8.07
   1  -2 -14   99.28    7.44
   1  -2 -14  111.81    7.62
   1  -2 -14  107.17    7.54
   1  -2 -14  108.95    7.74
   1   2 -13   17.13    2.07
   1   2 -13   11.84    1.74
   1   2 -13   13.60    1.87
   1   2 -13   10.87    1.61
  -1   2  13   17.40    2.75
  -1  -2  13   14.82    1.63
  -1  -2  13   12.32    2.06
   1  -2 -13   15.17    1.88
   1  -2 -13   11.63    1.59
   1  -2 -13   11.56    1.60
   1  -2 -13   13.90    2.10
  -1   2  12   67.86    5.19
   1   2 -12   70.29    5.85
   1   2 -12   66.49    5.13
   1   2 -12   62.85    5.20
  -1   2  12   76.81    6.13
   1   2 -12   76.48    5.38
   1   2 -12   68.02    5.22
  -1   2  12   73.04    5.21
  -1   2  12   76.38    5.42
  -1  -2  12   68.91    5.60
   1  -2 -12   70.97    5.41
  -1  -2  12   72.67    5.20
   1  -2 -12   73.58    5.18
  -1  -2  12   72.75    5.32
   1  -2 -12   63.52    5.80
  -1  -2  12   72.11    5.16
   1  -2 -12   72.73    6.03
   1  -2 -12   70.10    5.22
   1   2 -11   38.01    3.30
  -1   2  11   48.29    3.48
  -1   2  11   33.09    3.89
   1   2 -11   45.01    3.35
   1   2 -11   41.36    3.34
  -1   2  11   39.90    3.33
  -1   2  11   40.82    3.27
   1   2 -11   41.31    3.69
   1   2 -11   41.75    3.23
   1   2 -11   39.63    3.38
   1   2 -11   41.00    3.83
  -1  -2  11   48.55    3.76
  -1  -2  11   45.50    3.27
  -1  -2  11   42.99    3.27
   1  -2 -11   38.82    3.22
   1  -2 -11   38.08    3.96
  -1  -2  11   40.55    3.21
   1  -2 -11   41.04    3.93
   1  -2 -11   40.86    3.50
   1  -2 -11   39.76    3.28
   1   2 -10   59.39    4.21
   1   2 -10   55.44    4.22
  -1   2  10   56.54    4.14
   1   2 -10   47.95    4.08
  -1   2  10   57.37    4.85
  -1   2  10   56.29    4.10
   1   2 -10   50.02    4.43
   1   2 -10   60.19    4.16
  -1  -2  10   58.45    4.12
   1  -2 -10   54.26    4.14
   1  -2 -10   55.53    4.76
  -1  -2  10   58.80    4.11
   1  -2 -10   54.27    4.30
  -1  -2  10   61.39    4.53
   1  -2 -10   56.27    4.78
   1  -2 -10   53.91    4.07
   1   2  -9   12.52    1.36
   1   2  -9   12.60    1.71
   1   2  -9   15.20    1.46
   1   2  -9   14.05    1.49
  -1   2   9   10.10    1.31
  -1   2   9   11.38    1.98
   1   2  -9   13.94    1.46
  -1   2   9   12.35    1.32
   1  -2  -9   13.84    1.71
  -1  -2   9   10.07    1.30
   1  -2  -9   10.73    1.28
  -1  -2   9   12.23    1.76
   1  -2  -9   11.46    1.39
   1  -2  -9   13.95    2.03
  -1  -2   9   13.71    1.33
   1  -2  -9   15.48    2.18
   1   2  -8    2.70    0.68
  -1   2   8    3.61    0.66
   1   2  -8    4.14    0.78
   1   2  -8    2.66    0.90
   1   2  -8    3.42    0.67
  -1   2   8    4.94    1.36
  -1   2   8    2.08    0.60
   1  -2  -8    2.76    0.64
  -1  -2   8    3.23    0.65
   1  -2  -8    2.14    1.13
   1  -2  -8    2.26    0.79
  -1  -2   8    1.84    0.56
   1  -2  -8    2.97    1.17
   1  -2  -8    2.65    0.70
  -1  -2   8    2.26    0.86
   1   2  -7   66.04    4.96
  -1   2   7   76.74    5.49
   1   2  -7   71.82    5.15
  -1   2   7   71.32    4.96
  -1   2   7   71.13    5.34
  -1   2   7   66.54    4.90
  -1  -2   7   61.77    5.04
   1  -2  -7   76.25    4.93
   1  -2  -7   78.81    5.50
   1  -2  -7   69.86    5.06
  -1  -2   7   67.49    4.90
   1  -2  -7   78.07    5.00
   1  -2  -7   74.79    5.41
  -1  -2   7   68.95    4.93
  -1   2   6  109.12    8.12
   1   2  -6  127.68    8.28
   1   2  -6  129.02    8.18
  -1   2   6  129.63    8.60
  -1   2   6  114.41    8.11
  -1   2   6  126.82    8.49
   1  -2  -6  129.84    8.17
  -1  -2   6  125.46    8.12
   1  -2  -6  107.75    9.28
   1  -2  -6  112.13    8.44
  -1  -2   6  122.15    8.13
  -1  -2   6  110.33    8.19
   1  -2  -6  122.78    8.24
   1  -2  -6  121.04    8.10
  -1   2   5   31.95    2.80
  -1   2   5   30.02    2.31
   1   2  -5   37.13    2.38
  -1   2   5   29.49    2.72
   1   2  -5   31.81    2.37
   1   2  -5   35.13    2.35
   1   2  -5   35.62    2.48
  -1  -2   5   34.72    2.36
  -1  -2   5   30.41    2.32
   1  -2  -5   30.70    2.86
   1  -2  -5   32.65    2.32
   1  -2  -5   31.90    2.47
  -1  -2   5   31.70    2.40
   1  -2  -5   30.17    2.74
   1  -2  -5   31.45    2.36
  -1  -2   5   31.33    2.27
  -1   2   4   65.35    4.57
  -1   2   4   64.25    4.51
  -1   2   4   64.08    4.82
   1   2  -4   67.36    4.57
  -1   2   4   65.39    4.88
   1   2  -4   65.17    4.53
   1  -2  -4   65.85    4.87
  -1  -2   4   64.24    4.53
  -1  -2   4   70.80    4.60
  -1  -2   4   76.83    4.57
   1  -2  -4   68.34    4.57
  -1  -2   4   71.75    4.48
   1  -2  -4   63.57    4.51
   1  -2  -4   64.18    4.82
   1   2  -3    5.32    0.61
  -1   2   3    5.77    0.89
  -1   2   3    5.64    0.94
  -1   2   3    4.84    0.53
  -1   2   3    5.15    0.60
  -1   2   3    5.41    0.73
   1   2  -3    7.14    0.63
   1   2  -3    5.74    0.60
  -1  -2   3    6.28    0.47
  -1  -2   3    6.27    0.56
   1  -2  -3    6.36    0.92
   1  -2  -3    5.75    0.61
   1  -2  -3    5.59    0.54
  -1  -2   3    4.91    0.58
  -1  -2   3    5.42    0.64
   1   2  -2  212.43   14.11
  -1   2   2  219.70   14.10
  -1   2   2  211.06   14.15
  -1   2   2  206.96   14.28
  -1   2   2  232.97   14.29
   1   2  -2  210.16   14.11
  -1   2   2  218.79   14.05
   1  -2  -2  215.82   14.05
  -1  -2   2  204.03   14.12
  -1   2   1    7.93    0.93
  -1   2   1    8.58    0.72
  -1   2   1    8.60    0.80
  -1   2   1    7.80    0.65
   1  -2  -1    8.10    0.56
   1  -2  -1    7.25    0.67
  -1  -2   1    9.85    0.77
   1  -2  -1    7.86    0.92
   1  -2  -1    8.05    0.77
   1  -2  -1    9.20    0.65
   1   2   0   36.87    2.49
   1   2   0   36.92    2.49
  -1   2   0   40.12    2.49
  -1   2   0   36.61    2.51
  -1   2   0   43.35    2.48
   1  -2   0   34.14    2.50
   1  -2   0   42.94    2.67
  -1  -2   0   33.49    2.55
  -1  -2   0   33.65    2.49
   1  -2   0   34.69    2.48
   1  -2   0   36.33    2.48
  -1   2  -1  210.34   12.43
  -1   2  -1  175.65   12.41
   1   2   1  195.65   12.58
   1   2   1  176.07   12.42
  -1   2  -1  198.93   12.39
  -1   2  -1  182.66   12.37
   1   2   1  172.99   12.43
   1   2   1  187.95   12.39
  -1  -2  -1  192.21   12.43
  -1  -2  -1  183.15   12.40
   1  -2   1  199.73   12.54
  -1  -2  -1  191.06   12.57
  -1  -2  -1  189.32   12.43
   1  -2   1  185.10   12.38
   1  -2   1  205.13   12.42
   1  -2   1  176.91   12.41
  -1  -2  -1  190.65   12.35
   1   2   2    7.23    0.69
   1   2   2    8.41    1.04
  -1   2  -2    8.81    0.72
  -1   2  -2    7.28    0.74
  -1   2  -2    7.07    0.60
  -1   2  -2    7.74    0.65
   1   2   2    8.76    0.78
   1   2   2    7.48    0.65
  -1   2  -2    7.18    0.70
  -1  -2  -2    7.75    0.75
   1  -2   2    7.39    0.60
  -1  -2  -2    7.42    1.01
  -1  -2  -2    7.80    0.95
   1  -2   2    7.16    0.65
  -1  -2  -2    7.23    0.61
  -1  -2  -2    7.58    0.70
  -1  -2  -2    7.66    0.65
   1  -2   2    7.81    0.71
   1   2   3    0.11    0.50
   1   2   3   -0.13    0.32
  -1   2  -3   -0.04    0.23
   1   2   3    0.08    0.25
  -1   2  -3    0.65    0.37
  -1   2  -3    0.19    0.28
  -1   2  -3    0.11    0.27
  -1   2  -3    0.17    0.22
   1   2   3    0.19    0.57
  -1   2  -3    0.28    0.21
   1   2   3    0.20    0.24
  -1  -2  -3    0.42    0.32
   1  -2   3    0.20    0.27
  -1  -2  -3    0.31    0.26
  -1  -2  -3    0.41    0.57
   1  -2   3    0.22    0.19
  -1  -2  -3    0.21    0.53
   1  -2   3   -0.31    0.19
   1  -2   3    0.35    0.26
  -1  -2  -3    0.33    0.24
  -1  -2  -3    0.37    0.23
   1   2   4   80.44    5.63
  -1   2  -4   81.12    5.59
  -1   2  -4   89.56    5.60
   1   2   4   83.89    5.90
  -1   2  -4   82.57    5.50
   1   2   4   81.80    5.53
  -1   2  -4   84.83    5.50
   1   2   4   80.84    5.57
  -1   2  -4   85.00    5.66
   1  -2   4   76.41    5.48
  -1  -2  -4   86.12    5.57
  -1  -2  -4   82.33    5.62
  -1  -2  -4   77.66    5.51
   1  -2   4   81.76    5.62
  -1  -2  -4   77.09    5.77
  -1  -2  -4   79.43    5.86
  -1  -2  -4   82.08    5.52
   1  -2   4   83.99    5.54
   1   2   5  149.45   10.10
  -1   2  -5  159.76    9.67
  -1   2  -5  162.16    9.69
  -1   2  -5  152.91    9.76
  -1   2  -5  142.61    9.83
  -1   2  -5  144.51    9.76
   1   2   5  134.28    9.73
   1   2   5  136.49    9.71
   1   2   5  128.09    9.77
  -1  -2  -5  137.13    9.97
  -1  -2  -5  153.06    9.72
  -1  -2  -5  145.15    9.68
  -1  -2  -5  145.00   10.29
   1  -2   5  140.86    9.65
  -1  -2  -5  146.63    9.79
   1  -2   5  147.91    9.78
  -1  -2  -5  142.67    9.68
   1   2   6  148.43   10.30
  -1   2  -6  146.35   10.45
  -1   2  -6  159.29   10.35
  -1   2  -6  144.16   10.34
  -1   2  -6  171.23   10.32
  -1   2  -6  163.09   10.29
   1   2   6  155.12   10.28
   1   2   6  144.72   10.69
  -1  -2  -6  152.37   10.28
  -1  -2  -6  135.47   10.58
  -1  -2  -6  168.20   10.42
  -1  -2  -6  159.84   10.31
   1  -2   6  145.30   10.27
  -1  -2  -6  153.74   10.27
   1  -2   6  148.14   10.44
   1  -2   6  154.87   10.24
  -1  -2  -6  160.11   10.76
  -1   2  -7    1.13    0.60
   1   2   7    0.96    1.02
  -1   2  -7    1.52    0.61
  -1   2  -7    1.27    0.48
   1   2   7    0.84    0.47
  -1   2  -7    1.56    0.58
  -1   2  -7    0.89    0.75
   1   2   7    0.51    0.45
  -1   2  -7    0.44    0.50
  -1  -2  -7    1.18    0.99
  -1  -2  -7    0.65    0.61
   1  -2   7    1.21    0.48
  -1  -2  -7    0.67    0.85
  -1  -2  -7    0.84    0.51
   1  -2   7    0.73    0.71
   1  -2   7    1.18    0.48
  -1  -2  -7    0.78    0.50
  -1  -2  -7    1.34    0.54
   1   2   8   13.79    2.23
  -1   2  -8   16.97    2.04
  -1   2  -8   19.72    1.60
  -1   2  -8   18.64    1.73
  -1   2  -8   17.07    2.02
   1   2   8   14.85    1.58
   1   2   8   16.77    1.56
  -1   2  -8   20.93    1.68
  -1   2  -8   15.49    1.64
  -1  -2  -8   17.85    1.57
   1  -2   8   18.32    1.58
  -1  -2  -8   19.13    2.30
  -1  -2  -8   16.95    1.64
  -1  -2  -8   13.93    2.11
   1  -2   8   18.37    1.56
  -1  -2  -8   17.25    1.62
   1  -2   8   18.55    2.04
   1   2   9    5.92    1.02
  -1   2  -9    8.80    1.18
  -1   2  -9    8.16    1.22
   1   2   9    8.23    1.11
  -1   2  -9    9.06    1.14
   1   2   9    8.78    1.72
  -1   2  -9    8.96    1.07
  -1   2  -9    9.76    1.56
  -1   2  -9    9.89    1.31
   1  -2   9    9.48    1.12
  -1  -2  -9   10.36    1.78
   1  -2   9    7.64    1.02
  -1  -2  -9    6.66    1.17
  -1  -2  -9    6.60    1.53
  -1  -2  -9    7.29    1.07
  -1  -2  -9    8.35    1.10
  -1  -2  -9    9.40    1.32
   1  -2   9    8.73    1.51
  -1   2 -10   24.26    2.33
   1   2  10   29.42    2.47
  -1   2 -10   29.59    2.49
  -1   2 -10   31.08    2.59
   1   2  10   25.40    3.30
  -1   2 -10   29.15    2.56
  -1   2 -10   25.86    2.85
  -1   2 -10   31.61    2.53
  -1  -2 -10   30.51    3.46
   1  -2  10   35.18    3.01
  -1  -2 -10   30.18    2.50
   1  -2  10   30.56    2.37
  -1  -2 -10   24.89    2.40
  -1  -2 -10   27.61    2.42
   1  -2  10   32.04    2.62
  -1  -2 -10   27.91    3.23
  -1  -2 -10   30.95    2.66
  -1   2 -11    2.53    1.00
  -1   2 -11    5.54    1.46
  -1   2 -11    4.36    0.89
   1   2  11    3.56    1.67
   1   2  11    3.89    0.89
   1   2  11    4.90    0.95
  -1   2 -11    4.42    0.97
  -1   2 -11    3.72    0.99
   1  -2  11    1.80    1.30
   1  -2  11    5.07    0.89
  -1  -2 -11    2.34    0.86
  -1  -2 -11    5.14    1.04
  -1  -2 -11    3.59    0.91
   1  -2  11    4.61    0.98
  -1  -2 -11    4.48    1.60
  -1  -2 -11    3.98    1.55
  -1  -2 -11    4.57    1.11
  -1   2 -12   13.89    1.76
  -1   2 -12   17.51    1.92
  -1   2 -12   19.57    2.01
   1   2  12   18.34    2.00
  -1   2 -12   18.21    2.15
   1   2  12   19.17    2.76
  -1  -2 -12   17.15    1.88
  -1  -2 -12   14.90    2.08
  -1  -2 -12   14.66    1.84
  -1  -2 -12   12.14    2.41
   1  -2  12   21.28    2.70
  -1  -2 -12   16.38    1.99
  -1   2 -13    2.27    1.28
   1   2  13    1.17    1.61
  -1   2 -13    0.76    0.98
  -1   2 -13    0.44    0.83
  -1   2 -13    1.08    0.90
  -1   2 -13    0.33    0.74
  -1  -2 -13    0.68    0.92
   1  -2  13    1.14    1.30
  -1  -2 -13   -0.18    0.76
  -1  -2 -13    1.00    0.89
  -1  -2 -13    0.73    0.97
   1  -2  13    0.58    0.66
  -1   2 -14   26.14    2.86
  -1   2 -14   25.56    3.28
   1   2  14   26.56    3.70
  -1   2 -14   28.82    2.68
  -1   2 -14   25.43    2.54
  -1   2 -14   29.91    2.74
  -1  -2 -14   23.97    3.50
  -1  -2 -14   23.68    2.75
   1  -2  14   30.57    3.43
  -1  -2 -14   29.49    2.82
  -1  -2 -14   23.46    2.57
  -1  -2 -14   30.75    2.67
  -1   2 -15   14.36    2.40
   1   2  15    9.38    2.53
  -1   2 -15   14.66    2.05
  -1   2 -15   15.39    1.91
  -1   2 -15   14.56    2.03
  -1   2 -15   12.35    1.91
  -1  -2 -15   13.92    1.87
  -1  -2 -15   14.83    1.94
  -1  -2 -15   14.48    2.22
   1  -2  15   16.44    2.50
  -1  -2 -15   12.38    1.89
  -1  -2 -15   13.75    2.59
  -1   2 -16   -0.54    0.91
  -1   2 -16    0.75    0.91
  -1   2 -16    0.39    1.09
   1   2  16    1.74    1.85
  -1   2 -16    0.02    0.96
  -1  -2 -16    0.44    1.04
   1  -2  16    1.17    1.47
  -1  -2 -16    0.41    1.02
  -1  -2 -16    0.53    1.02
  -1  -2 -16   -1.23    1.05
  -1   2 -17    7.19    1.73
  -1   2 -17    5.28    1.46
  -1   2 -17    7.39    1.57
   1   2  17    3.04    2.11
  -1   2 -17    4.88    1.44
  -1  -2 -17    5.05    1.61
  -1  -2 -17    2.89    1.23
  -1  -2 -17    1.64    1.39
  -1  -2 -17    5.52    1.49
  -1   2 -18   15.58    2.22
   1   2  18   10.74    2.86
  -1   2 -18   21.28    2.87
  -1   2 -18   11.54    1.83
  -1   2 -18   15.36    2.19
  -1  -2 -18   11.42    1.91
  -1  -2 -18   20.87    2.69
  -1  -2 -18   12.16    2.09
   1  -2  18   10.73    2.63
  -1  -2 -18   16.88    2.18
  -1   2 -19    7.90    1.76
  -1   2 -19    6.87    1.72
  -1   2 -19    7.47    1.88
  -1   2 -19    6.14    1.45
   1  -2  19    8.37    2.38
  -1  -2 -19    4.55    1.69
  -1  -2 -19    4.71    1.50
  -1  -2 -19    6.08    1.78
  -1  -2 -19    4.87    1.59
   1   3 -19   11.86    1.89
   1   3 -19   17.11    2.25
  -1   3  19    6.96    2.75
   1   3 -19   10.98    2.11
   1   3 -19   12.20    1.98
   1  -3 -19   11.28    1.94
  -1  -3  19    9.46    2.40
   1  -3 -19    8.85    1.93
   1  -3 -19   10.22    2.12
   1  -3 -19   10.23    1.90
  -1   3  18   -0.08    1.87
   1   3 -18    0.72    1.11
   1   3 -18    1.83    1.31
   1   3 -18    1.51    1.15
   1   3 -18    2.31    1.48
  -1  -3  18    0.53    1.62
   1  -3 -18    1.82    1.23
   1  -3 -18    1.38    1.33
   1  -3 -18    1.90    1.34
   1  -3 -18    0.88    1.14
  -1   3  17   -0.16    1.86
   1   3 -17    2.31    1.25
   1   3 -17    2.26    1.10
   1   3 -17    1.15    1.28
   1   3 -17    4.47    1.33
   1  -3 -17    1.41    1.19
  -1  -3  17    2.91    1.70
   1  -3 -17    1.57    1.23
   1  -3 -17    0.86    1.22
   1  -3 -17    0.21    1.04
   1   3 -16   25.63    2.69
   1   3 -16   26.49    2.93
  -1   3  16   23.03    3.65
   1   3 -16   23.30    2.48
   1   3 -16   21.93    2.62
  -1  -3  16   23.31    3.24
   1  -3 -16   21.11    2.78
   1  -3 -16   23.85    2.58
   1  -3 -16   16.29    2.44
   1  -3 -16   26.86    2.88
   1   3 -15    5.37    1.33
   1   3 -15    3.79    1.15
  -1   3  15    9.34    2.45
   1   3 -15    6.01    1.96
   1   3 -15    4.34    1.55
   1  -3 -15    3.78    2.31
   1  -3 -15    4.16    1.28
   1  -3 -15    6.68    1.34
  -1  -3  15    6.45    1.70
   1  -3 -15    4.47    1.23
   1   3 -14    0.64    0.93
   1   3 -14    0.62    0.99
  -1   3  14    0.70    1.83
   1   3 -14    1.44    0.90
   1   3 -14   -0.07    0.95
   1  -3 -14    0.53    0.87
   1  -3 -14   -0.09    0.88
  -1  -3  14    0.17    0.77
  -1  -3  14    0.60    1.28
   1  -3 -14    0.51    0.87
   1  -3 -14   -0.38    0.96
   1   3 -13  161.51   11.18
   1   3 -13  164.47   11.07
   1   3 -13  144.25   10.94
  -1   3  13  164.98   12.02
   1   3 -13  174.99   11.10
   1  -3 -13  164.02   11.00
  -1  -3  13  158.59   10.96
   1  -3 -13  157.09   11.05
  -1  -3  13  164.41   11.42
   1  -3 -13  169.60   11.09
  -1  -3  13  143.82   11.09
   1  -3 -13  156.51   11.23
   1   3 -12  105.00    7.14
  -1   3  12   97.86    7.07
   1   3 -12  116.84    8.17
  -1   3  12   93.56    7.94
   1   3 -12  108.57    7.26
   1   3 -12   95.37    7.03
  -1  -3  12   91.11    7.23
  -1  -3  12  100.19    7.03
   1  -3 -12   95.82    7.04
   1  -3 -12   99.45    7.14
  -1  -3  12  105.26    7.43
  -1  -3  12  100.25    7.01
   1  -3 -12   96.99    7.29
  -1   3  11    0.80    0.63
   1   3 -11    0.45    0.74
   1   3 -11    1.55    0.82
  -1   3  11   -0.51    0.50
   1   3 -11    0.10    0.71
  -1   3  11   -1.44    1.33
  -1   3  11    0.11    0.80
   1   3 -11   -0.31    0.60
   1  -3 -11    0.30    1.13
  -1  -3  11    0.33    0.87
  -1  -3  11   -0.56    0.47
   1  -3 -11   -0.66    0.63
   1  -3 -11   -0.66    0.74
   1  -3 -11    0.92    1.20
  -1  -3  11    0.53    0.59
  -1  -3  11    0.56    0.67
   1  -3 -11   -0.04    0.61
  -1   3  10    1.35    0.66
   1   3 -10    1.86    0.66
   1   3 -10    0.41    0.67
   1   3 -10    1.56    0.77
  -1   3  10    0.77    0.80
  -1   3  10    0.71    0.78
   1  -3 -10    0.10    0.53
   1  -3 -10    0.52    1.07
   1  -3 -10   -0.45    1.16
  -1  -3  10    1.60    0.60
   1  -3 -10    0.79    0.68
   1  -3 -10    2.23    0.87
   1   3  -9  107.24    7.12
  -1   3   9   98.24    7.07
   1   3  -9  114.83    7.09
  -1   3   9   98.24    7.00
  -1   3   9   91.91    7.67
   1   3  -9  103.69    7.12
   1   3  -9   95.36    6.99
   1  -3  -9  107.44    7.10
  -1  -3   9  104.70    7.05
  -1  -3   9  107.03    6.95
   1  -3  -9  100.31    7.60
   1  -3  -9   91.75    7.58
   1  -3  -9   91.84    6.98
  -1  -3   9  105.90    7.01
   1  -3  -9   98.43    7.20
  -1  -3   9  105.50    7.20
   1   3  -8   67.05    4.94
   1   3  -8   68.63    4.86
  -1   3   8   61.08    4.79
  -1   3   8   64.35    5.35
   1   3  -8   77.03    4.80
   1   3  -8   74.53    4.88
  -1   3   8   69.04    5.45
  -1   3   8   62.58    4.74
   1   3  -8   75.92    4.87
   1  -3  -8   66.59    4.74
  -1  -3   8   59.62    4.75
  -1  -3   8   74.93    4.95
  -1  -3   8   71.23    4.77
  -1  -3   8   58.62    4.65
   1  -3  -8   70.25    5.17
   1  -3  -8   68.13    5.32
   1  -3  -8   66.23    5.37
   1  -3  -8   68.93    4.95
  -1   3   7   14.49    1.37
  -1   3   7   11.93    1.29
  -1   3   7   14.44    2.04
   1   3  -7   16.79    1.47
   1   3  -7   13.80    1.38
   1   3  -7   15.32    1.45
   1   3  -7   14.78    1.36
  -1   3   7   13.61    2.08
  -1  -3   7   15.30    1.43
   1  -3  -7   14.20    1.58
   1  -3  -7   15.24    2.11
   1  -3  -7   13.45    1.43
   1  -3  -7   12.17    1.26
  -1  -3   7   16.00    1.25
  -1  -3   7   15.96    1.34
  -1  -3   7   12.77    1.31
   1  -3  -7   13.54    1.94
   1   3  -6    7.13    0.94
  -1   3   6    8.10    1.40
   1   3  -6    7.00    0.89
   1   3  -6    9.93    0.99
  -1   3   6    6.86    0.83
  -1   3   6    8.12    1.50
  -1   3   6    6.53    0.91
   1  -3  -6    7.89    0.84
   1  -3  -6    8.10    1.16
   1  -3  -6    7.07    1.37
  -1  -3   6    6.35    0.86
   1  -3  -6    7.76    1.39
   1  -3  -6    7.99    0.98
  -1  -3   6    8.35    1.05
  -1  -3   6    6.26    0.88
  -1  -3   6    6.36    0.73
   1   3  -5   24.81    1.92
  -1   3   5   22.40    2.44
  -1   3   5   25.92    2.44
   1   3  -5   24.93    1.88
  -1   3   5   25.77    1.87
  -1   3   5   22.86    1.91
  -1  -3   5   26.33    1.99
   1  -3  -5   23.13    2.40
   1  -3  -5   24.44    2.34
  -1  -3   5   23.27    1.86
   1  -3  -5   26.75    2.07
  -1  -3   5   23.41    1.85
  -1  -3   5   26.96    1.76
   1  -3  -5   26.52    1.93
   1  -3  -5   24.53    1.83
  -1   3   4    0.95    0.78
   1   3  -4    2.24    0.46
  -1   3   4    1.93    0.86
   1   3  -4    1.70    0.41
  -1   3   4    1.22    0.32
   1   3  -4    1.32    0.36
  -1   3   4    1.10    0.39
  -1   3   4    1.23    0.46
   1  -3  -4    1.79    0.51
  -1  -3   4    1.61    0.22
   1  -3  -4    1.36    0.71
  -1  -3   4    1.49    0.44
  -1  -3   4    2.22    0.41
   1  -3  -4    1.85    0.75
   1  -3  -4    1.78    0.32
  -1   3   3   95.30    6.16
   1   3  -3   86.58    6.15
   1   3  -3   88.54    6.13
  -1   3   3   91.43    6.22
  -1   3   3   94.45    6.47
  -1   3   3   94.66    6.07
   1   3  -3   88.34    6.12
   1  -3  -3   98.21    6.16
  -1  -3   3   89.99    6.18
   1  -3  -3   87.39    6.06
   1  -3  -3   93.22    6.21
  -1   3   2  187.37   12.36
   1   3  -2  177.81   12.33
  -1   3   2  200.90   12.35
  -1   3   2  188.61   12.60
  -1   3   2  198.21   12.43
  -1   3   2  184.77   12.28
   1   3  -2  201.48   12.47
   1  -3  -2  187.10   12.33
   1  -3  -2  190.07   12.43
   1  -3  -2  168.90   12.27
   1  -3  -2  183.97   12.35
   1  -3  -2  182.86   12.39
  -1   3   1  538.15   33.91
  -1   3   1  530.96   33.90
  -1   3   1  562.95   33.98
   1   3  -1  447.64   33.96
  -1   3   1  568.58   34.12
   1   3  -1  489.90   33.93
  -1   3   1  538.00   33.96
   1  -3  -1  520.80   33.95
   1  -3  -1  535.54   33.94
   1  -3  -1  518.38   33.92
   1  -3  -1  522.68   33.91
   1  -3  -1  550.46   33.89
   1  -3  -1  505.97   33.89
  -1  -3   1  447.05   33.93
  -1  -3   1  502.68   33.96
  -1   3   0   11.80    0.87
   1   3   0    9.43    0.80
  -1   3   0   11.61    0.83
  -1   3   0    9.97    0.84
   1   3   0   11.06    0.83
  -1   3   0   11.58    0.80
  -1   3   0    9.39    0.85
   1   3   0    9.47    1.05
  -1   3   0   12.58    1.20
   1  -3   0    8.91    0.85
   1  -3   0   12.40    1.15
   1  -3   0   12.47    0.82
  -1  -3   0    8.58    0.84
  -1  -3   0   10.70    0.86
  -1  -3   0    8.80    0.77
   1  -3   0   10.33    0.83
  -1  -3   0    8.44    0.97
  -1  -3   0   11.23    1.06
  -1   3  -1  670.18   42.28
   1   3   1  676.53   42.35
   1   3   1  639.67   42.28
  -1   3  -1  665.88   42.26
   1   3   1  695.93   42.35
   1   3   1  632.29   42.43
  -1   3  -1  664.33   42.32
   1  -3   1  627.80   42.32
   1  -3   1  680.17   42.48
   1  -3   1  663.63   42.31
  -1  -3  -1  618.57   42.31
  -1  -3  -1  584.45   42.39
  -1  -3  -1  595.47   42.28
  -1   3  -2   89.29    5.95
   1   3   2   85.93    5.73
  -1   3  -2   83.09    5.65
   1   3   2   83.93    5.66
  -1   3  -2   81.07    5.71
  -1   3  -2   94.06    5.73
  -1   3  -2   86.52    5.67
   1   3   2   94.34    6.03
  -1   3  -2   87.63    5.68
   1   3   2   83.24    5.76
   1  -3   2   85.34    5.71
   1  -3   2   78.46    5.65
  -1  -3  -2   80.95    5.86
  -1  -3  -2   82.19    5.67
   1  -3   2   82.94    5.73
  -1  -3  -2   81.14    5.96
  -1  -3  -2   92.35    5.74
  -1  -3  -2   83.05    5.73
  -1   3  -3  211.77   12.64
   1   3   3  189.11   12.62
  -1   3  -3  186.31   12.59
   1   3   3  208.67   13.02
   1   3   3  181.25   12.73
  -1   3  -3  203.88   12.69
   1   3   3  188.31   12.68
  -1   3  -3  176.61   12.66
  -1   3  -3  204.82   12.66
  -1   3  -3  192.04   12.88
  -1  -3  -3  180.39   12.94
   1  -3   3  190.30   12.67
  -1  -3  -3  181.49   12.61
  -1  -3  -3  193.49   12.71
   1  -3   3  189.79   12.63
  -1  -3  -3  208.91   12.69
  -1  -3  -3  198.81   12.88
   1  -3   3  179.29   12.68
  -1  -3  -3  174.99   12.58
   1   3   4   11.61    1.50
   1   3   4    7.91    1.12
  -1   3  -4   12.15    1.08
   1   3   4   14.11    1.73
   1   3   4   10.29    1.03
  -1   3  -4   11.23    1.09
  -1   3  -4    9.75    0.90
   1   3   4   10.04    0.93
  -1   3  -4   11.37    1.05
  -1  -3  -4   10.82    0.94
  -1  -3  -4   10.78    1.12
  -1  -3  -4   11.09    1.44
  -1  -3  -4   10.50    0.92
  -1  -3  -4   11.13    1.03
   1  -3   4   10.74    0.90
   1  -3   4   10.46    0.96
  -1  -3  -4    9.90    1.45
  -1   3  -5    5.66    0.81
  -1   3  -5    5.75    0.86
   1   3   5    5.69    0.79
  -1   3  -5    6.85    0.84
   1   3   5    4.63    1.18
  -1   3  -5    6.24    0.74
  -1   3  -5    6.68    0.90
   1   3   5    5.32    0.76
  -1   3  -5    5.77    0.75
   1   3   5    6.29    0.92
   1   3   5    7.00    1.22
  -1  -3  -5    5.38    0.74
  -1  -3  -5    5.29    0.75
  -1  -3  -5    7.29    0.97
  -1  -3  -5    8.01    1.37
  -1  -3  -5    6.44    1.18
   1  -3   5    7.48    0.78
   1  -3   5    5.36    0.69
  -1  -3  -5    6.39    0.82
  -1   3  -6   59.98    3.77
   1   3   6   51.60    4.31
  -1   3  -6   50.39    3.85
  -1   3  -6   47.95    3.78
  -1   3  -6   54.30    3.68
   1   3   6   50.71    3.77
  -1   3  -6   57.77    3.69
   1   3   6   50.07    3.70
  -1   3  -6   55.31    3.80
   1  -3   6   47.70    3.71
  -1  -3  -6   49.67    3.69
  -1  -3  -6   53.43    3.71
  -1  -3  -6   46.49    4.27
  -1  -3  -6   56.68    3.77
   1  -3   6   51.23    3.81
  -1  -3  -6   52.02    4.18
  -1  -3  -6   55.18    3.88
   1  -3   6   51.72    3.66
  -1   3  -7   33.43    3.00
   1   3   7   37.58    3.59
  -1   3  -7   41.00    2.78
   1   3   7   36.92    2.80
  -1   3  -7   40.52    2.88
   1   3   7   33.62    2.84
  -1   3  -7   37.72    2.90
  -1   3  -7   38.62    2.80
  -1   3  -7   36.92    2.91
  -1  -3  -7   37.07    2.99
  -1  -3  -7   41.98    2.90
   1  -3   7   42.49    2.80
   1  -3   7   38.50    2.83
  -1  -3  -7   29.73    3.29
  -1  -3  -7   38.32    3.49
  -1  -3  -7   38.44    2.82
  -1  -3  -7   36.58    2.79
  -1   3  -8   30.16    2.51
  -1   3  -8   26.01    2.64
  -1   3  -8   31.25    2.38
  -1   3  -8   29.90    2.50
   1   3   8   25.42    3.09
   1   3   8   30.41    2.45
  -1   3  -8   30.59    2.34
   1   3   8   27.10    2.33
  -1   3  -8   27.79    2.73
  -1  -3  -8   31.68    2.58
  -1  -3  -8   29.86    2.38
  -1  -3  -8   33.73    3.23
   1  -3   8   30.84    2.32
   1  -3   8   28.96    2.37
   1  -3   8   31.94    2.67
  -1  -3  -8   32.11    2.46
  -1  -3  -8   33.84    3.11
  -1  -3  -8   29.97    2.39
  -1   3  -9   16.15    1.65
  -1   3  -9   17.39    1.78
  -1   3  -9   16.15    1.53
  -1   3  -9   16.00    1.96
  -1   3  -9   17.51    1.72
   1   3   9   16.77    1.67
   1   3   9   14.22    1.60
  -1   3  -9   16.49    1.73
   1  -3   9   18.10    1.57
  -1  -3  -9   15.47    2.37
  -1  -3  -9   15.25    1.82
   1  -3   9   14.86    1.95
  -1  -3  -9   17.41    1.66
   1  -3   9   18.49    1.66
  -1  -3  -9   15.12    1.58
  -1  -3  -9   14.87    2.26
  -1  -3  -9   19.37    1.70
  -1   3 -10    3.38    1.15
  -1   3 -10    2.86    0.75
   1   3  10    3.47    1.58
  -1   3 -10    3.27    0.96
  -1   3 -10    3.67    0.89
   1   3  10    3.24    0.86
  -1   3 -10    4.87    0.92
  -1  -3 -10    5.61    0.98
  -1  -3 -10    5.10    0.89
  -1  -3 -10    3.50    0.85
  -1  -3 -10    2.11    1.30
   1  -3  10    3.30    1.19
   1  -3  10    4.15    0.78
  -1  -3 -10    5.08    1.62
   1  -3  10    2.90    0.78
  -1  -3 -10    3.05    0.98
  -1   3 -11  126.26    8.47
   1   3  11  125.64    9.36
   1   3  11  119.43    8.47
   1   3  11  122.23    8.44
  -1   3 -11  120.92    8.85
  -1   3 -11  113.41    8.33
  -1   3 -11  116.63    8.51
  -1  -3 -11  125.00    8.46
   1  -3  11  131.24    8.81
   1  -3  11  113.90    8.42
   1  -3  11  127.22    8.36
  -1  -3 -11  117.51    8.38
  -1  -3 -11  117.73    8.43
  -1  -3 -11  119.48    8.58
  -1  -3 -11  127.04    9.29
  -1  -3 -11  121.48    9.16
  -1   3 -12   11.03    1.84
  -1   3 -12    7.76    1.33
   1   3  12    8.58    2.15
  -1   3 -12    8.56    1.24
  -1   3 -12    8.03    1.36
  -1   3 -12    7.63    1.38
   1  -3  12    9.63    1.30
   1  -3  12    9.57    1.77
  -1  -3 -12    7.58    1.30
  -1  -3 -12    9.47    1.56
  -1  -3 -12    9.64    1.36
  -1  -3 -12    8.59    1.39
  -1  -3 -12    8.52    2.04
  -1   3 -13  282.87   18.11
  -1   3 -13  284.81   18.21
  -1   3 -13  251.17   18.59
  -1   3 -13  269.35   18.19
  -1   3 -13  267.10   18.29
   1   3  13  271.36   19.07
  -1  -3 -13  270.64   18.14
   1  -3  13  282.26   18.59
   1  -3  13  258.86   18.07
  -1  -3 -13  275.88   18.22
  -1  -3 -13  273.59   19.12
  -1  -3 -13  267.60   18.19
  -1  -3 -13  249.31   18.29
  -1   3 -14    3.29    1.15
  -1   3 -14    6.77    1.16
  -1   3 -14    6.44    1.42
  -1   3 -14    5.02    1.18
   1   3  14    2.71    1.86
   1  -3  14    3.58    1.56
  -1  -3 -14    4.85    1.33
  -1  -3 -14    5.85    1.35
  -1  -3 -14    5.27    1.20
   1  -3  14    3.20    0.98
  -1  -3 -14    3.83    1.16
   1   3  15   14.23    2.89
  -1   3 -15   14.16    2.10
  -1   3 -15   16.21    2.08
  -1   3 -15   18.96    2.24
  -1   3 -15   14.50    2.55
  -1   3 -15   15.43    1.94
  -1  -3 -15   14.49    1.99
  -1  -3 -15   12.67    1.88
  -1  -3 -15   20.90    2.45
   1  -3  15   15.07    2.47
  -1  -3 -15   16.61    2.34
   1   3  16    3.48    2.16
  -1   3 -16    3.76    1.22
  -1   3 -16    5.09    1.17
  -1   3 -16    4.59    1.42
  -1   3 -16    4.00    1.26
  -1  -3 -16    5.05    1.34
  -1  -3 -16    4.10    1.43
  -1  -3 -16    5.47    1.51
  -1  -3 -16    3.50    1.22
   1  -3  16    4.76    1.76
  -1   3 -17    4.42    1.40
  -1   3 -17    3.25    1.31
   1   3  17    5.97    2.34
  -1   3 -17    5.44    1.49
  -1   3 -17    3.26    1.47
  -1  -3 -17    6.48    1.59
  -1  -3 -17    7.47    1.71
  -1  -3 -17    5.14    1.39
  -1  -3 -17    4.81    1.49
   1  -3  17    6.68    2.06
  -1   3 -18    0.53    1.12
  -1   3 -18    0.45    1.03
   1   3  18   -2.15    2.77
  -1   3 -18   -0.59    1.19
  -1   3 -18    1.56    1.28
  -1  -3 -18    0.67    1.33
  -1  -3 -18   -0.04    1.18
  -1  -3 -18    0.03    1.08
  -1  -3 -18   -0.61    1.15
   1  -3  18   -1.01    1.58
  -1   3 -19   13.71    3.26
   1   3  19   15.10    3.16
  -1   3 -19   11.97    2.05
  -1   3 -19    9.44    1.71
  -1  -3 -19    9.76    1.92
  -1  -3 -19   13.94    2.51
  -1  -3 -19   14.40    2.14
  -1  -3 -19   10.93    2.04
   1  -3  19   10.08    3.58
   1   4 -19    2.80    1.26
   1   4 -19    0.97    1.13
   1   4 -19    0.97    1.50
   1   4 -19    0.51    1.25
  -1   4  19    2.04    2.24
   1  -4 -19   -1.43    1.25
  -1  -4  19    2.98    1.59
   1  -4 -19    2.46    1.42
   1  -4 -19   -0.35    1.24
   1  -4 -19    1.12    1.34
   1   4 -18   71.32    5.59
   1   4 -18   64.22    5.31
  -1   4  18   60.21    6.74
   1   4 -18   67.50    5.82
   1  -4 -18   68.57    5.78
   1  -4 -18   67.54    5.62
   1  -4 -18   70.56    5.58
   1  -4 -18   72.86    5.50
  -1  -4  18   73.11    6.03
   1   4 -17    1.85    1.21
   1   4 -17    1.38    1.03
   1   4 -17    0.77    1.08
   1   4 -17    1.02    1.28
  -1   4  17    0.69    2.24
  -1  -4  17   -1.81    1.37
   1  -4 -17    0.55    1.06
   1  -4 -17    2.14    1.29
   1  -4 -17   -0.99    1.03
   1  -4 -17   -0.41    1.13
  -1   4  16   19.25    3.44
   1   4 -16   17.20    2.15
   1   4 -16   17.46    2.62
   1   4 -16   18.89    2.34
   1   4 -16   14.78    2.31
   1  -4 -16   19.28    2.43
   1  -4 -16   20.40    2.38
   1  -4 -16   18.34    2.37
   1  -4 -16   18.38    2.59
  -1  -4  16   19.55    2.84
   1   4 -15    9.93    2.08
   1   4 -15    8.88    1.45
  -1   4  15    6.94    2.58
   1   4 -15    9.18    1.76
   1   4 -15   10.21    1.68
   1  -4 -15    7.55    1.52
   1  -4 -15    9.02    1.77
  -1  -4  15   13.03    2.04
   1  -4 -15   11.29    1.67
   1  -4 -15    9.57    1.54
   1   4 -14   11.95    1.69
   1   4 -14    9.16    1.66
   1   4 -14    8.59    1.40
   1   4 -14    8.26    1.49
  -1   4  14    9.24    2.61
   1  -4 -14    6.49    1.55
   1  -4 -14   10.43    1.47
  -1  -4  14   10.94    1.52
   1  -4 -14    7.96    1.45
   1  -4 -14   10.09    1.57
  -1  -4  14   11.06    1.84
  -1   4  13   11.98    2.59
   1   4 -13   11.61    1.66
   1   4 -13    9.39    1.42
   1   4 -13   10.37    1.61
   1  -4 -13   10.95    1.57
   1  -4 -13   10.50    1.74
  -1  -4  13   10.54    1.44
   1  -4 -13   10.43    1.46
  -1  -4  13   10.64    1.49
   1  -4 -13   10.55    1.56
   1   4 -12    2.61    0.86
   1   4 -12    2.13    1.02
  -1   4  12    1.64    1.71
  -1   4  12    1.91    0.83
   1   4 -12    2.01    0.90
  -1  -4  12    1.46    0.72
   1  -4 -12    0.33    0.76
   1  -4 -12    0.49    0.95
   1  -4 -12    1.21    0.84
   1   4 -11    4.30    1.08
  -1   4  11    4.05    1.92
   1   4 -11    4.04    0.93
   1   4 -11    4.34    1.02
  -1   4  11    4.64    0.97
  -1   4  11    5.36    1.07
  -1   4  11    4.15    1.18
  -1  -4  11    4.34    0.88
  -1  -4  11    5.63    1.01
   1  -4 -11    4.90    1.25
   1  -4 -11    3.48    0.92
   1  -4 -11    5.11    1.05
   1  -4 -11    5.52    1.85
  -1  -4  11    7.67    1.02
   1   4 -10   -0.50    0.65
   1   4 -10   -0.43    0.57
   1   4 -10    0.01    0.54
  -1   4  10   -0.39    1.31
  -1   4  10    0.25    0.61
   1   4 -10    0.94    0.74
  -1   4  10   -0.19    0.54
   1  -4 -10    0.43    0.61
  -1  -4  10    0.20    0.44
  -1  -4  10    0.42    0.58
  -1  -4  10    1.44    0.75
  -1  -4  10    0.23    0.53
   1  -4 -10    0.33    0.65
   1  -4 -10   -0.68    0.69
   1  -4 -10    1.63    1.15
   1  -4 -10    0.56    1.25
   1   4  -9   70.04    4.89
  -1   4   9   62.69    5.49
  -1   4   9   56.74    4.94
  -1   4   9   59.69    5.52
   1   4  -9   74.30    4.82
   1   4  -9   74.33    4.93
  -1   4   9   65.34    4.86
   1   4  -9   71.18    4.88
  -1  -4   9   75.78    4.86
   1  -4  -9   58.62    5.43
   1  -4  -9   65.37    5.51
  -1  -4   9   78.34    4.83
   1  -4  -9   61.10    4.96
   1  -4  -9   64.49    4.83
   1  -4  -9   61.21    4.81
  -1   4   8    4.98    0.84
  -1   4   8    6.29    1.07
  -1   4   8    6.90    0.98
   1   4  -8    5.30    0.86
   1   4  -8    6.20    0.96
  -1   4   8    5.31    1.72
   1   4  -8    8.32    1.11
  -1   4   8    6.95    1.72
   1  -4  -8    7.87    1.63
  -1  -4   8    5.27    0.78
   1  -4  -8    5.98    0.83
   1  -4  -8    7.44    1.51
  -1  -4   8    7.59    0.97
  -1  -4   8    5.27    0.84
   1  -4  -8    4.33    1.02
   1  -4  -8    5.79    0.91
   1   4  -7  244.35   17.06
  -1   4   7  254.49   17.16
  -1   4   7  238.78   16.96
  -1   4   7  238.64   17.05
  -1   4   7  262.28   17.61
   1   4  -7  281.29   17.02
  -1   4   7  256.33   17.46
  -1  -4   7  286.66   16.87
   1  -4  -7  249.22   16.95
   1  -4  -7  247.92   17.15
   1  -4  -7  236.57   17.50
  -1  -4   7  268.21   17.00
   1  -4  -7  226.97   17.42
  -1  -4   7  280.98   16.99
   1  -4  -7  263.71   17.07
   1   4  -6  205.90   14.45
  -1   4   6  214.16   14.38
  -1   4   6  210.14   14.45
  -1   4   6  215.97   14.83
  -1   4   6  207.58   14.53
   1   4  -6  223.06   14.40
  -1   4   6  227.71   14.99
   1  -4  -6  216.74   14.54
   1  -4  -6  204.95   14.88
  -1  -4   6  219.07   14.51
   1  -4  -6  218.41   14.45
  -1  -4   6  230.14   14.32
   1  -4  -6  208.86   14.34
  -1  -4   6  230.75   14.24
   1   4  -5    1.38    0.50
  -1   4   5    2.84    0.58
   1   4  -5    2.30    0.50
  -1   4   5    3.24    1.16
   1   4  -5    2.04    0.53
  -1   4   5    2.03    1.03
  -1   4   5    1.43    0.40
   1   4  -5    1.77    0.51
   1  -4  -5    1.64    0.61
   1  -4  -5    2.36    0.94
   1  -4  -5    1.41    0.89
   1  -4  -5    1.50    0.48
  -1  -4   5    2.63    0.67
   1  -4  -5    1.67    0.40
  -1   4   4   34.25    2.83
   1   4  -4   29.67    2.14
  -1   4   4   28.56    2.19
  -1   4   4   27.42    2.27
   1   4  -4   30.20    2.16
   1   4  -4   28.34    2.18
  -1   4   4   26.08    2.05
   1  -4  -4   31.95    2.18
   1  -4  -4   28.93    2.17
   1  -4  -4   27.28    2.26
   1  -4  -4   28.52    2.04
  -1  -4   4   28.66    2.21
   1  -4  -4   33.46    2.62
  -1   4   3  456.84   27.93
  -1   4   3  408.25   27.56
   1   4  -3  441.73   27.72
  -1   4   3  391.92   27.62
  -1   4   3  372.01   27.45
   1   4  -3  423.08   27.53
   1  -4  -3  372.88   27.44
   1  -4  -3  437.04   27.56
   1  -4  -3  452.39   27.52
   1  -4  -3  422.57   27.60
   1  -4  -3  445.13   27.66
  -1   4   2   25.04    1.78
   1   4  -2   24.42    2.00
  -1   4   2   23.02    1.64
   1   4  -2   26.73    1.72
  -1   4   2   25.08    1.87
  -1   4   2   27.57    2.24
  -1   4   2   25.99    1.76
   1   4  -2   23.16    1.72
   1   4  -2   20.51    1.78
  -1  -4   2   22.23    1.81
   1  -4  -2   24.89    1.91
   1  -4  -2   22.71    1.64
   1  -4  -2   26.15    1.78
   1  -4  -2   24.49    2.09
   1  -4  -2   22.73    1.71
   1  -4  -2   23.73    1.81
  -1   4   1  270.15   18.29
  -1   4   1  282.83   18.22
  -1   4   1  286.63   18.24
   1   4  -1  249.48   18.28
   1   4  -1  251.23   18.17
  -1   4   1  301.33   18.33
   1  -4  -1  285.51   18.23
   1  -4  -1  303.42   18.47
  -1  -4   1  303.06   18.35
   1  -4  -1  281.65   18.22
   1  -4  -1  270.90   18.19
  -1  -4   1  243.46   18.27
   1  -4  -1  282.97   18.25
  -1   4   0   67.36    4.25
  -1   4   0   55.82    4.23
   1   4   0   66.05    4.22
  -1   4   0   70.60    4.27
  -1   4   0   66.43    4.23
   1   4   0   57.89    4.19
  -1   4   0   63.98    4.21
   1   4   0   56.80    4.39
   1  -4   0   68.73    4.20
   1  -4   0   60.95    4.23
   1  -4   0   66.74    4.47
  -1  -4   0   64.11    4.41
   1  -4   0   58.10    4.22
  -1  -4   0   59.40    4.26
  -1  -4   0   56.48    4.34
  -1   4  -1  365.98   21.22
  -1   4  -1  331.59   21.17
   1   4   1  287.76   21.34
   1   4   1  359.21   21.26
  -1   4  -1  315.45   21.13
   1   4   1  365.62   21.26
  -1   4  -1  339.60   21.23
   1   4   1  315.47   21.16
  -1  -4  -1  289.29   21.31
   1  -4   1  298.61   21.21
   1  -4   1  326.68   21.19
   1  -4   1  324.26   21.38
  -1  -4  -1  310.00   21.18
  -1  -4  -1  292.87   21.15
  -1   4  -2   60.64    4.18
   1   4   2   59.66    4.23
   1   4   2   57.76    4.28
  -1   4  -2   59.43    4.08
   1   4   2   61.49    4.10
  -1   4  -2   69.47    4.19
  -1   4  -2   64.57    4.11
   1   4   2   59.56    4.53
  -1   4  -2   71.50    4.54
   1  -4   2   59.05    4.18
  -1  -4  -2   57.98    4.17
   1  -4   2   57.22    4.37
  -1  -4  -2   60.11    4.35
   1  -4   2   59.35    4.06
   1  -4   2   62.32    4.16
  -1  -4  -2   56.66    4.11
   1   4   3    7.85    0.77
  -1   4  -3    7.78    0.78
  -1   4  -3    8.36    0.83
  -1   4  -3    7.82    0.88
  -1   4  -3    9.90    1.39
  -1   4  -3    9.68    0.86
   1   4   3    7.77    1.01
   1   4   3    9.99    1.45
  -1   4  -3   11.16    0.94
   1   4   3    7.12    0.87
  -1  -4  -3   10.19    0.99
  -1  -4  -3    8.89    0.71
  -1  -4  -3   10.19    0.94
   1  -4   3    9.30    0.81
   1  -4   3    7.81    0.87
   1  -4   3    8.15    0.93
  -1  -4  -3    8.42    1.29
  -1  -4  -3    9.05    1.27
   1  -4   3    7.90    0.68
  -1  -4  -3    7.05    0.76
  -1   4  -4   95.48    6.91
  -1   4  -4   99.12    6.53
   1   4   4  110.12    7.18
  -1   4  -4  101.71    6.57
   1   4   4   98.89    6.65
   1   4   4   90.74    6.53
  -1   4  -4  110.28    6.66
  -1   4  -4   89.68    6.61
   1   4   4   92.53    6.72
  -1  -4  -4   92.70    6.53
  -1  -4  -4   95.15    6.67
  -1  -4  -4  108.05    6.66
   1  -4   4  104.32    6.69
   1  -4   4   97.24    6.57
  -1  -4  -4   88.44    6.98
  -1  -4  -4   98.54    7.13
  -1  -4  -4   94.41    6.50
   1  -4   4   92.73    6.47
  -1   4  -5  262.54   17.92
  -1   4  -5  304.92   18.01
  -1   4  -5  266.68   17.86
   1   4   5  290.61   18.48
   1   4   5  257.23   18.07
   1   4   5  258.08   17.89
   1   4   5  303.83   18.31
   1   4   5  273.23   17.99
  -1  -4  -5  286.71   17.99
  -1  -4  -5  257.02   18.38
   1  -4   5  250.92   17.85
  -1  -4  -5  246.12   18.24
  -1  -4  -5  273.90   18.03
  -1  -4  -5  245.56   17.84
   1  -4   5  273.24   17.86
   1  -4   5  282.87   17.93
  -1  -4  -5  282.55   17.90
  -1   4  -6  214.45   12.68
  -1   4  -6  178.79   12.70
   1   4   6  195.20   13.04
   1   4   6  185.83   12.62
  -1   4  -6  201.68   12.55
  -1   4  -6  189.05   12.69
   1   4   6  182.64   12.70
  -1   4  -6  185.42   12.57
   1   4   6  194.14   13.24
  -1  -4  -6  181.08   12.58
  -1  -4  -6  192.09   13.22
   1  -4   6  197.83   12.59
  -1  -4  -6  185.55   12.76
  -1  -4  -6  196.18   12.70
   1  -4   6  170.89   12.62
  -1  -4  -6  181.75   13.07
  -1  -4  -6  190.66   12.61
   1   4   7    7.50    0.97
   1   4   7    7.81    1.07
  -1   4  -7    7.24    0.96
   1   4   7    7.37    1.48
  -1   4  -7    9.42    1.00
   1   4   7    8.24    1.72
  -1   4  -7    8.82    1.12
  -1   4  -7    9.05    1.16
  -1   4  -7   10.50    1.25
  -1   4  -7    8.41    1.22
  -1  -4  -7    7.08    0.98
  -1  -4  -7    6.98    1.00
  -1  -4  -7    9.02    1.14
   1  -4   7    7.23    1.05
  -1  -4  -7    9.21    1.63
   1  -4   7    7.28    1.03
  -1  -4  -7    8.28    1.27
  -1  -4  -7    9.66    1.63
  -1   4  -8   85.66    5.98
  -1   4  -8   88.63    6.16
   1   4   8   81.60    6.03
   1   4   8   86.65    6.13
   1   4   8   84.59    6.87
  -1   4  -8   84.91    5.98
  -1   4  -8   88.66    6.18
  -1   4  -8   76.87    6.18
  -1   4  -8  100.22    6.74
  -1  -4  -8   84.09    6.02
   1  -4   8   98.58    6.20
  -1  -4  -8   86.05    6.77
  -1  -4  -8   80.53    6.61
  -1  -4  -8   85.61    6.21
  -1  -4  -8   81.85    6.15
  -1  -4  -8   88.07    6.12
   1  -4   8   91.21    6.00
   1  -4   8   96.49    6.11
  -1   4  -9   15.49    1.54
  -1   4  -9   13.11    1.78
  -1   4  -9   14.03    1.65
  -1   4  -9   13.16    1.41
  -1   4  -9   11.30    1.65
  -1   4  -9   14.69    1.46
   1   4   9   13.98    1.43
   1   4   9   12.05    2.25
   1   4   9   12.56    1.54
  -1  -4  -9   15.50    2.29
  -1  -4  -9   12.12    1.39
  -1  -4  -9   16.16    2.40
  -1  -4  -9   12.49    1.70
   1  -4   9   15.08    1.79
  -1  -4  -9   12.70    1.45
  -1  -4  -9   13.38    1.52
   1  -4   9   14.54    1.40
   1  -4   9   14.24    1.50
  -1   4 -10    5.97    1.01
  -1   4 -10    4.13    0.99
  -1   4 -10    4.98    0.89
  -1   4 -10    4.76    1.20
   1   4  10    4.59    1.72
   1   4  10    5.20    1.00
  -1   4 -10    4.68    1.08
   1   4  10    2.89    0.93
  -1  -4 -10    4.67    1.15
  -1  -4 -10    5.31    0.98
  -1  -4 -10    8.46    1.79
   1  -4  10    6.00    0.90
   1  -4  10    8.29    1.36
  -1  -4 -10    6.70    1.07
   1  -4  10    6.99    1.03
  -1  -4 -10    4.12    0.93
  -1   4 -11    6.47    1.42
  -1   4 -11    6.92    1.10
   1   4  11    2.93    1.85
  -1   4 -11    6.50    1.26
  -1   4 -11    6.10    1.12
   1   4  11    5.54    1.05
  -1  -4 -11    6.62    1.33
  -1  -4 -11    6.61    1.11
   1  -4  11    6.74    1.40
  -1  -4 -11    6.43    1.84
  -1  -4 -11    6.00    1.81
  -1  -4 -11    7.46    1.22
  -1  -4 -11    3.90    1.04
   1  -4  11    4.30    0.90
   1  -4  11    8.17    1.20
  -1   4 -12   41.65    3.39
  -1   4 -12   42.03    3.32
  -1   4 -12   44.50    3.54
  -1   4 -12   40.05    3.71
  -1   4 -12   37.74    3.19
   1   4  12   36.86    4.44
   1  -4  12   38.55    3.66
  -1  -4 -12   40.48    3.55
  -1  -4 -12   40.70    3.39
  -1  -4 -12   40.87    3.37
   1  -4  12   41.33    3.19
  -1  -4 -12   38.77    4.32
  -1  -4 -12   38.66    3.29
  -1   4 -13    9.48    1.40
  -1   4 -13    5.75    1.27
  -1   4 -13    6.77    1.62
  -1   4 -13    7.96    1.23
  -1   4 -13    5.62    1.33
   1   4  13    4.41    2.14
  -1  -4 -13    6.65    1.32
   1  -4  13   10.29    1.76
  -1  -4 -13    6.99    1.50
  -1  -4 -13    5.99    1.24
  -1  -4 -13    8.64    1.39
   1  -4  13    7.03    1.13
  -1   4 -14    1.73    0.96
  -1   4 -14    3.41    1.15
  -1   4 -14    1.95    1.35
   1   4  14    1.65    1.95
  -1   4 -14    3.01    1.32
  -1   4 -14    3.05    1.01
  -1  -4 -14    0.97    1.14
  -1  -4 -14    0.64    1.07
  -1  -4 -14    0.86    0.99
   1  -4  14    1.62    0.82
   1  -4  14    1.83    1.30
  -1  -4 -14    2.14    1.11
  -1   4 -15    6.01    1.19
  -1   4 -15    4.90    1.23
   1   4  15    4.63    2.26
  -1   4 -15    5.74    1.37
  -1   4 -15    4.08    1.34
  -1  -4 -15    5.01    1.43
  -1  -4 -15    6.65    1.41
  -1  -4 -15    4.96    1.36
  -1  -4 -15    6.17    1.39
   1  -4  15    6.64    1.79
  -1   4 -16    5.29    1.33
  -1   4 -16    6.66    1.26
   1   4  16    6.25    2.54
  -1   4 -16    3.37    1.32
  -1   4 -16    4.58    1.44
  -1  -4 -16    7.26    1.69
  -1  -4 -16    3.77    1.35
   1  -4  16    8.87    2.02
  -1  -4 -16    2.85    1.23
  -1  -4 -16    4.78    1.37
  -1   4 -17    1.69    1.34
  -1   4 -17    2.31    1.07
   1   4  17    1.49    2.13
  -1   4 -17    1.33    1.23
  -1  -4 -17    3.54    1.46
  -1  -4 -17    3.10    1.35
  -1  -4 -17    1.31    1.33
  -1  -4 -17    0.50    1.10
   1  -4  17    5.48    1.92
  -1   4 -18   39.48    3.97
   1   4  18   38.01    5.54
  -1   4 -18   46.90    3.88
  -1   4 -18   47.12    4.14
  -1   4 -18   48.70    4.48
  -1  -4 -18   46.58    4.39
  -1  -4 -18   50.11    4.25
  -1  -4 -18   41.99    4.16
   1  -4  18   47.06    4.77
  -1  -4 -18   44.58    4.13
  -1   4 -19    9.17    2.05
  -1   4 -19   10.83    1.88
   1   4  19    5.56    2.82
  -1  -4 -19   11.80    2.52
  -1  -4 -19    8.01    1.98
  -1  -4 -19    8.78    1.88
   1   5 -19    2.58    1.43
  -1   5  19   -2.50    2.03
   1   5 -19    1.85    1.11
   1   5 -19    4.11    2.68
   1   5 -19    0.40    1.13
   1  -5 -19    0.69    1.35
  -1  -5  19    0.07    1.18
   1  -5 -19    0.41    1.33
   1  -5 -19    0.63    1.38
  -1   5  18    1.41    2.22
   1   5 -18    0.70    1.04
   1   5 -18   -0.65    1.17
   1   5 -18    0.83    1.37
   1   5 -18   -1.37    0.98
   1  -5 -18   -1.37    1.14
  -1  -5  18    0.32    1.38
   1  -5 -18   -0.25    1.22
   1  -5 -18   -0.39    1.26
   1  -5 -18   -0.04    1.15
   1   5 -17    0.06    0.94
   1   5 -17    0.85    1.21
  -1   5  17   -1.65    2.07
   1   5 -17    1.80    1.37
   1   5 -17    2.51    1.15
   1  -5 -17    2.23    1.23
   1  -5 -17    2.91    1.32
  -1  -5  17    2.87    1.54
   1  -5 -17    2.73    1.26
   1  -5 -17    2.22    1.39
   1   5 -16   16.89    2.37
   1   5 -16   19.24    2.41
   1   5 -16   17.84    2.35
   1   5 -16   14.81    2.09
  -1   5  16   16.51    3.58
   1  -5 -16   19.47    2.38
  -1  -5  16   20.95    2.73
   1  -5 -16   16.21    2.32
   1  -5 -16   14.35    2.36
   1  -5 -16   16.68    2.32
   1   5 -15    6.70    1.49
   1   5 -15    5.67    1.27
   1   5 -15    5.76    1.56
  -1   5  15    1.96    2.41
   1   5 -15    7.02    1.43
   1  -5 -15    6.65    1.59
   1  -5 -15    8.05    1.48
   1  -5 -15    7.93    1.50
   1  -5 -15    7.34    1.43
  -1  -5  15    5.07    1.53
   1   5 -14   20.46    2.36
   1   5 -14   17.83    2.54
   1   5 -14   24.77    2.44
   1   5 -14   19.08    2.24
  -1   5  14   21.37    3.73
   1  -5 -14   23.74    2.43
   1  -5 -14   19.90    2.86
  -1  -5  14   22.53    2.21
   1  -5 -14   24.46    2.39
   1   5 -13   28.71    2.93
   1   5 -13   31.96    2.77
  -1   5  13   33.82    4.40
   1   5 -13   31.33    3.13
   1   5 -13   28.20    2.81
   1  -5 -13   28.71    3.01
   1  -5 -13   26.40    2.80
  -1  -5  13   37.63    2.93
  -1  -5  13   27.95    2.62
   1  -5 -13   32.58    2.76
  -1  -5  13   28.50    2.47
   1  -5 -13   32.67    2.83
  -1   5  12   45.66    4.77
   1   5 -12   44.50    3.70
  -1   5  12   41.54    3.51
   1   5 -12   52.38    3.57
   1   5 -12   40.36    3.57
   1   5 -12   42.12    3.53
   1  -5 -12   43.00    3.62
  -1  -5  12   46.88    3.50
   1  -5 -12   42.05    3.78
   1  -5 -12   40.59    3.46
  -1  -5  12   45.53    3.31
  -1   5  11    0.22    0.72
   1   5 -11    1.26    0.76
   1   5 -11    1.63    0.86
  -1   5  11    1.77    1.76
  -1   5  11    2.20    1.00
   1   5 -11    0.40    0.84
   1  -5 -11    1.60    0.76
   1  -5 -11    4.72    1.83
  -1  -5  11    1.45    0.69
   1  -5 -11    0.53    0.75
  -1  -5  11    1.59    0.56
   1  -5 -11   -0.12    0.89
  -1   5  10  145.65    9.69
   1   5 -10  143.00    9.68
   1   5 -10  134.23    9.53
  -1   5  10  131.24   10.25
  -1   5  10  139.36    9.55
   1   5 -10  141.54    9.61
  -1   5  10  149.09    9.93
  -1   5  10  135.51   10.43
  -1  -5  10  146.19    9.57
   1  -5 -10  139.02    9.65
  -1  -5  10  142.02    9.36
   1  -5 -10  130.14    9.75
   1  -5 -10  137.90    9.51
  -1  -5  10  143.97    9.55
   1  -5 -10  132.68   10.28
   1   5  -9    7.63    1.16
  -1   5   9    7.36    1.97
  -1   5   9    5.18    1.03
  -1   5   9    8.25    1.35
  -1   5   9    5.40    0.93
   1   5  -9    8.61    1.24
   1   5  -9    7.25    1.11
   1   5  -9    6.11    0.95
  -1   5   9    7.11    1.79
   1  -5  -9    4.72    1.11
  -1  -5   9    5.57    0.80
   1  -5  -9    6.38    1.03
  -1  -5   9    8.00    1.02
  -1  -5   9    8.08    1.12
   1  -5  -9    6.26    1.74
   1  -5  -9    8.05    1.14
  -1   5   8   80.28    6.62
  -1   5   8   80.58    6.74
  -1   5   8   86.78    5.97
  -1   5   8   88.07    6.10
   1   5  -8   92.53    6.10
  -1   5   8   75.88    6.17
   1   5  -8   90.82    6.11
   1   5  -8   77.03    6.16
   1   5  -8   96.56    6.02
   1  -5  -8   81.75    6.04
   1  -5  -8   81.25    6.16
  -1  -5   8   93.15    5.78
   1  -5  -8   84.86    6.64
   1  -5  -8   85.52    5.92
  -1  -5   8   88.67    5.99
  -1   5   7   16.70    1.84
  -1   5   7   17.90    2.49
   1   5  -7   16.92    1.61
   1   5  -7   18.65    1.65
  -1   5   7   18.66    1.51
  -1   5   7   16.81    2.57
   1   5  -7   17.73    1.63
   1   5  -7   16.66    1.55
  -1   5   7   15.24    1.60
   1  -5  -7   16.03    2.25
   1  -5  -7   15.19    1.85
  -1  -5   7   15.80    1.70
   1  -5  -7   15.75    1.59
   1  -5  -7   15.17    1.40
  -1   5   6  197.37   13.98
   1   5  -6  186.77   13.41
   1   5  -6  219.59   13.41
  -1   5   6  195.76   13.43
  -1   5   6  220.33   13.93
  -1   5   6  197.53   13.54
  -1   5   6  200.82   13.32
   1   5  -6  210.49   13.37
  -1  -5   6  199.38   13.49
   1  -5  -6  180.56   13.74
   1  -5  -6  203.79   13.42
   1  -5  -6  200.44   13.50
   1  -5  -6  196.09   13.28
  -1   5   5   18.80    1.67
   1   5  -5   16.86    1.62
   1   5  -5   22.27    1.66
   1   5  -5   19.66    1.61
  -1   5   5   19.71    1.86
   1   5  -5   20.38    2.06
  -1   5   5   17.03    1.49
  -1   5   5   24.66    2.43
  -1   5   5   17.46    2.34
   1   5  -5   22.42    1.70
   1  -5  -5   17.14    1.47
   1  -5  -5   19.78    1.79
   1  -5  -5   19.37    1.66
   1  -5  -5   19.68    2.16
   1  -5  -5   21.03    1.67
  -1  -5   5   19.20    1.76
   1   5  -4    0.90    0.80
   1   5  -4    0.50    0.43
  -1   5   4   -0.31    0.91
  -1   5   4    0.62    0.32
   1   5  -4    0.67    0.45
  -1   5   4    0.93    0.54
   1   5  -4    0.74    0.44
   1   5  -4    0.83    0.47
  -1   5   4    0.03    1.02
  -1   5   4   -0.05    0.38
   1  -5  -4    0.21    0.27
   1  -5  -4    1.53    0.45
  -1  -5   4    0.79    0.52
   1  -5  -4    0.95    0.45
   1  -5  -4    1.90    0.86
   1  -5  -4    0.36    0.62
   1  -5  -4    0.47    0.50
  -1   5   3    1.26    0.52
   1   5  -3    1.65    0.50
   1   5  -3    0.94    0.38
   1   5  -3    0.85    0.39
  -1   5   3    1.98    0.48
   1   5  -3    0.48    0.77
  -1   5   3    1.97    0.99
  -1   5   3    1.22    0.29
  -1   5   3    0.34    0.92
   1  -5  -3    1.31    0.43
   1  -5  -3    0.39    0.59
   1  -5  -3    2.69    0.89
  -1  -5   3    1.54    0.54
   1  -5  -3    0.79    0.27
   1  -5  -3    1.72    0.50
   1  -5  -3    1.40    0.38
  -1   5   2    1.33    0.86
   1   5  -2    0.25    0.40
   1   5  -2    0.44    0.25
  -1   5   2    0.48    0.83
  -1   5   2    0.36    0.35
   1   5  -2    0.57    0.73
  -1   5   2    0.43    0.19
  -1   5   2    0.63    0.43
   1   5  -2    0.91    0.42
  -1   5   2    0.57    0.36
   1   5  -2    0.86    0.32
  -1  -5   2    0.09    0.55
   1  -5  -2    0.23    0.29
  -1  -5   2    0.26    0.42
   1  -5  -2    1.36    0.55
   1  -5  -2    0.45    0.21
   1  -5  -2    0.40    0.35
   1  -5  -2    0.63    0.35
   1  -5  -2    0.81    0.34
   1   5  -1  170.44   11.60
   1   5  -1  153.80   11.42
   1   5  -1  164.65   11.41
  -1   5   1  181.78   11.47
   1   5  -1  160.66   11.46
  -1   5   1  180.88   11.51
  -1  -5   1  187.62   11.65
   1  -5  -1  180.54   11.43
   1  -5  -1  181.43   11.48
  -1  -5   1  155.01   11.54
   1  -5  -1  192.78   11.79
   1  -5  -1  181.61   11.50
   1  -5  -1  170.49   11.44
  -1   5   0   97.88    6.08
  -1   5   0   99.93    6.14
   1   5   0   82.97    6.28
  -1   5   0   82.31    6.06
  -1   5   0   90.33    6.05
  -1   5   0  101.10    5.95
  -1   5   0   94.56    6.16
   1   5   0   95.15    6.06
  -1   5   0   92.15    6.28
   1   5   0   81.45    6.01
  -1  -5   0   83.37    6.21
   1  -5   0   88.71    6.01
  -1  -5   0   88.93    6.11
   1  -5   0   83.45    6.06
  -1   5  -1  262.89   18.04
  -1   5  -1  293.89   18.10
   1   5   1  286.26   18.14
  -1   5  -1  275.26   18.10
   1   5   1  262.52   18.31
   1   5   1  268.74   18.03
  -1   5  -1  277.18   18.00
  -1  -5  -1  260.99   18.25
   1  -5   1  275.51   18.06
  -1  -5  -1  261.84   18.10
   1  -5   1  268.23   18.11
   1  -5   1  294.89   18.35
  -1  -5  -1  283.54   18.06
  -1   5  -2   65.32    4.40
  -1   5  -2   71.54    4.92
   1   5   2   71.64    4.55
   1   5   2   60.89    4.39
  -1   5  -2   67.93    4.39
  -1   5  -2   68.18    4.51
  -1  -5  -2   59.63    4.40
  -1  -5  -2   67.65    4.48
   1  -5   2   63.83    4.36
   1  -5   2   64.54    4.77
  -1  -5  -2   59.10    4.69
   1  -5   2   69.13    4.46
   1  -5   2   61.14    4.49
   1   5   3   55.78    4.23
   1   5   3   61.65    4.18
   1   5   3   55.75    4.03
  -1   5  -3   67.54    4.17
  -1   5  -3   57.98    4.03
  -1   5  -3   59.75    4.15
  -1   5  -3   60.71    4.06
   1   5   3   61.54    4.68
  -1   5  -3   59.16    4.57
  -1   5  -3   58.52    4.06
  -1  -5  -3   61.17    4.17
  -1  -5  -3   53.77    4.04
   1  -5   3   55.38    4.16
  -1  -5  -3   59.54    4.15
  -1  -5  -3   67.61    4.65
   1  -5   3   58.48    4.12
  -1   5  -4  117.25    7.83
   1   5   4  108.14    7.92
  -1   5  -4  130.11    7.86
   1   5   4  121.64    8.38
  -1   5  -4  127.83    8.23
   1   5   4  114.81    7.84
   1   5   4  109.05    7.71
  -1   5  -4  122.68    7.76
  -1   5  -4  115.14    7.71
   1  -5   4  116.78    7.86
  -1  -5  -4  110.21    7.72
  -1  -5  -4  108.48    8.09
  -1  -5  -4  118.13    7.84
  -1  -5  -4  108.72    7.64
  -1  -5  -4  109.28    8.24
  -1  -5  -4  112.07    7.84
  -1   5  -5    0.43    0.50
  -1   5  -5    0.50    0.39
   1   5   5    1.86    1.17
   1   5   5    0.16    0.40
  -1   5  -5    1.36    0.57
  -1   5  -5    1.36    0.53
  -1   5  -5   -0.06    0.93
   1   5   5    0.78    0.99
   1   5   5    0.20    0.46
   1   5   5    1.35    0.66
  -1   5  -5    1.00    0.45
   1  -5   5    1.06    0.29
  -1  -5  -5   -0.14    0.86
  -1  -5  -5    0.47    0.34
  -1  -5  -5    0.85    0.59
  -1  -5  -5    0.82    0.40
   1  -5   5    0.60    0.43
  -1  -5  -5    0.58    0.48
  -1  -5  -5    0.10    0.94
   1   5   6    0.81    0.45
  -1   5  -6    0.19    0.49
   1   5   6   -0.42    1.12
  -1   5  -6   -0.08    0.51
  -1   5  -6   -0.80    0.45
  -1   5  -6    1.06    1.03
   1   5   6    1.41    1.07
  -1   5  -6    0.36    0.41
   1   5   6    0.24    0.48
  -1  -5  -6   -0.06    0.37
   1  -5   6    0.20    0.45
  -1  -5  -6   -0.17    0.55
  -1  -5  -6    0.72    1.01
   1  -5   6    0.35    0.33
  -1  -5  -6    0.10    0.43
  -1  -5  -6    0.96    0.96
  -1  -5  -6    0.41    0.48
   1   5   7    3.33    0.73
  -1   5  -7    2.62    0.76
   1   5   7    3.62    1.63
  -1   5  -7    3.15    1.03
  -1   5  -7    3.39    0.63
   1   5   7    2.93    0.67
  -1   5  -7    3.66    0.80
   1   5   7    2.74    1.38
  -1   5  -7    2.14    0.69
  -1  -5  -7    3.00    0.63
  -1  -5  -7    1.94    1.23
   1  -5   7    3.36    0.70
  -1  -5  -7    3.04    0.81
  -1  -5  -7    3.71    0.78
   1  -5   7    1.89    0.61
  -1  -5  -7    4.10    1.39
  -1  -5  -7    2.89    0.61
   1  -5   7    2.95    0.58
  -1   5  -8   -0.03    0.64
   1   5   8    1.13    1.15
  -1   5  -8    0.65    0.51
  -1   5  -8    1.58    0.72
   1   5   8   -1.17    0.89
   1   5   8    0.79    0.56
  -1   5  -8    1.62    0.71
   1   5   8    0.67    1.38
  -1   5  -8    0.85    0.51
  -1   5  -8    0.78    0.65
  -1  -5  -8   -0.06    0.49
  -1  -5  -8    0.50    0.59
   1  -5   8    1.05    0.62
  -1  -5  -8    1.20    1.20
  -1  -5  -8    0.32    0.68
  -1  -5  -8    0.76    1.22
   1  -5   8    1.23    0.56
   1  -5   8    1.27    0.52
   1   5   9    1.29    0.63
   1   5   9   -0.37    1.40
  -1   5  -9    0.54    0.73
  -1   5  -9    0.74    0.68
   1   5   9   -0.77    0.54
  -1   5  -9   -0.02    0.50
  -1   5  -9   -0.54    0.61
  -1   5  -9    0.43    0.52
   1  -5   9    0.03    0.59
  -1  -5  -9   -0.10    0.68
  -1  -5  -9   -0.06    0.54
  -1  -5  -9    0.56    0.61
  -1  -5  -9   -0.87    1.16
   1  -5   9   -0.01    0.49
  -1  -5  -9    0.11    0.63
  -1   5 -10   11.01    1.38
  -1   5 -10    9.90    1.52
   1   5  10    9.56    2.31
  -1   5 -10    9.72    1.47
  -1   5 -10   11.50    1.47
  -1   5 -10   10.88    1.37
   1   5  10    9.16    1.30
   1  -5  10    9.15    1.30
  -1  -5 -10    9.62    1.27
   1  -5  10   10.66    1.30
  -1  -5 -10    8.10    2.01
  -1  -5 -10    8.84    1.46
  -1  -5 -10   11.41    2.15
  -1  -5 -10   11.51    1.46
  -1   5 -11   24.62    2.30
  -1   5 -11   26.28    2.61
  -1   5 -11   25.60    2.30
  -1   5 -11   26.48    2.69
  -1   5 -11   21.11    2.38
   1   5  11   23.09    3.61
   1   5  11   24.64    2.37
   1  -5  11   24.63    2.22
  -1  -5 -11   24.18    3.44
  -1  -5 -11   24.74    2.29
   1  -5  11   26.24    2.39
  -1  -5 -11   28.28    2.47
  -1  -5 -11   28.55    2.68
  -1  -5 -11   27.30    2.39
   1  -5  11   30.37    2.53
  -1   5 -12   -0.56    0.75
  -1   5 -12   -0.59    0.85
  -1   5 -12   -0.05    0.87
   1   5  12    0.44    1.89
  -1   5 -12    0.38    0.72
  -1   5 -12   -0.04    0.87
   1  -5  12    0.04    1.25
  -1  -5 -12   -0.04    0.79
  -1  -5 -12    1.33    0.95
  -1  -5 -12   -0.67    0.72
  -1  -5 -12   -0.10    0.83
   1  -5  12   -0.12    0.61
   1   5  13   32.01    4.42
  -1   5 -13   27.60    3.11
  -1   5 -13   34.72    3.11
  -1   5 -13   32.45    2.86
  -1   5 -13   32.22    2.89
  -1  -5 -13   36.46    3.07
  -1  -5 -13   36.75    2.99
   1  -5  13   38.11    3.27
  -1  -5 -13   32.35    3.02
   1  -5  13   38.00    2.89
  -1  -5 -13   30.37    3.20
  -1   5 -14   -0.86    0.76
  -1   5 -14    2.05    1.16
  -1   5 -14    0.17    0.81
   1   5  14    0.51    1.92
  -1   5 -14    0.86    1.13
  -1  -5 -14    1.44    1.04
   1  -5  14    1.56    1.10
  -1  -5 -14    1.90    1.10
  -1  -5 -14    1.80    1.17
   1  -5  14    1.86    0.79
  -1  -5 -14    0.07    1.00
  -1   5 -15    7.89    1.54
  -1   5 -15    9.01    1.43
   1   5  15   11.77    2.82
  -1   5 -15    8.25    1.61
  -1   5 -15    9.08    1.52
  -1  -5 -15    7.36    1.63
  -1  -5 -15    6.33    1.47
  -1  -5 -15    9.03    1.61
   1  -5  15   10.25    1.86
  -1  -5 -15    6.56    1.47
  -1   5 -16   15.13    2.11
  -1   5 -16   11.34    2.03
  -1   5 -16   14.49    2.05
   1   5  16    9.97    2.98
  -1   5 -16   16.37    1.93
  -1  -5 -16   15.12    2.07
  -1  -5 -16   15.15    2.90
   1  -5  16   15.40    2.35
  -1  -5 -16   17.01    2.51
  -1  -5 -16   14.40    2.03
   1   5  17    3.63    2.35
  -1   5 -17   -0.40    1.24
  -1   5 -17    0.43    1.13
  -1   5 -17    3.75    1.17
  -1   5 -17    4.17    1.13
  -1  -5 -17    0.52    1.16
  -1  -5 -17    1.23    1.17
  -1  -5 -17    0.77    1.23
   1  -5  17    0.66    1.43
  -1  -5 -17    0.41    1.35
   1   5  18    0.19    2.29
  -1   5 -18   -0.70    1.03
  -1   5 -18   -0.57    1.34
  -1   5 -18    0.70    1.28
  -1   5 -18   -0.87    0.83
  -1  -5 -18   -1.63    1.12
  -1  -5 -18   -2.35    1.11
  -1  -5 -18    1.09    1.32
  -1  -5 -18   -0.97    1.17
   1   6 -18    0.49    1.25
   1   6 -18    2.13    1.50
   1   6 -18    4.15    1.24
  -1   6  18    0.85    2.37
   1   6 -18    2.78    1.20
   1  -6 -18    2.14    1.34
   1  -6 -18    4.21    1.45
   1  -6 -18    3.64    1.49
   1  -6 -18    3.52    1.56
   1   6 -17    1.43    1.01
   1   6 -17    1.02    0.94
   1   6 -17    0.68    1.19
   1   6 -17    2.92    1.46
  -1   6  17   -2.49    2.10
   1  -6 -17    1.28    1.19
   1  -6 -17    0.24    1.13
   1  -6 -17    1.08    1.21
   1  -6 -17    0.43    1.23
  -1   6  16    7.28    3.04
   1   6 -16   13.72    1.74
   1   6 -16    9.92    1.69
   1   6 -16   11.11    1.83
   1   6 -16   14.60    2.10
   1  -6 -16   13.10    1.85
   1  -6 -16    9.02    1.77
   1  -6 -16   18.13    2.50
   1  -6 -16   10.20    1.73
   1   6 -15   35.86    3.30
   1   6 -15   34.11    3.52
   1   6 -15   39.85    3.75
   1   6 -15   42.36    3.47
   1  -6 -15   39.65    3.47
   1  -6 -15   40.28    3.77
   1  -6 -15   39.73    3.57
   1  -6 -15   39.99    3.47
   1   6 -14    1.72    1.52
   1   6 -14    3.06    1.04
   1   6 -14    1.67    1.06
  -1   6  14    2.56    2.41
   1   6 -14    1.35    0.95
   1  -6 -14    1.59    0.98
  -1  -6  14    1.85    0.99
   1  -6 -14    1.03    1.00
   1  -6 -14    1.47    1.01
   1  -6 -14   -0.52    0.95
  -1  -6  14    2.89    0.91
   1   6 -13    5.12    1.32
   1   6 -13    3.07    1.06
   1   6 -13    4.59    1.29
  -1   6  13    6.66    2.39
   1   6 -13    6.24    1.18
   1  -6 -13    2.41    1.11
   1  -6 -13    4.43    1.15
  -1  -6  13    4.67    1.06
   1  -6 -13    5.18    1.34
   1  -6 -13    6.55    1.19
  -1  -6  13    5.23    0.80
  -1  -6  13    5.04    1.06
   1   6 -12    0.91    0.96
   1   6 -12    1.98    0.91
   1   6 -12    1.54    0.96
  -1   6  12    0.95    0.91
  -1   6  12    2.41    2.01
   1   6 -12    3.23    0.92
  -1  -6  12    1.48    0.70
   1  -6 -12    0.85    0.85
   1  -6 -12    0.91    0.97
   1  -6 -12    1.83    0.94
  -1  -6  12    2.92    0.84
   1  -6 -12    2.48    0.92
  -1  -6  12    2.05    0.54
  -1   6  11   32.92    3.33
  -1   6  11   35.99    4.18
   1   6 -11   39.94    3.00
   1   6 -11   33.26    3.00
  -1   6  11   32.27    4.14
  -1   6  11   35.28    2.91
   1   6 -11   28.03    3.00
   1  -6 -11   32.19    2.83
   1  -6 -11   32.02    3.19
  -1  -6  11   34.12    2.85
   1  -6 -11   34.96    3.04
  -1  -6  11   36.78    2.74
  -1  -6  11   40.93    2.60
  -1   6  10    2.52    1.64
  -1   6  10    2.50    1.83
   1   6 -10    1.13    0.84
  -1   6  10    3.14    0.85
   1   6 -10    3.29    0.91
  -1   6  10    2.24    1.00
  -1  -6  10    2.58    0.59
   1  -6 -10    2.47    1.53
   1  -6 -10    1.68    0.72
   1  -6 -10    0.61    0.93
   1  -6 -10    2.63    0.87
  -1  -6  10    2.75    0.48
   1   6  -9  132.52    8.66
   1   6  -9  123.18    8.67
  -1   6   9  124.04    9.34
  -1   6   9  130.19    9.64
  -1   6   9  127.60    8.86
  -1   6   9  124.23    8.70
   1   6  -9  128.59    8.59
  -1   6   9  111.46    8.51
   1  -6  -9  125.29    8.67
   1  -6  -9  124.91    8.80
   1  -6  -9  128.41    9.35
   1   6  -8   43.26    3.28
  -1   6   8   46.32    3.41
  -1   6   8   36.48    3.37
   1   6  -8   42.19    3.26
  -1   6   8   40.92    3.12
   1   6  -8   43.97    3.29
   1   6  -8   41.33    3.17
  -1   6   8   39.76    4.12
  -1   6   8   46.51    4.20
  -1  -6   8   44.34    3.42
   1  -6  -8   41.54    3.06
   1  -6  -8   43.04    3.43
   1  -6  -8   42.83    3.94
   1  -6  -8   38.71    3.23
  -1   6   7   59.28    5.25
  -1   6   7   65.16    4.49
   1   6  -7   63.40    4.35
   1   6  -7   67.67    4.43
  -1   6   7   59.09    4.29
  -1   6   7   60.78    5.11
  -1   6   7   59.27    4.59
   1   6  -7   61.89    4.41
   1   6  -7   69.11    4.86
   1   6  -7   60.37    4.44
   1  -6  -7   56.31    4.23
   1  -6  -7   60.85    5.03
   1  -6  -7   62.63    4.43
   1  -6  -7   56.06    4.51
  -1  -6   7   55.45    4.51
   1   6  -6   66.05    4.63
  -1   6   6   65.46    4.62
   1   6  -6   59.92    4.53
  -1   6   6   60.83    5.26
   1   6  -6   62.57    4.90
   1   6  -6   65.97    4.54
   1   6  -6   68.00    4.59
  -1   6   6   62.44    4.44
  -1   6   6   70.21    4.80
   1  -6  -6   57.42    4.64
   1  -6  -6   60.26    4.40
   1  -6  -6   74.75    4.59
   1  -6  -6   69.54    5.14
   1  -6  -6   58.17    4.56
  -1  -6   6   64.15    4.67
   1   6  -5   21.47    1.91
  -1   6   5   24.29    2.81
   1   6  -5   25.32    1.88
  -1   6   5   20.97    1.69
   1   6  -5   24.41    1.86
   1   6  -5   22.15    2.31
   1   6  -5   20.80    1.84
  -1   6   5   23.89    2.09
  -1   6   5   20.67    1.87
   1  -6  -5   25.35    1.82
  -1  -6   5   19.70    1.92
   1  -6  -5   20.05    2.32
   1  -6  -5   25.62    2.23
   1  -6  -5   22.19    1.87
   1  -6  -5   18.58    1.64
   1  -6  -5   23.36    1.97
  -1   6   4   11.59    1.41
  -1   6   4   13.37    1.29
  -1   6   4   15.46    2.18
   1   6  -4   12.58    1.19
   1   6  -4   13.84    1.32
   1   6  -4   12.90    1.23
  -1   6   4   13.60    1.07
   1   6  -4   10.90    1.77
  -1   6   4   15.56    2.21
   1   6  -4   10.22    1.27
   1  -6  -4   11.40    1.25
   1  -6  -4   16.67    1.69
   1  -6  -4   13.87    1.35
  -1  -6   4   11.72    1.36
   1  -6  -4   12.40    1.05
   1  -6  -4   13.98    1.76
   1   6  -3   45.24    3.27
   1   6  -3   41.47    3.35
   1   6  -3   47.36    3.71
  -1   6   3   48.89    3.49
  -1   6   3   50.68    3.36
  -1   6   3   45.60    3.16
   1  -6  -3   43.45    3.16
   1  -6  -3   45.02    3.33
   1  -6  -3   48.07    3.34
   1  -6  -3   51.29    3.80
  -1  -6   3   41.30    3.39
   1  -6  -3   52.09    3.22
   1   6  -2    2.65    0.48
  -1   6   2    2.61    0.34
   1   6  -2    1.76    0.96
  -1   6   2    4.10    0.60
   1   6  -2    2.50    0.60
   1   6  -2    2.30    0.42
  -1   6   2    3.22    1.19
  -1   6   2    3.10    0.51
   1   6  -2    3.16    0.65
  -1   6   2    4.30    1.15
  -1   6   2    2.50    0.63
   1  -6  -2    2.48    0.52
  -1  -6   2    3.87    0.70
   1  -6  -2    3.37    0.53
   1  -6  -2    5.17    0.77
   1  -6  -2    2.95    0.42
  -1  -6   2    3.22    0.84
   1  -6  -2    5.93    1.14
  -1   6   1    4.36    0.57
   1   6  -1    3.27    0.49
   1   6  -1    2.96    0.78
  -1   6   1    3.69    0.65
  -1   6   1    5.32    1.22
   1   6  -1    4.17    1.04
  -1   6   1    4.28    1.05
   1   6  -1    3.88    0.50
  -1   6   1    4.09    0.64
   1   6  -1    3.15    0.55
   1   6  -1    3.17    0.49
  -1  -6   1    3.37    0.88
   1  -6  -1    4.45    1.01
   1  -6  -1    4.72    0.64
   1  -6  -1    3.73    0.54
  -1  -6   1    4.16    0.70
   1   6   0   14.53    1.56
   1   6   0   10.72    1.49
  -1   6   0   10.63    1.03
  -1   6   0   10.66    0.79
  -1   6   0   10.40    1.01
   1   6   0    9.95    0.99
   1   6   0    7.74    0.87
  -1   6   0   13.32    1.83
   1   6   0    9.52    1.05
  -1   6   0   10.00    1.23
   1   6   0   11.42    1.07
  -1   6   0    8.90    0.95
  -1   6   0    9.82    1.32
  -1  -6   0    9.96    1.10
   1  -6   0   10.80    0.89
   1  -6   0   10.86    1.46
   1  -6   0    7.06    0.98
  -1  -6   0    8.73    1.41
  -1   6  -1   88.57    6.05
  -1   6  -1   88.96    6.18
  -1   6  -1   92.98    6.05
  -1   6  -1   82.56    5.98
   1   6   1   85.16    5.94
   1   6   1   91.06    6.09
  -1   6  -1   89.72    6.02
   1   6   1   85.73    6.39
   1   6   1  101.78    6.21
  -1   6  -1   91.57    5.92
  -1   6  -1   85.87    5.99
  -1  -6  -1   93.67    6.05
   1  -6   1   95.13    5.99
   1  -6   1   87.21    6.06
  -1  -6  -1   81.49    6.05
  -1  -6  -1   80.75    5.94
   1  -6   1   99.89    6.37
  -1  -6  -1   82.95    6.25
  -1   6  -2  124.92    7.88
   1   6   2  129.61    7.98
  -1   6  -2  114.92    7.75
  -1   6  -2  114.19    7.87
  -1   6  -2  124.58    8.33
   1   6   2  124.54    7.93
  -1   6  -2  116.14    7.88
  -1   6  -2  115.02    7.75
   1   6   2  114.13    7.75
   1  -6   2  109.95    7.88
  -1  -6  -2  116.16    7.82
  -1  -6  -2  108.80    8.27
  -1  -6  -2  104.75    7.75
   1  -6   2  118.99    7.82
   1  -6   2  116.14    8.12
   1   6   3   -0.06    0.42
   1   6   3    0.79    0.57
  -1   6  -3    0.34    0.47
   1   6   3   -1.17    0.90
  -1   6  -3    0.39    0.34
   1   6   3    1.29    1.03
  -1   6  -3    0.47    0.38
  -1   6  -3   -0.26    0.99
  -1   6  -3    0.44    0.46
   1   6   3    0.25    0.32
  -1  -6  -3    0.51    0.46
  -1  -6  -3   -0.53    0.75
  -1  -6  -3   -0.47    0.73
   1  -6   3    0.33    0.49
  -1  -6  -3    0.21    0.34
   1   6   4   36.14    2.76
  -1   6  -4   40.53    3.41
  -1   6  -4   37.71    2.70
   1   6   4   37.32    2.95
  -1   6  -4   41.50    2.85
   1   6   4   35.58    2.82
  -1   6  -4   41.72    2.73
  -1   6  -4   35.52    2.80
  -1  -6  -4   39.25    2.56
   1  -6   4   38.59    2.88
  -1  -6  -4   35.75    2.82
  -1  -6  -4   36.93    2.63
  -1  -6  -4   37.97    3.19
  -1  -6  -4   32.37    2.66
  -1  -6  -4   37.96    2.83
  -1  -6  -4   32.19    3.28
   1   6   5  192.51   13.82
  -1   6  -5  197.75   14.06
   1   6   5  218.94   14.36
  -1   6  -5  215.42   13.71
  -1   6  -5  212.48   13.61
  -1   6  -5  205.48   13.71
   1   6   5  199.98   13.73
  -1   6  -5  202.44   13.57
   1   6   5  205.32   13.58
  -1  -6  -5  204.77   14.06
  -1  -6  -5  211.77   14.25
  -1  -6  -5  195.33   13.71
   1  -6   5  199.18   13.74
  -1  -6  -5  201.07   13.71
  -1  -6  -5  198.26   13.57
  -1  -6  -5  216.16   13.49
  -1   6  -6  344.03   23.06
   1   6   6  350.85   23.51
   1   6   6  333.90   23.03
  -1   6  -6  374.09   23.20
  -1   6  -6  345.99   23.00
  -1   6  -6  339.82   23.14
   1   6   6  386.09   23.23
   1   6   6  339.79   23.74
  -1  -6  -6  330.58   23.17
  -1  -6  -6  333.15   23.01
  -1  -6  -6  353.37   23.53
  -1  -6  -6  367.08   23.77
  -1  -6  -6  323.90   23.12
  -1  -6  -6  369.10   22.96
  -1   6  -7  106.93    7.22
   1   6   7  109.23    8.22
  -1   6  -7  119.23    7.46
  -1   6  -7  110.63    7.30
  -1   6  -7  104.59    7.19
   1   6   7  105.75    7.26
  -1   6  -7   99.03    7.78
   1   6   7   98.36    7.82
  -1   6  -7  108.08    7.39
  -1  -6  -7   97.59    7.34
  -1  -6  -7  108.82    7.90
  -1  -6  -7  105.59    7.44
  -1  -6  -7  111.27    7.18
  -1  -6  -7  100.79    7.21
  -1   6  -8   20.73    2.72
  -1   6  -8   22.83    2.14
  -1   6  -8   21.88    2.04
  -1   6  -8   20.82    1.91
   1   6   8   24.29    2.15
   1   6   8   24.59    1.99
   1   6   8   23.75    2.97
   1   6   8   20.16    3.17
  -1   6  -8   25.54    2.18
  -1   6  -8   20.28    1.96
  -1  -6  -8   22.34    1.94
   1  -6   8   24.01    1.74
  -1  -6  -8   18.44    2.72
  -1  -6  -8   23.75    2.94
  -1  -6  -8   21.48    1.90
  -1  -6  -8   25.84    2.16
  -1  -6  -8   22.85    2.23
   1   6   9   16.04    2.37
   1   6   9   15.27    1.57
   1   6   9   14.43    2.64
  -1   6  -9   15.41    1.56
  -1   6  -9   13.71    1.67
  -1   6  -9   12.07    1.73
  -1   6  -9   15.48    1.41
   1   6   9   14.07    1.84
  -1  -6  -9   17.85    2.61
  -1  -6  -9   15.02    1.52
  -1  -6  -9   14.53    1.88
   1  -6   9   14.57    1.58
  -1  -6  -9   12.17    1.67
  -1  -6  -9   15.20    1.56
  -1  -6  -9   12.91    2.69
   1   6  10   36.14    4.35
  -1   6 -10   31.96    2.66
  -1   6 -10   36.62    2.78
  -1   6 -10   31.69    2.97
  -1   6 -10   36.33    2.92
   1   6  10   39.09    2.87
  -1  -6 -10   35.35    3.84
   1  -6  10   33.30    2.71
   1  -6  10   35.06    2.84
   1  -6  10   35.09    2.69
  -1  -6 -10   32.87    2.78
  -1  -6 -10   32.72    2.96
  -1  -6 -10   36.12    2.98
  -1  -6 -10   31.21    3.06
   1   6  11   41.21    3.14
   1   6  11   37.18    4.55
  -1   6 -11   38.63    3.32
  -1   6 -11   38.74    3.27
  -1   6 -11   36.72    2.96
  -1   6 -11   37.86    3.18
  -1  -6 -11   36.85    3.05
  -1  -6 -11   37.21    3.23
   1  -6  11   37.95    3.01
   1  -6  11   40.83    3.00
  -1  -6 -11   37.85    3.38
   1  -6  11   35.32    3.09
  -1  -6 -11   37.43    3.10
  -1   6 -12    9.69    1.34
   1   6  12   11.68    2.84
  -1   6 -12   12.84    1.62
  -1   6 -12    9.81    1.56
  -1   6 -12    9.57    1.42
  -1  -6 -12    9.88    1.53
  -1  -6 -12   11.29    1.50
   1  -6  12   13.72    1.84
   1  -6  12    9.69    1.25
  -1  -6 -12    8.41    1.60
   1  -6  12   10.08    1.44
  -1  -6 -12   11.41    1.47
  -1   6 -13   31.34    2.68
   1   6  13   27.06    4.12
  -1   6 -13   29.92    2.68
  -1   6 -13   30.04    3.53
  -1   6 -13   32.01    2.95
  -1  -6 -13   30.99    2.85
   1  -6  13   28.83    2.65
  -1  -6 -13   31.69    3.30
  -1  -6 -13   34.54    2.87
  -1  -6 -13   29.32    2.93
  -1   6 -14   16.47    2.01
  -1   6 -14   14.11    2.41
   1   6  14   14.88    4.05
  -1   6 -14   19.72    2.51
  -1   6 -14   18.97    2.00
  -1  -6 -14   17.92    2.31
  -1  -6 -14   19.49    2.27
  -1  -6 -14   13.46    2.21
  -1  -6 -14   20.10    2.28
   1  -6  14   19.46    1.98
   1   6  15   35.39    5.37
  -1   6 -15   44.27    3.79
  -1   6 -15   40.04    3.91
  -1   6 -15   40.64    3.46
  -1   6 -15   43.77    3.56
  -1  -6 -15   37.35    3.93
  -1  -6 -15   50.38    3.79
  -1  -6 -15   38.20    3.74
  -1  -6 -15   46.34    3.75
  -1   6 -16    3.81    1.16
  -1   6 -16    5.30    1.18
  -1   6 -16    7.45    1.69
   1   6  16    1.98    2.46
  -1   6 -16    6.05    1.51
  -1  -6 -16    7.17    1.75
   1  -6  16    6.82    1.36
  -1  -6 -16    7.06    1.53
  -1  -6 -16    6.47    2.35
  -1  -6 -16    6.01    1.50
   1   6  17   33.72    4.90
  -1   6 -17   37.82    3.61
  -1   6 -17   34.51    3.30
  -1   6 -17   46.38    4.01
  -1   6 -17   38.84    3.43
  -1  -6 -17   35.28    3.60
  -1  -6 -17   39.05    3.62
  -1  -6 -17   36.01    3.69
  -1  -6 -17   41.73    3.94
  -1   6 -18   32.37    3.03
   1   6  18   26.74    4.48
  -1   6 -18   31.24    3.34
  -1   6 -18   28.59    2.85
  -1  -6 -18   29.35    3.25
  -1  -6 -18   30.37    3.24
  -1  -6 -18   23.14    3.66
   1   7 -18    1.23    1.46
   1   7 -18   -1.61    0.89
   1   7 -18    2.30    1.38
  -1   7  18    1.91    2.60
   1  -7 -18    0.20    1.22
   1  -7 -18    1.65    1.27
   1   7 -17    3.81    1.14
   1   7 -17    3.85    1.21
   1   7 -17    2.94    1.39
  -1   7  17    4.06    2.66
   1   7 -17    5.94    1.64
   1  -7 -17    1.63    1.31
   1  -7 -17    1.62    1.26
   1  -7 -17    3.06    1.57
   1  -7 -17    4.84    1.46
   1   7 -16    4.40    1.18
  -1   7  16    1.70    2.62
   1   7 -16    2.91    1.35
   1   7 -16    5.67    1.19
   1   7 -16    4.01    1.38
   1  -7 -16    3.47    1.39
  -1  -7  16    3.02    1.01
   1  -7 -16    2.03    1.21
   1  -7 -16    1.92    1.47
   1  -7 -16    4.26    1.31
   1   7 -15   20.38    2.31
   1   7 -15   19.38    2.52
   1   7 -15   21.97    2.29
  -1   7  15   22.57    3.94
   1   7 -15   19.93    2.70
   1  -7 -15   21.91    2.54
   1  -7 -15   18.99    2.74
  -1  -7  15   17.75    2.02
   1  -7 -15   19.30    2.36
   1  -7 -15   18.40    2.53
   1   7 -14   -0.62    0.83
   1   7 -14    1.17    1.23
   1   7 -14   -0.22    1.02
  -1   7  14    1.23    2.46
   1   7 -14   -0.13    0.88
   1  -7 -14   -0.74    0.94
  -1  -7  14    0.02    0.48
   1  -7 -14    1.50    1.02
   1  -7 -14   -1.19    0.86
   1  -7 -14    0.11    1.10
  -1  -7  14    0.17    0.64
  -1   7  13   73.94    7.21
   1   7 -13   77.52    5.81
   1   7 -13   89.50    5.78
   1   7 -13   87.27    6.03
   1   7 -13   83.60    6.08
  -1  -7  13   72.36    5.48
   1  -7 -13   85.44    5.82
   1  -7 -13   73.66    5.94
   1  -7 -13   80.23    5.79
   1  -7 -13   65.97    6.54
  -1   7  12   82.47    7.39
   1   7 -12   90.31    6.18
   1   7 -12   85.31    6.22
  -1   7  12   77.37    5.99
   1   7 -12   86.86    6.04
   1   7 -12   76.45    5.85
  -1   7  12   77.34    7.24
   1  -7 -12   80.01    6.15
   1  -7 -12   85.56    5.99
   1  -7 -12   91.37    6.01
   1  -7 -12   81.02    6.31
  -1   7  11   34.50    4.71
   1   7 -11   44.43    3.81
  -1   7  11   42.62    5.16
   1   7 -11   45.69    3.76
  -1   7  11   46.07    3.65
   1   7 -11   50.90    3.71
   1  -7 -11   53.46    3.65
   1  -7 -11   49.17    3.63
   1  -7 -11   51.18    3.82
   1  -7 -11   41.18    3.93
   1   7 -10    0.64    0.79
  -1   7  10   -1.07    1.82
   1   7 -10   -1.02    1.21
  -1   7  10    0.59    0.98
  -1   7  10    1.50    1.67
  -1   7  10   -0.58    0.66
   1   7 -10    0.89    0.75
   1   7 -10   -0.51    0.72
   1  -7 -10   -1.27    0.82
   1  -7 -10   -0.82    0.83
   1  -7 -10    0.12    0.66
   1  -7 -10    0.29    0.74
  -1   7   9    5.55    1.97
   1   7  -9    6.13    1.01
  -1   7   9    3.58    0.86
   1   7  -9    3.58    0.97
   1   7  -9    3.37    1.44
   1   7  -9    4.60    1.04
  -1   7   9    5.37    1.27
  -1   7   9    3.64    2.02
   1  -7  -9    5.73    1.80
   1  -7  -9    5.89    1.08
   1  -7  -9    4.64    1.17
   1  -7  -9    5.62    1.05
  -1   7   8   22.93    3.30
  -1   7   8   17.93    1.89
   1   7  -8   18.38    2.46
   1   7  -8   17.04    1.83
   1   7  -8   18.37    1.87
  -1   7   8   15.00    2.52
  -1   7   8   18.22    1.68
   1   7  -8   16.37    1.76
  -1   7   8   18.79    2.08
   1  -7  -8   16.25    1.82
   1  -7  -8   17.62    1.63
   1  -7  -8   23.72    2.00
  -1  -7   8   18.02    2.01
   1  -7  -8   16.82    1.98
   1  -7  -8   20.31    2.96
   1   7  -7    7.28    1.00
  -1   7   7    6.84    0.91
  -1   7   7    8.29    1.31
   1   7  -7    7.54    1.06
  -1   7   7    8.42    2.03
  -1   7   7    6.48    1.92
   1   7  -7    8.78    1.19
   1  -7  -7    5.80    0.83
   1  -7  -7    9.33    1.77
   1  -7  -7    6.19    1.13
  -1  -7   7    6.97    1.24
   1  -7  -7    5.32    0.97
   1  -7  -7    9.15    1.26
   1   7  -6    8.48    1.20
  -1   7   6    8.60    1.87
  -1   7   6    9.43    1.87
  -1   7   6   11.46    1.53
   1   7  -6    9.47    1.23
   1   7  -6   10.16    1.36
  -1   7   6   11.46    1.35
   1   7  -6   10.40    1.28
   1   7  -6   10.50    1.73
  -1   7   6    9.70    1.07
   1  -7  -6    9.17    1.02
   1  -7  -6    9.82    1.47
   1  -7  -6    9.15    1.24
   1  -7  -6   13.49    1.23
  -1  -7   6    7.84    1.32
   1  -7  -6   10.49    1.83
  -1   7   5   48.22    3.45
  -1   7   5   46.62    3.81
   1   7  -5   45.79    3.60
   1   7  -5   52.61    3.61
  -1   7   5   53.00    4.48
   1   7  -5   40.41    3.63
  -1   7   5   53.18    3.69
   1   7  -5   48.32    4.07
  -1   7   5   55.02    4.48
   1  -7  -5   53.81    3.70
   1  -7  -5   54.58    3.94
   1  -7  -5   58.75    4.24
   1  -7  -5   45.85    3.62
   1  -7  -5   46.70    3.44
   1  -7  -5   54.95    3.51
  -1  -7   5   43.63    3.68
  -1   7   4    3.41    0.73
   1   7  -4    4.17    0.70
  -1   7   4    5.69    1.41
   1   7  -4    4.22    1.22
  -1   7   4    4.12    1.38
  -1   7   4    5.46    0.96
   1   7  -4    4.93    0.84
   1   7  -4    4.59    0.73
  -1   7   4    4.77    0.56
   1  -7  -4    5.46    0.82
   1  -7  -4    4.02    0.96
   1  -7  -4    2.84    0.68
  -1  -7   4    3.44    0.83
   1  -7  -4    3.82    0.54
   1  -7  -4    3.15    1.14
   1  -7  -4    3.98    0.59
   1   7  -3   17.50    2.17
   1   7  -3   17.88    1.54
   1   7  -3   15.96    1.62
  -1   7   3   17.75    1.36
  -1   7   3   20.75    1.84
   1   7  -3   15.91    1.49
  -1   7   3   20.98    1.64
  -1   7   3   25.19    2.67
  -1   7   3   22.27    2.54
   1  -7  -3   20.05    2.19
  -1  -7   3   16.52    1.71
   1  -7  -3   18.00    1.57
   1  -7  -3   20.38    1.38
   1  -7  -3   16.71    1.52
   1   7  -2   81.72    6.52
   1   7  -2   83.44    6.10
  -1   7   2   92.40    6.22
  -1   7   2   97.73    6.10
  -1   7   2   87.68    6.30
   1   7  -2   87.27    6.23
   1   7  -2   80.14    6.22
   1  -7  -2  103.61    6.22
   1  -7  -2   90.84    6.18
   1  -7  -2   97.67    6.03
  -1  -7   2   94.38    6.43
  -1  -7   2   87.57    6.28
   1  -7  -2   91.52    6.12
   1   7  -1   10.69    1.13
   1   7  -1   10.35    1.63
  -1   7   1   14.11    1.19
   1   7  -1   12.58    1.19
  -1   7   1   14.64    1.23
  -1   7   1   16.62    1.96
   1   7  -1   13.32    1.61
  -1   7   1   14.67    2.12
   1   7  -1   11.47    1.09
  -1   7   1   11.46    1.31
   1   7  -1   12.57    1.10
  -1  -7   1   12.19    1.34
   1  -7  -1   16.89    1.83
   1  -7  -1   13.84    1.04
   1  -7  -1   11.16    1.21
  -1  -7   1   15.86    1.72
  -1   7   0   62.65    4.38
  -1   7   0   68.79    4.56
  -1   7   0   72.23    4.71
   1   7   0   64.59    4.61
   1   7   0   61.50    4.46
   1   7   0   67.15    4.62
   1   7   0   57.09    4.92
  -1   7   0   67.50    4.55
  -1   7   0   61.34    4.56
   1   7   0   67.54    4.59
  -1   7   0   69.71    4.39
  -1   7   0   67.98    4.90
  -1  -7   0   63.50    4.63
   1  -7   0   66.11    4.45
   1  -7   0   60.65    4.57
  -1  -7   0   76.86    4.91
  -1   7  -1   68.62    4.38
  -1   7  -1   71.13    5.11
  -1   7  -1   66.43    4.51
  -1   7  -1   63.33    4.54
   1   7   1   57.82    4.58
   1   7   1   58.54    4.96
   1   7   1   73.67    4.64
   1   7   1   65.72    4.59
  -1   7  -1   60.23    4.46
  -1   7  -1   61.67    4.71
  -1   7  -1   63.05    4.55
  -1   7  -1   69.03    4.56
   1   7   1   64.40    4.41
  -1  -7  -1   60.66    4.55
   1  -7   1   64.12    4.57
  -1  -7  -1   66.57    4.82
   1  -7   1   66.30    4.45
   1  -7   1   73.93    4.93
  -1   7  -2  224.49   14.61
  -1   7  -2  213.15   14.12
  -1   7  -2  210.38   14.15
   1   7   2  220.75   14.19
  -1   7  -2  216.82   14.00
  -1   7  -2  199.98   14.04
   1   7   2  233.34   14.02
  -1   7  -2  211.67   14.16
   1   7   2  220.32   14.52
  -1  -7  -2  194.54   14.04
   1  -7   2  223.35   14.42
  -1  -7  -2  223.36   14.41
  -1  -7  -2  191.86   14.11
   1  -7   2  194.68   14.14
   1   7   3   67.58    4.68
   1   7   3   72.96    4.99
   1   7   3   78.08    5.39
  -1   7  -3   71.17    4.71
  -1   7  -3   66.37    5.35
  -1   7  -3   63.16    4.82
   1   7   3   67.60    4.87
  -1   7  -3   71.39    4.84
  -1   7  -3   68.90    4.65
  -1  -7  -3   65.12    4.78
  -1  -7  -3   79.00    5.01
  -1  -7  -3   75.78    5.22
  -1  -7  -3   61.18    4.68
   1  -7   3   62.73    4.84
  -1   7  -4   34.06    2.51
   1   7   4   33.89    2.65
   1   7   4   39.41    3.25
  -1   7  -4   32.61    3.26
   1   7   4   34.90    2.54
  -1   7  -4   37.27    2.64
   1   7   4   35.93    3.47
  -1   7  -4   31.84    2.61
  -1   7  -4   31.73    2.46
   1   7   4   29.00    2.70
  -1  -7  -4   35.48    2.62
   1  -7   4   28.99    2.62
  -1  -7  -4   31.71    2.45
  -1  -7  -4   31.63    3.17
  -1  -7  -4   34.78    3.09
   1   7   5   24.59    2.00
   1   7   5   27.22    3.18
   1   7   5   31.84    2.50
  -1   7  -5   25.44    2.18
   1   7   5   29.11    2.94
  -1   7  -5   25.40    2.06
   1   7   5   25.81    2.20
  -1   7  -5   26.13    2.16
  -1   7  -5   26.26    2.04
  -1  -7  -5   24.06    2.18
   1  -7   5   27.78    2.31
  -1  -7  -5   24.31    2.02
  -1  -7  -5   22.71    1.93
  -1  -7  -5   23.39    2.19
  -1  -7  -5   30.87    2.76
  -1  -7  -5   27.20    1.84
  -1  -7  -5   21.07    3.03
   1   7   6   13.99    2.37
  -1   7  -6   16.31    1.56
   1   7   6   13.38    1.60
   1   7   6   12.66    2.21
   1   7   6   13.05    1.33
  -1   7  -6   14.91    1.42
  -1   7  -6   13.22    1.35
  -1   7  -6   13.80    2.08
  -1  -7  -6   12.86    1.32
  -1  -7  -6   12.77    1.52
   1  -7   6   12.02    1.78
  -1  -7  -6   13.72    1.18
  -1  -7  -6   11.48    1.36
  -1  -7  -6   12.54    1.60
  -1  -7  -6   15.24    2.21
  -1  -7  -6   14.01    2.10
  -1   7  -7   10.49    1.36
   1   7   7    9.64    2.14
   1   7   7   11.39    1.48
   1   7   7    9.03    1.93
  -1   7  -7   11.96    1.97
  -1   7  -7   11.22    1.24
  -1   7  -7   11.60    1.48
   1   7   7    8.92    1.20
  -1   7  -7   10.17    1.33
  -1  -7  -7   11.21    1.97
  -1  -7  -7    9.88    1.08
  -1  -7  -7   10.45    1.91
  -1  -7  -7    9.75    1.31
  -1  -7  -7    8.71    1.35
  -1  -7  -7    9.42    1.23
  -1   7  -8    3.15    1.41
   1   7   8    2.19    1.77
  -1   7  -8    2.07    0.69
  -1   7  -8    1.28    0.71
   1   7   8    1.27    1.47
   1   7   8    0.63    0.58
  -1   7  -8    1.40    0.82
   1   7   8    0.70    0.87
  -1  -7  -8    0.99    1.44
  -1  -7  -8    1.37    0.82
  -1  -7  -8    0.65    0.54
  -1  -7  -8    1.27    0.75
  -1  -7  -8    1.25    0.69
  -1  -7  -8   -0.14    1.54
   1   7   9   23.60    1.99
  -1   7  -9   22.58    2.10
  -1   7  -9   24.03    1.95
  -1   7  -9   17.33    2.13
   1   7   9   20.47    3.15
  -1   7  -9   17.48    2.74
   1   7   9   21.42    2.92
  -1  -7  -9   23.26    1.98
  -1  -7  -9   16.89    2.19
  -1  -7  -9   20.28    1.85
  -1  -7  -9   17.68    2.07
  -1  -7  -9   20.96    3.02
  -1   7 -10    2.01    1.68
  -1   7 -10    2.01    0.96
  -1   7 -10    2.40    0.79
   1   7  10    2.50    0.86
  -1   7 -10    1.64    0.91
   1   7  10    2.59    1.99
  -1  -7 -10    2.13    0.85
  -1  -7 -10    1.65    0.90
   1  -7  10    1.90    0.47
  -1  -7 -10    1.85    0.76
  -1  -7 -10    3.04    1.10
   1   7  11   23.22    3.69
  -1   7 -11   22.45    2.34
  -1   7 -11   21.06    2.44
  -1   7 -11   22.81    3.37
  -1   7 -11   18.60    1.91
   1   7  11   24.67    2.22
  -1   7 -11   20.20    2.20
  -1  -7 -11   17.15    2.26
  -1  -7 -11   20.59    2.49
  -1  -7 -11   22.84    2.17
   1  -7  11   23.64    1.75
  -1  -7 -11   23.89    2.13
   1  -7  11   23.11    1.77
  -1   7 -12    1.12    0.70
  -1   7 -12    0.55    0.75
  -1   7 -12    1.52    0.96
   1   7  12    0.76    1.97
  -1   7 -12    0.57    1.02
  -1  -7 -12    0.28    1.05
  -1  -7 -12   -0.02    1.01
  -1  -7 -12    2.23    0.97
   1  -7  12    0.82    0.47
   1  -7  12    0.03    0.52
  -1  -7 -12    1.19    0.85
  -1   7 -13   71.64    5.25
  -1   7 -13   85.71    5.61
   1   7  13   78.57    7.65
  -1   7 -13   65.12    5.59
  -1   7 -13   68.21    5.26
   1  -7  13   71.42    5.05
  -1  -7 -13   68.97    5.70
  -1  -7 -13   75.79    5.39
  -1  -7 -13   76.66    5.45
   1  -7  13   73.31    5.17
  -1  -7 -13   66.98    5.56
  -1   7 -14    2.54    0.89
  -1   7 -14    2.35    1.27
   1   7  14    0.31    2.12
  -1   7 -14    1.66    0.89
  -1   7 -14    1.14    1.10
  -1  -7 -14    2.75    1.55
  -1  -7 -14    1.48    1.20
   1  -7  14    1.38    0.84
   1  -7  14    1.98    0.90
  -1  -7 -14    0.83    1.25
  -1  -7 -14    0.94    1.01
  -1   7 -15    8.97    1.37
   1   7  15    8.04    3.01
  -1   7 -15    8.12    1.75
  -1   7 -15    7.91    1.30
  -1   7 -15   10.22    1.68
  -1  -7 -15   11.77    1.96
  -1  -7 -15    3.54    1.41
  -1  -7 -15    8.16    1.48
  -1  -7 -15    8.04    1.54
   1  -7  15    7.05    1.31
  -1   7 -16   -0.32    1.04
  -1   7 -16    0.94    0.86
  -1   7 -16    1.28    1.31
   1   7  16   -2.05    2.12
  -1   7 -16   -0.83    0.82
  -1  -7 -16    1.35    1.16
  -1  -7 -16    0.48    1.18
  -1  -7 -16   -0.92    1.26
  -1  -7 -16   -1.23    1.09
   1  -7  16    0.33    0.94
  -1   7 -17    0.91    0.95
  -1   7 -17    1.08    1.01
  -1   7 -17    0.47    1.38
   1   7  17    1.57    2.58
  -1   7 -17    2.30    1.34
  -1  -7 -17    1.62    1.33
  -1  -7 -17    1.83    1.49
  -1  -7 -17    1.05    1.36
  -1  -7 -17    0.56    1.17
   1   8 -17    5.11    1.24
  -1   8  17    8.22    3.20
   1   8 -17    6.61    1.64
   1   8 -17    4.69    1.26
   1   8 -17    3.57    1.60
   1  -8 -17    5.86    1.47
   1  -8 -17    4.61    1.83
   1  -8 -17    5.38    1.52
   1  -8 -17    6.71    1.73
   1   8 -16   11.96    1.93
   1   8 -16   12.75    2.10
   1   8 -16   14.49    1.96
   1   8 -16   13.21    1.88
  -1   8  16   10.08    3.28
   1  -8 -16   10.81    1.80
   1  -8 -16   15.37    2.10
   1  -8 -16   14.31    1.94
   1  -8 -16   13.05    2.34
   1   8 -15    5.14    1.18
   1   8 -15    4.31    1.45
  -1   8  15    6.01    2.95
   1   8 -15    4.05    1.10
   1   8 -15    4.80    1.41
   1  -8 -15    4.99    1.23
   1  -8 -15    5.24    1.46
   1  -8 -15    5.25    1.67
   1   8 -14    7.88    1.60
  -1   8  14    4.18    2.88
   1   8 -14    9.62    1.40
   1   8 -14   10.27    2.54
   1   8 -14    6.16    1.49
   1  -8 -14    7.46    1.39
   1  -8 -14    5.70    1.25
   1  -8 -14    9.01    1.81
   1  -8 -14    5.91    1.43
   1  -8 -14    4.81    1.70
   1   8 -13    1.80    0.99
   1   8 -13   -0.46    1.79
   1   8 -13   -0.23    1.02
  -1   8  13   -2.82    2.09
   1  -8 -13   -0.53    0.95
   1  -8 -13   -2.07    1.08
   1  -8 -13   -2.10    0.96
   1  -8 -13   -0.07    0.84
   1  -8 -13   -1.20    0.84
  -1   8  12    0.42    0.84
   1   8 -12    0.39    0.78
  -1   8  12   -0.23    1.99
   1   8 -12    1.26    1.77
   1   8 -12    0.05    0.97
   1   8 -12   -0.59    0.96
   1  -8 -12   -0.92    0.80
   1  -8 -12   -0.07    0.85
   1  -8 -12    2.20    1.18
   1  -8 -12    0.26    1.12
   1  -8 -12    0.09    0.76
   1   8 -11   -0.70    0.83
  -1   8  11   -0.65    0.77
   1   8 -11    0.21    0.91
  -1   8  11    0.74    1.93
   1   8 -11   -0.93    1.38
  -1   8  11    3.34    2.08
   1   8 -11    0.85    0.78
   1  -8 -11   -0.08    0.96
   1  -8 -11   -0.21    0.75
   1  -8 -11    0.71    0.97
   1  -8 -11    0.12    0.86
   1   8 -10    2.31    0.92
   1   8 -10    3.41    1.04
  -1   8  10    5.39    2.34
   1   8 -10    5.61    1.73
  -1   8  10    3.54    1.25
  -1   8  10    2.96    0.92
  -1   8  10   -0.02    1.69
   1   8 -10    1.39    0.94
   1  -8 -10    2.59    1.06
   1  -8 -10    2.15    1.06
   1  -8 -10    2.45    0.79
   1  -8 -10    2.23    0.77
   1  -8 -10    2.32    0.96
   1   8  -9  100.92    7.34
  -1   8   9  111.73    8.45
  -1   8   9  107.98    7.92
   1   8  -9   95.25    7.80
  -1   8   9   95.83    8.17
  -1   8   9  100.08    7.18
   1  -8  -9  108.28    7.49
   1  -8  -9  111.97    7.33
   1  -8  -9  100.40    7.36
   1  -8  -9  107.26    7.81
   1  -8  -9  106.87    8.32
  -1   8   8   69.89    5.79
  -1   8   8   61.22    5.01
  -1   8   8   66.55    5.86
  -1   8   8   61.61    4.57
   1   8  -8   78.65    5.45
   1  -8  -8   62.48    4.66
   1  -8  -8   58.16    4.74
   1  -8  -8   61.23    4.84
   1  -8  -8   67.09    5.53
   1  -8  -8   69.04    5.21
   1  -8  -8   63.23    4.54
  -1   8   7   37.94    4.39
  -1   8   7   38.69    3.01
  -1   8   7   43.92    4.38
   1   8  -7   41.67    3.17
   1   8  -7   37.91    3.76
  -1   8   7   38.90    3.44
  -1   8   7   39.76    3.28
   1   8  -7   38.76    3.22
   1   8  -7   45.41    3.22
  -1  -8   7   42.64    3.41
   1  -8  -7   40.54    2.99
   1  -8  -7   38.11    3.20
   1  -8  -7   40.31    3.30
   1  -8  -7   43.04    3.06
   1  -8  -7   43.16    3.67
   1  -8  -7   39.02    4.28
  -1   8   6   55.25    3.93
  -1   8   6   51.37    3.62
   1   8  -6   48.74    3.79
   1   8  -6   38.12    5.56
   1   8  -6   51.06    3.82
   1   8  -6   49.32    3.76
   1   8  -6   52.60    3.89
  -1   8   6   57.65    4.79
  -1   8   6   48.41    4.76
  -1   8   6   49.80    4.02
  -1  -8   6   44.76    3.89
   1  -8  -6   55.76    3.92
   1  -8  -6   50.29    3.62
   1  -8  -6   56.70    4.23
   1  -8  -6   54.30    4.48
   1  -8  -6   56.12    3.66
   1  -8  -6   45.00    3.81
   1   8  -5   38.07    3.36
  -1   8   5   49.23    4.31
  -1   8   5   45.87    3.63
   1   8  -5   38.75    3.27
  -1   8   5   49.97    4.27
  -1   8   5   49.29    3.47
   1   8  -5   41.83    3.35
  -1   8   5   45.74    3.16
   1   8  -5   43.06    3.42
   1  -8  -5   52.47    3.75
   1  -8  -5   41.32    3.38
   1  -8  -5   44.57    3.17
   1  -8  -5   46.76    3.17
   1  -8  -5   47.90    4.01
   1  -8  -5   47.68    3.43
  -1   8   4   47.14    3.53
  -1   8   4   52.47    4.03
   1   8  -4   43.74    3.42
   1   8  -4   41.21    3.40
  -1   8   4   45.59    3.25
   1  -8  -4   49.28    3.48
   1  -8  -4   52.87    4.09
   1  -8  -4   47.74    3.43
   1  -8  -4   49.29    3.27
  -1  -8   4   40.26    3.56
   1  -8  -4   56.01    3.80
   1   8  -3   12.72    1.48
   1   8  -3   13.75    1.35
  -1   8   3   13.96    1.38
   1   8  -3   14.23    2.00
   1   8  -3   12.70    1.32
  -1   8   3   12.86    1.57
   1   8  -3   14.18    1.29
  -1   8   3   16.24    2.21
  -1   8   3   13.82    1.11
   1  -8  -3   20.07    2.17
   1  -8  -3   15.59    1.40
   1  -8  -3   15.68    1.37
  -1  -8   3   11.36    1.51
   1   8  -2   25.78    2.85
   1   8  -2   24.04    2.17
   1   8  -2   27.45    2.37
  -1   8   2   31.80    3.16
   1   8  -2   26.23    2.11
   1   8  -2   26.26    2.12
  -1   8   2   31.90    2.44
  -1   8   2   31.11    2.30
   1   8  -2   28.09    2.16
  -1  -8   2   30.68    2.40
   1  -8  -2   30.45    2.27
   1  -8  -2   36.47    2.86
  -1  -8   2   31.56    2.65
   1   8  -1   47.01    3.96
  -1   8   1   56.29    4.48
   1   8  -1   50.50    3.79
  -1   8   1   47.98    3.82
   1   8  -1   51.75    3.72
   1   8  -1   50.38    3.61
   1   8  -1   46.98    4.22
   1   8  -1   48.11    3.61
   1   8  -1   51.39    3.72
  -1   8   1   54.14    3.66
  -1   8   1   56.71    3.78
  -1  -8   1   49.24    3.83
   1  -8  -1   54.51    3.56
   1  -8  -1   59.34    4.25
   1  -8  -1   56.15    3.78
  -1  -8   1   61.33    4.14
   1   8   0   29.43    2.34
  -1   8   0   31.55    2.27
  -1   8   0   30.83    2.53
  -1   8   0   29.27    2.27
   1   8   0   27.08    2.31
   1   8   0   26.81    2.11
  -1   8   0   29.76    2.66
  -1   8   0   29.99    3.04
   1   8   0   23.24    2.93
  -1   8   0   29.15    2.24
   1   8   0   35.97    2.85
   1   8   0   29.70    2.33
   1  -8   0   26.94    2.29
  -1  -8   0   32.81    2.77
  -1  -8   0   28.51    2.38
   1  -8   0   28.93    2.10
   1   8   1   56.55    4.41
   1   8   1   68.99    4.48
   1   8   1   62.97    4.19
   1   8   1   58.94    4.87
  -1   8  -1   67.19    5.02
  -1   8  -1   60.87    4.36
   1   8   1   61.89    4.40
  -1   8  -1   55.87    4.41
  -1   8  -1   59.80    4.28
  -1   8  -1   59.97    4.14
  -1   8  -1   53.35    4.49
  -1   8  -1   65.56    4.31
  -1   8  -1   63.24    4.15
   1  -8   1   58.32    4.38
   1  -8   1   68.25    4.79
  -1  -8  -1   62.74    4.68
  -1  -8  -1   63.96    4.42
   1   8   2    9.22    0.95
  -1   8  -2    9.64    1.25
   1   8   2   15.14    2.22
   1   8   2   12.67    1.43
   1   8   2   10.11    1.32
  -1   8  -2    9.73    1.17
  -1   8  -2   11.03    1.08
  -1   8  -2    8.08    1.74
   1   8   2   10.34    1.75
  -1   8  -2    8.94    1.37
   1   8   2   11.35    1.23
  -1   8  -2   10.61    0.98
  -1  -8  -2   11.84    1.38
  -1  -8  -2    9.11    1.21
  -1  -8  -2   11.66    1.82
  -1  -8  -2    9.57    1.04
   1  -8   2   12.57    1.65
   1  -8   2    9.69    1.25
   1   8   3    1.51    0.65
   1   8   3    0.67    1.26
   1   8   3    1.42    0.70
   1   8   3    0.80    0.40
  -1   8  -3    0.48    0.59
   1   8   3    0.65    1.13
  -1   8  -3    0.85    0.40
  -1   8  -3    0.53    0.60
  -1   8  -3    0.87    0.54
  -1   8  -3   -0.93    1.13
   1   8   3    1.48    0.70
  -1   8  -3    1.21    0.49
  -1  -8  -3    2.08    0.80
   1  -8   3    1.22    0.66
  -1  -8  -3    1.05    0.54
  -1  -8  -3    1.90    0.50
  -1  -8  -3    1.18    1.03
  -1   8  -4   18.33    1.57
  -1   8  -4   18.65    1.79
   1   8   4   20.69    2.05
  -1   8  -4   18.43    1.69
   1   8   4   27.64    3.03
  -1   8  -4   17.12    2.50
   1   8   4   17.59    1.82
  -1   8  -4   20.33    1.79
   1   8   4   18.43    2.51
   1   8   4   18.19    1.53
   1   8   4   22.19    1.98
  -1  -8  -4   14.44    1.68
  -1  -8  -4   18.55    1.58
   1  -8   4   16.25    1.79
  -1  -8  -4   17.78    2.33
   1   8   5  248.43   15.07
   1   8   5  228.00   15.71
   1   8   5  211.43   14.79
  -1   8  -5  219.13   14.82
  -1   8  -5  200.75   15.41
   1   8   5  200.77   15.75
  -1   8  -5  217.24   14.84
  -1   8  -5  243.57   15.03
   1   8   5  229.89   15.10
  -1   8  -5  220.67   14.96
   1  -8   5  208.18   15.21
  -1  -8  -5  230.45   15.58
  -1  -8  -5  225.51   14.83
  -1  -8  -5  238.06   15.38
   1   8   6  195.46   12.61
  -1   8  -6  177.57   11.88
  -1   8  -6  167.64   12.03
   1   8   6  171.29   11.87
  -1   8  -6  183.18   12.07
   1   8   6  186.78   12.21
  -1   8  -6  160.39   12.47
   1   8   6  184.38   12.11
  -1   8  -6  178.04   11.91
   1   8   6  180.87   12.91
  -1  -8  -6  169.03   11.76
  -1  -8  -6  180.72   12.48
  -1  -8  -6  171.80   12.68
   1  -8   6  175.59   12.12
  -1  -8  -6  182.44   11.90
  -1  -8  -6  178.56   12.04
  -1   8  -7   16.74    1.63
   1   8   7   14.52    1.86
   1   8   7   11.85    1.41
  -1   8  -7   13.68    1.49
   1   8   7   14.74    2.66
   1   8   7   12.83    2.32
  -1   8  -7   14.95    1.77
  -1   8  -7   10.27    2.16
  -1  -8  -7   12.26    1.72
  -1  -8  -7   15.54    1.70
  -1  -8  -7   12.07    3.33
  -1  -8  -7   15.30    1.47
  -1  -8  -7   14.35    1.25
  -1  -8  -7   11.94    1.48
   1   8   8   24.54    2.16
  -1   8  -8   25.19    2.48
  -1   8  -8   28.35    2.20
   1   8   8   24.94    2.69
   1   8   8   24.49    3.84
  -1   8  -8   26.38    2.31
  -1   8  -8   20.58    3.08
   1   8   8   24.11    3.37
  -1  -8  -8   23.33    3.16
  -1  -8  -8   25.12    2.21
  -1  -8  -8   24.49    2.39
  -1  -8  -8   29.18    2.56
  -1  -8  -8   22.49    2.42
  -1  -8  -8   25.47    2.01
  -1   8  -9    3.96    1.79
  -1   8  -9    5.58    1.21
   1   8   9    7.45    2.39
   1   8   9    5.61    1.00
   1   8   9    4.77    1.44
  -1   8  -9    8.17    1.21
  -1   8  -9    8.48    1.08
   1   8   9    5.97    1.93
  -1  -8  -9    5.66    1.29
  -1  -8  -9    7.42    1.24
  -1  -8  -9    5.88    0.89
  -1  -8  -9    5.73    1.93
  -1  -8  -9    5.29    1.14
  -1  -8  -9    4.63    1.00
  -1   8 -10   19.78    2.23
   1   8  10   20.23    3.04
  -1   8 -10   22.57    1.97
   1   8  10   20.10    2.01
  -1   8 -10   21.19    3.20
  -1   8 -10   18.96    2.08
   1   8  10   18.02    3.31
  -1  -8 -10   16.06    2.14
  -1  -8 -10   15.77    2.18
  -1  -8 -10   21.39    1.87
  -1  -8 -10   15.84    1.93
  -1   8 -11   -0.01    1.69
   1   8  11   -0.01    2.08
  -1   8 -11    0.67    1.00
  -1   8 -11    0.18    0.77
  -1   8 -11   -0.17    0.86
  -1  -8 -11    0.28    0.81
  -1  -8 -11   -0.62    0.98
  -1  -8 -11    0.65    0.90
   1   8  12    0.42    2.25
  -1   8 -12    4.63    2.13
  -1   8 -12    3.07    0.96
  -1   8 -12    1.26    1.07
  -1   8 -12    2.89    0.76
  -1   8 -12    1.83    1.14
  -1  -8 -12    2.30    1.22
  -1  -8 -12    1.19    1.05
  -1  -8 -12    2.87    1.07
  -1  -8 -12    2.91    0.96
   1   8  13    9.46    3.15
  -1   8 -13   10.47    1.66
  -1   8 -13   16.10    3.02
  -1   8 -13   13.03    1.69
  -1   8 -13   15.48    1.90
  -1   8 -13   13.91    2.01
  -1  -8 -13   10.10    2.02
  -1  -8 -13   16.84    2.07
  -1  -8 -13   12.38    1.86
  -1  -8 -13   12.75    1.63
  -1   8 -14   18.04    2.31
   1   8  14   14.40    3.52
  -1   8 -14   15.72    1.91
  -1   8 -14   15.33    1.83
  -1   8 -14   14.31    2.13
  -1   8 -14   20.37    3.42
  -1  -8 -14   21.86    2.72
  -1  -8 -14   20.33    2.47
  -1  -8 -14   16.79    2.04
  -1  -8 -14   15.38    2.33
   1   8  15   -1.32    2.32
  -1   8 -15    3.63    1.41
  -1   8 -15    3.33    1.01
  -1   8 -15    2.54    1.29
  -1   8 -15    2.93    0.95
  -1   8 -15    3.43    2.37
  -1  -8 -15    2.09    1.45
  -1  -8 -15    4.39    1.37
  -1  -8 -15    3.42    1.41
  -1  -8 -15    2.71    1.12
  -1   8 -16    2.95    2.43
  -1   8 -16    0.48    0.79
  -1   8 -16   -0.53    0.83
  -1   8 -16    0.88    1.21
  -1   8 -16   -0.98    1.25
   1   8  16   -0.31    2.29
  -1  -8 -16    0.83    1.27
  -1  -8 -16    3.08    1.33
  -1  -8 -16    1.09    1.16
  -1  -8 -16    1.24    1.37
   1   9 -16    0.09    0.82
  -1   9  16    0.01    2.50
   1   9 -16   -1.53    2.06
   1   9 -16    0.20    0.92
   1   9 -16    0.25    1.25
   1   9 -16    0.63    1.23
   1  -9 -16   -0.54    1.11
   1  -9 -16    2.73    1.41
   1  -9 -16   -2.02    0.96
   1  -9 -16   -0.66    1.28
  -1   9  15    7.63    3.23
   1   9 -15    5.04    1.21
   1   9 -15    8.20    1.65
   1   9 -15    6.08    1.62
   1   9 -15    3.27    2.38
   1  -9 -15    5.55    1.76
   1  -9 -15    8.41    1.51
   1  -9 -15    4.73    1.55
   1  -9 -15    5.83    1.35
   1   9 -14   18.32    2.69
   1   9 -14   20.50    2.63
  -1   9  14   15.85    3.82
   1   9 -14   21.12    2.34
   1   9 -14   23.69    3.51
   1  -9 -14   17.32    2.58
   1  -9 -14   21.70    2.36
   1  -9 -14   21.50    2.65
   1  -9 -14   22.69    2.30
   1  -9 -14   22.43    2.72
   1   9 -13    5.31    2.70
   1   9 -13    7.80    1.49
   1   9 -13    6.02    1.25
  -1   9  13    5.02    2.98
   1   9 -13    6.76    1.52
   1  -9 -13    4.97    1.43
   1  -9 -13    8.45    1.75
   1  -9 -13    6.25    1.28
   1  -9 -13    6.65    1.20
   1  -9 -13    7.77    1.91
   1   9 -12   13.58    1.85
  -1   9  12   10.22    1.62
   1   9 -12   14.13    1.93
   1   9 -12   13.70    2.67
  -1   9  12   16.12    3.43
   1   9 -12   14.99    1.97
   1  -9 -12   12.82    2.10
   1  -9 -12   14.23    1.91
   1  -9 -12   13.15    1.84
   1  -9 -12   17.13    2.13
   1  -9 -12   13.06    1.68
   1   9 -11   45.99    3.65
   1   9 -11   42.15    3.74
  -1   9  11   46.73    5.21
  -1   9  11   44.24    3.48
  -1   9  11   47.27    5.28
   1   9 -11   43.22    3.50
   1   9 -11   36.57    4.30
   1  -9 -11   46.44    3.45
   1  -9 -11   40.34    3.68
   1  -9 -11   46.07    3.97
   1  -9 -11   45.01    3.33
   1  -9 -11   40.20    3.62
   1   9 -10   15.63    1.77
   1   9 -10   12.30    1.82
   1   9 -10   15.92    1.88
  -1   9  10   14.63    2.88
   1   9 -10   13.42    2.48
  -1   9  10   14.86    2.14
  -1   9  10   15.19    1.77
  -1   9  10   12.11    2.76
   1  -9 -10   15.66    1.70
   1  -9 -10   15.34    1.55
   1  -9 -10   18.49    2.33
   1  -9 -10   12.72    1.75
   1  -9 -10   16.83    1.98
   1   9  -9    0.38    0.89
   1   9  -9    2.29    1.56
  -1   9   9    0.82    1.86
   1   9  -9    2.12    0.83
  -1   9   9   -0.97    1.82
   1   9  -9   -0.56    0.80
  -1   9   9   -0.33    0.96
  -1   9   9    0.72    0.68
   1  -9  -9    0.65    0.85
   1  -9  -9    0.00    0.76
  -1  -9   9    2.95    1.14
   1  -9  -9   -0.19    0.80
   1  -9  -9    0.64    0.96
   1  -9  -9   -0.35    0.53
   1   9  -8   81.28    5.62
   1   9  -8   78.53    5.51
  -1   9   8   72.98    5.34
   1   9  -8   70.89    6.13
  -1   9   8   80.18    5.89
  -1   9   8   79.53    6.58
  -1   9   8   60.37    6.49
   1   9  -8   70.48    5.64
  -1  -9   8   70.97    5.69
   1  -9  -8   78.14    5.33
   1  -9  -8   70.95    5.56
   1  -9  -8   86.53    5.72
   1  -9  -8   72.16    5.46
   1  -9  -8   84.28    6.05
   1  -9  -8   83.70    6.46
  -1   9   7   76.81    5.60
  -1   9   7   67.70    6.25
  -1   9   7   82.43    5.12
   1   9  -7   67.00    5.27
   1   9  -7   70.55    5.31
   1   9  -7   68.31    5.69
   1   9  -7   61.87    5.85
   1  -9  -7   79.57    5.10
   1  -9  -7   79.99    6.06
   1  -9  -7   68.57    5.30
   1   9  -6   60.88    4.71
  -1   9   6   71.94    4.84
   1   9  -6   63.63    4.73
  -1   9   6   75.60    5.78
   1   9  -6   62.73    4.65
  -1   9   6   64.14    4.48
  -1   9   6   58.43    5.70
   1   9  -6   59.45    5.33
  -1   9   6   64.55    4.96
  -1  -9   6   56.42    4.83
   1  -9  -6   70.25    4.77
   1  -9  -6   66.12    4.49
   1  -9  -6   62.80    5.34
  -1   9   5   21.39    3.02
   1   9  -5   15.81    1.74
  -1   9   5   16.81    1.42
   1   9  -5   18.02    1.88
   1   9  -5   15.28    1.74
   1   9  -5   14.06    2.81
  -1   9   5   15.67    2.04
  -1   9   5   14.65    2.49
  -1   9   5   17.00    1.76
   1   9  -5   14.10    1.63
   1  -9  -5   19.43    2.18
   1  -9  -5   17.00    1.41
   1  -9  -5   16.91    2.52
  -1  -9   5   15.24    1.89
   1  -9  -5   18.88    1.79
   1   9  -4   -0.31    0.69
  -1   9   4    0.98    0.84
  -1   9   4    1.64    1.41
   1   9  -4   -1.29    1.28
  -1   9   4    0.45    0.38
  -1   9   4    0.78    0.66
  -1   9   4   -1.26    1.23
   1   9  -4    0.39    0.58
   1   9  -4    0.64    0.63
   1  -9  -4    1.18    0.79
   1  -9  -4    1.20    0.64
   1  -9  -4    1.49    1.18
  -1  -9   4    0.57    0.76
   1  -9  -4    0.13    0.58
  -1   9   3   86.78    6.03
   1   9  -3   83.56    5.93
   1   9  -3   77.82    5.87
   1   9  -3   82.59    5.88
   1   9  -3   79.29    6.06
   1   9  -3   80.50    6.52
  -1   9   3   95.69    6.25
   1  -9  -3  101.61    6.60
   1  -9  -3   96.35    5.89
  -1  -9   3   77.94    6.27
   1   9  -2   31.53    2.69
   1   9  -2   37.25    2.57
  -1   9   2   36.48    2.73
   1   9  -2   32.85    2.61
   1   9  -2   29.66    2.83
  -1   9   2   40.76    3.75
  -1   9   2   38.11    2.90
   1   9  -2   32.90    2.57
   1   9  -2   29.87    3.42
   1   9  -2   31.61    2.59
  -1  -9   2   34.20    2.83
  -1  -9   2   33.60    3.11
   1  -9  -2   41.54    2.80
   1  -9  -2   43.37    3.41
   1   9  -1    1.62    0.60
   1   9  -1    0.98    0.44
  -1   9   1    1.14    1.03
   1   9  -1    1.86    0.63
  -1   9   1    0.85    0.66
   1   9  -1    2.79    1.11
   1   9  -1    0.24    1.24
  -1   9   1    1.16    1.62
  -1   9   1    1.43    0.59
   1   9  -1    1.46    0.63
   1  -9  -1    1.25    0.67
  -1  -9   1    1.00    0.98
   1  -9  -1    0.90    1.16
  -1  -9   1    1.48    0.75
   1   9   0   -0.43    0.50
  -1   9   0   -0.35    2.49
   1   9   0   -0.38    1.19
  -1   9   0    0.14    0.54
   1   9   0    0.79    0.40
  -1   9   0    0.58    0.54
  -1   9   0    0.17    0.88
  -1   9   0   -0.06    0.49
   1   9   0    0.24    0.56
   1   9   0    0.54    0.62
   1   9   0   -0.52    0.94
  -1  -9   0   -0.10    0.95
   1  -9   0    1.41    0.66
   1  -9   0   -0.26    0.94
  -1  -9   0    0.21    0.65
  -1   9  -1   16.75    1.28
   1   9   1   15.73    1.73
   1   9   1   22.55    2.46
   1   9   1   15.55    2.23
  -1   9  -1   17.29    1.52
  -1   9  -1   14.04    1.82
  -1   9  -1   11.04    2.54
  -1   9  -1   15.39    1.62
  -1   9  -1   16.69    1.49
   1   9   1   16.29    1.65
   1   9   1   17.37    1.34
   1   9   1   16.83    1.74
  -1  -9  -1   16.19    1.69
   1  -9   1   14.13    1.59
   1  -9   1   14.95    2.15
  -1  -9  -1   17.18    2.17
  -1   9  -2  116.28    7.47
  -1   9  -2   96.95    8.24
   1   9   2  112.67    7.81
   1   9   2  114.29    7.80
   1   9   2  125.64    7.79
  -1   9  -2  108.98    7.59
   1   9   2  113.58    8.25
  -1   9  -2  102.42    7.71
  -1   9  -2  112.75    7.70
   1   9   2  120.89    7.49
  -1   9  -2  128.15    7.75
  -1   9  -2  109.84    7.69
  -1   9  -2  103.16    7.66
  -1  -9  -2  103.97    7.68
   1  -9   2  112.87    8.06
   1  -9   2  104.35    7.71
   1   9   3   -0.46    1.31
  -1   9  -3    2.07    1.49
  -1   9  -3    1.07    0.66
   1   9   3    0.90    0.77
   1   9   3    1.53    0.77
   1   9   3   -0.06    1.25
  -1   9  -3   -0.27    0.64
   1   9   3    0.99    0.44
  -1   9  -3    0.87    0.49
  -1  -9  -3   -0.14    1.03
  -1  -9  -3    1.02    0.79
  -1  -9  -3    0.51    0.55
   1  -9   3    0.39    0.69
  -1  -9  -3   -0.62    0.62
   1   9   4   25.69    3.20
  -1   9  -4   21.62    2.01
   1   9   4   23.69    2.11
  -1   9  -4   20.46    1.81
   1   9   4   25.26    2.24
   1   9   4   21.95    1.78
   1   9   4   27.86    3.13
  -1   9  -4   20.27    2.10
  -1   9  -4   21.52    2.04
  -1   9  -4   18.16    2.98
  -1  -9  -4   21.41    1.81
  -1  -9  -4   23.25    1.98
  -1  -9  -4   18.43    2.66
   1   9   5   34.30    2.64
  -1   9  -5   34.83    2.68
   1   9   5   46.09    3.89
   1   9   5   36.89    4.07
   1   9   5   34.71    3.04
  -1   9  -5   29.42    3.63
  -1   9  -5   32.49    2.74
  -1   9  -5   33.98    3.10
   1   9   5   36.01    2.96
  -1   9  -5   34.74    2.89
   1  -9   5   31.50    2.95
  -1  -9  -5   34.01    2.67
  -1  -9  -5   42.02    3.05
  -1  -9  -5   35.12    3.46
   1   9   6   14.70    2.04
   1   9   6   15.21    2.82
  -1   9  -6   16.53    1.68
  -1   9  -6   13.78    1.87
  -1   9  -6   17.96    2.66
  -1   9  -6   15.75    1.68
   1  -9   6   17.75    2.02
  -1  -9  -6   20.39    1.96
  -1  -9  -6   17.60    1.65
   1   9   7    3.59    1.80
  -1   9  -7    2.97    1.65
   1   9   7    2.61    1.09
   1   9   7    1.31    0.67
   1   9   7    2.60    1.96
  -1   9  -7    3.37    1.04
  -1  -9  -7    0.69    1.20
  -1  -9  -7    9.33    2.14
  -1  -9  -7    2.68    1.03
  -1  -9  -7    0.89    0.73
  -1   9  -8   41.69    4.62
  -1   9  -8   52.85    4.05
   1   9   8   48.61    3.72
  -1   9  -8   52.73    3.84
  -1   9  -8   52.61    3.75
   1   9   8   51.97    5.17
   1   9   8   41.66    4.81
  -1  -9  -8   49.39    3.51
  -1  -9  -8   50.50    3.79
  -1  -9  -8   48.66    4.48
  -1  -9  -8   60.49    4.13
  -1  -9  -8   48.34    3.66
  -1  -9  -8   47.19    4.67
  -1   9  -9   17.10    2.78
  -1   9  -9   17.09    1.88
   1   9   9   12.88    2.64
   1   9   9   17.94    2.36
  -1   9  -9   15.16    1.72
  -1   9  -9   14.34    1.92
   1   9   9   15.73    3.05
   1   9   9   16.47    2.02
  -1  -9  -9   17.62    2.00
  -1  -9  -9   15.92    1.51
  -1  -9  -9   15.54    1.77
  -1  -9  -9   15.92    1.84
  -1  -9  -9   17.45    2.22
  -1   9 -10   11.50    1.65
   1   9  10    9.79    1.40
   1   9  10    9.10    2.81
  -1   9 -10    9.79    1.44
   1   9  10    8.38    2.40
  -1   9 -10   10.77    1.36
  -1   9 -10    9.71    2.37
  -1  -9 -10   11.03    1.54
  -1  -9 -10    9.87    1.72
  -1  -9 -10    8.87    1.30
  -1  -9 -10    6.98    1.79
  -1  -9 -10    9.98    1.39
  -1   9 -11    0.23    0.91
  -1   9 -11    0.70    1.88
   1   9  11   -2.61    2.10
  -1   9 -11    0.43    1.12
  -1   9 -11    1.00    0.83
  -1  -9 -11    0.83    1.01
  -1  -9 -11    0.62    1.32
  -1  -9 -11    3.09    1.13
  -1  -9 -11    1.00    0.75
  -1  -9 -11   -0.46    0.88
  -1   9 -12   69.25    4.80
  -1   9 -12   62.30    5.15
   1   9  12   52.60    6.63
  -1   9 -12   57.07    6.07
  -1   9 -12   65.22    4.99
  -1  -9 -12   65.39    5.30
  -1  -9 -12   70.74    4.97
  -1  -9 -12   66.09    4.74
  -1  -9 -12   68.99    5.12
  -1  -9 -12   56.64    5.07
  -1   9 -13   14.50    2.11
   1   9  13   13.73    3.45
  -1   9 -13   15.52    1.86
  -1   9 -13   14.91    3.01
  -1   9 -13   18.71    2.35
  -1  -9 -13   15.62    2.15
  -1  -9 -13   17.02    2.37
  -1  -9 -13   10.84    1.99
  -1  -9 -13   14.32    1.90
  -1  -9 -13   16.28    2.29
  -1   9 -14    4.17    1.30
  -1   9 -14    3.62    0.89
  -1   9 -14    1.17    2.11
   1   9  14    2.52    2.67
  -1   9 -14    3.21    1.46
  -1   9 -14    4.51    1.04
  -1  -9 -14    1.01    1.23
  -1  -9 -14    2.06    1.47
  -1  -9 -14   -0.18    1.49
  -1  -9 -14    2.33    1.07
  -1  -9 -14    0.52    1.17
  -1   9 -15    4.45    1.59
  -1   9 -15    5.85    2.47
  -1   9 -15    3.22    1.35
  -1   9 -15    3.63    1.04
  -1   9 -15    3.14    0.95
   1   9  15    5.92    2.79
  -1  -9 -15    4.64    1.24
  -1  -9 -15    3.16    1.54
  -1  -9 -15    3.11    1.40
  -1  -9 -15    3.34    1.39
  -1   9 -16   -0.66    0.70
  -1   9 -16    0.27    0.86
   1   9  16   -4.75    2.08
  -1   9 -16    0.94    2.35
  -1   9 -16    1.17    1.50
  -1   9 -16    1.80    1.28
  -1  -9 -16   -0.10    1.26
  -1  -9 -16   -0.79    1.00
  -1  -9 -16    2.05    1.52
  -1  -9 -16   -0.14    1.24
   1  10 -15   23.81    3.73
   1  10 -15   23.48    2.74
   1  10 -15   19.62    2.26
  -1  10  15   14.15    3.81
   1  10 -15   19.34    2.64
   1 -10 -15   25.83    2.98
   1 -10 -15   19.57    2.52
   1 -10 -15   19.90    2.30
   1 -10 -15   21.52    3.11
   1  10 -14    2.52    1.09
   1  10 -14    3.06    1.32
   1  10 -14    0.06    2.02
  -1  10  14   -0.91    2.69
   1  10 -14   -0.16    1.25
   1 -10 -14    4.78    1.61
   1 -10 -14    4.13    1.24
   1 -10 -14    2.03    1.04
   1 -10 -14    3.43    1.41
   1 -10 -14    0.81    1.51
   1  10 -13   20.03    2.44
  -1  10  13   27.32    4.16
   1  10 -13   26.98    3.03
   1  10 -13   26.91    3.72
   1  10 -13   22.47    2.92
  -1  10  13   34.09    4.78
   1 -10 -13   25.99    3.16
   1 -10 -13   24.66    2.33
   1 -10 -13   22.71    2.86
   1 -10 -13   25.34    2.87
   1 -10 -13   23.82    2.43
   1  10 -12    5.27    1.62
  -1  10  12    4.57    2.67
   1  10 -12    3.83    2.16
   1  10 -12    5.63    1.35
   1  10 -12    3.49    1.12
  -1  10  12    0.84    2.50
  -1  10  12    1.70    1.23
   1 -10 -12    4.71    1.10
   1 -10 -12    3.03    1.32
   1 -10 -12    4.53    1.32
   1 -10 -12    5.89    1.58
  -1  10  11   23.22    3.91
   1  10 -11   17.55    2.07
   1  10 -11   20.72    2.31
   1  10 -11   20.94    2.49
   1  10 -11   18.01    2.95
  -1  10  11   18.80    3.68
  -1  10  11   14.37    1.96
   1 -10 -11   17.83    2.30
   1 -10 -11   19.18    1.98
   1 -10 -11   23.69    2.71
   1 -10 -11   17.88    2.19
   1 -10 -11   16.83    1.80
   1  10 -10    5.21    1.94
   1  10 -10    8.43    1.52
  -1  10  10    1.99    2.28
   1  10 -10    9.61    1.37
  -1  10  10   11.81    2.77
   1  10 -10    8.87    1.45
   1 -10 -10   13.04    1.48
   1 -10 -10    6.17    1.37
   1 -10 -10    6.41    1.49
   1  10  -9   19.42    2.11
  -1  10   9   16.34    3.19
   1  10  -9   23.06    2.38
   1  10  -9   21.29    2.07
  -1  10   9   14.95    1.86
   1  10  -9   18.88    2.83
  -1  10   9   23.47    2.68
  -1  10   9   20.42    3.32
   1 -10  -9   19.61    2.32
   1 -10  -9   18.31    1.62
  -1 -10   9   19.64    2.44
   1 -10  -9   17.42    2.15
   1  10  -8   47.78    3.79
   1  10  -8   48.84    3.79
  -1  10   8   46.28    4.19
  -1  10   8   49.66    5.13
  -1  10   8   49.16    3.63
   1  10  -8   52.34    3.97
  -1  10   8   37.38    5.09
   1  10  -8   50.79    4.74
   1 -10  -8   48.85    3.60
  -1 -10   8   49.05    4.13
   1 -10  -8   54.77    4.02
   1 -10  -8   46.74    3.54
   1 -10  -8   50.66    4.40
  -1  10   7    7.62    1.61
   1  10  -7   13.06    1.82
  -1  10   7   10.94    1.35
   1  10  -7   13.31    2.38
   1  10  -7   15.29    1.74
  -1  10   7    8.27    2.50
   1  10  -7   17.21    1.71
  -1  10   7    8.45    2.51
   1 -10  -7   12.06    1.34
   1 -10  -7   13.07    1.82
   1  10  -6   41.08    3.27
   1  10  -6   38.57    3.40
  -1  10   6   56.05    4.78
  -1  10   6   51.13    4.61
  -1  10   6   41.92    3.64
   1  10  -6   43.29    4.33
   1 -10  -6   47.55    4.21
   1 -10  -6   40.44    3.03
   1 -10  -6   42.15    3.29
  -1 -10   6   34.81    3.45
   1 -10  -6   41.72    3.36
  -1  10   5    1.41    1.72
   1  10  -5    0.86    0.80
  -1  10   5    0.50    0.73
  -1  10   5    1.86    0.96
  -1  10   5    0.31    1.65
  -1  10   5    0.18    0.47
   1  10  -5    0.75    0.81
   1  10  -5    0.55    0.71
   1  10  -5   -1.64    1.50
   1 -10  -5    1.42    0.95
   1 -10  -5    1.10    0.70
  -1 -10   5    0.13    0.84
   1 -10  -5    0.35    0.71
   1 -10  -5   -0.47    1.32
  -1  10   4   70.73    5.08
   1  10  -4   61.90    4.77
  -1  10   4   67.96    4.88
   1  10  -4   58.06    4.66
  -1 -10   4   57.27    4.92
   1 -10  -4   74.13    4.84
   1 -10  -4   56.26    5.71
   1 -10  -4   74.84    4.83
   1 -10  -4   71.14    4.69
  -1  10   3    7.91    1.31
  -1  10   3    8.32    1.89
   1  10  -3    6.95    0.91
   1  10  -3    5.35    0.97
   1  10  -3    8.68    1.14
  -1  10   3    7.78    2.09
   1  10  -3    7.76    0.87
   1  10  -3    4.32    2.10
   1 -10  -3    8.18    1.15
  -1 -10   3    7.42    1.27
   1 -10  -3    7.45    1.68
   1  10  -2    5.62    0.82
  -1  10   2    4.62    1.62
   1  10  -2    6.09    0.90
  -1  10   2    4.17    1.04
  -1  10   2    3.78    1.80
   1  10  -2    5.61    0.82
   1  10  -2    1.99    2.88
  -1  10   2    6.13    0.98
   1  10  -2    5.36    1.16
   1  10  -2    4.27    0.82
   1  10  -2    3.63    0.70
   1  10  -2    5.21    0.93
   1 -10  -2    3.55    1.47
   1 -10  -2    4.20    0.96
  -1 -10   2    6.09    1.41
  -1 -10   2    5.00    1.14
   1  10  -1   29.04    3.58
   1  10  -1   29.10    2.31
   1  10  -1   30.07    2.59
  -1  10   1   30.72    2.66
   1  10  -1   26.72    2.53
  -1  10   1   40.71    3.39
   1  10  -1   33.70    2.98
  -1  10   1   34.84    2.57
   1  10  -1   29.14    2.50
  -1 -10   1   32.10    2.94
   1 -10  -1   32.63    2.62
  -1 -10   1   32.70    3.01
   1  10   0   18.29    3.04
  -1  10   0   17.34    1.76
   1  10   0   21.87    1.94
   1  10   0   18.14    1.49
  -1  10   0   15.43    1.69
  -1  10   0   19.69    2.41
  -1  10   0   20.93    3.10
   1  10   0   19.42    1.88
   1  10   0   17.89    1.87
  -1  10   0   16.90    1.73
   1  10   0   22.51    2.45
   1 -10   0   18.20    2.50
  -1 -10   0   21.74    2.41
   1 -10   0   16.71    1.86
  -1 -10   0   17.79    2.17
   1  10   1    1.37    0.82
  -1  10  -1    1.56    0.78
   1  10   1    1.36    1.30
  -1  10  -1    4.09    1.20
   1  10   1    0.51    0.83
   1  10   1    1.89    0.48
  -1  10  -1    2.58    0.68
  -1  10  -1    1.36    0.61
  -1  10  -1    4.58    1.73
   1 -10   1    4.28    0.96
  -1 -10  -1    1.88    0.92
   1 -10   1    2.69    1.14
  -1 -10  -1    2.37    1.29
   1  10   2   39.33    2.89
  -1  10  -2   35.03    2.45
  -1  10  -2   27.47    2.88
  -1  10  -2   31.65    2.93
   1  10   2   31.77    2.89
   1  10   2   36.39    2.48
  -1  10  -2   40.73    4.00
  -1  10  -2   32.71    2.58
  -1  10  -2   35.38    2.84
   1  10   2   31.39    3.64
   1  10   2   39.27    3.71
  -1  10  -2   34.38    2.66
  -1  10  -2   33.66    2.46
   1 -10   2   37.26    3.35
   1 -10   2   33.86    2.91
  -1 -10  -2   33.84    3.30
  -1 -10  -2   34.08    2.85
   1  10   3    5.86    1.16
   1  10   3    5.91    1.08
  -1  10  -3    4.37    1.05
  -1  10  -3    4.57    1.00
  -1  10  -3    4.35    0.68
   1  10   3    3.64    1.66
  -1  10  -3    4.01    1.86
   1  10   3    5.12    1.74
   1  10   3    3.99    0.85
  -1  10  -3    3.72    0.78
   1 -10   3    5.63    1.14
  -1 -10  -3    4.28    0.74
  -1 -10  -3    2.88    1.37
  -1 -10  -3    4.93    1.21
   1  10   4   15.24    2.44
  -1  10  -4   11.79    1.25
   1  10   4   12.71    1.90
   1  10   4   11.80    2.31
  -1  10  -4   11.68    2.45
   1  10   4   10.36    1.22
  -1  10  -4   11.25    1.54
  -1  10  -4   12.18    1.59
  -1  10  -4   10.23    1.48
   1 -10   4   11.71    1.64
  -1 -10  -4   16.83    1.91
  -1 -10  -4   16.18    2.43
  -1 -10  -4   11.26    1.41
   1  10   5   19.73    2.24
   1  10   5   13.27    2.58
  -1  10  -5   16.56    1.77
  -1  10  -5   15.30    2.01
  -1  10  -5   21.06    2.94
  -1  10  -5   13.75    1.60
   1  10   5   20.96    1.62
   1  10   5   16.87    2.85
  -1 -10  -5   17.51    1.63
   1 -10   5   14.53    1.95
  -1 -10  -5   17.08    1.98
  -1  10  -6   55.13    5.38
   1  10   6   54.37    4.69
  -1  10  -6   60.72    4.30
  -1  10  -6   56.74    4.32
  -1  10  -6   58.78    4.58
   1  10   6   58.28    5.62
   1  10   6   60.40    4.25
   1  10   6   70.77    5.64
   1 -10   6   53.05    4.57
  -1 -10  -6   51.74    5.01
  -1 -10  -6   60.22    4.27
  -1 -10  -6   62.64    4.48
  -1 -10  -6   71.55    4.90
   1  10   7   25.50    2.70
  -1  10  -7   21.32    2.07
   1  10   7   21.04    1.99
  -1  10  -7   22.30    3.40
  -1  10  -7   23.44    2.53
   1  10   7   28.56    3.91
  -1  10  -7   20.83    2.26
   1  10   7   23.98    3.70
  -1 -10  -7   30.26    2.92
  -1 -10  -7   21.82    2.06
  -1 -10  -7   18.80    2.88
  -1 -10  -7   22.65    2.35
  -1  10  -8    0.57    0.98
   1  10   8   -0.02    0.66
  -1  10  -8    1.89    0.77
   1  10   8    1.12    1.86
  -1  10  -8    0.39    1.73
  -1  10  -8    0.36    0.73
   1  10   8   -0.96    0.95
  -1 -10  -8    1.25    0.80
  -1 -10  -8    1.32    1.02
  -1  10  -9   -0.43    0.98
   1  10   9   -1.24    1.81
   1  10   9   -1.25    1.94
   1  10   9    1.26    1.13
  -1  10  -9    0.12    0.74
  -1  10  -9   -0.58    0.72
  -1  10  -9   -0.48    1.62
  -1 -10  -9   -0.26    0.99
  -1 -10  -9    0.61    0.81
   1  10  10   46.71    3.52
  -1  10 -10   42.46    4.05
   1  10  10   36.99    5.09
  -1  10 -10   46.77    3.56
   1  10  10   43.10    5.10
  -1  10 -10   41.10    4.70
  -1  10 -10   47.13    3.92
  -1 -10 -10   43.60    3.20
  -1 -10 -10   39.71    3.51
  -1 -10 -10   45.18    3.89
  -1 -10 -10   42.36    3.42
  -1  10 -11   64.98    4.89
  -1  10 -11   58.83    5.18
  -1  10 -11   70.19    4.75
  -1 -10 -11   62.96    5.17
  -1 -10 -11   61.36    4.82
  -1 -10 -11   60.54    4.81
  -1 -10 -11   66.24    4.58
  -1  10 -12    0.46    1.21
   1  10  12   -1.90    2.26
  -1  10 -12    0.75    1.00
  -1  10 -12   -2.49    1.92
  -1 -10 -12    0.92    1.04
  -1 -10 -12    1.84    1.20
  -1 -10 -12    0.03    1.10
  -1 -10 -12   -0.20    1.20
  -1  10 -13   15.94    2.18
  -1  10 -13   16.84    2.31
  -1  10 -13   16.13    3.13
   1  10  13   14.49    3.53
  -1  10 -13   18.95    1.95
  -1 -10 -13   17.72    2.58
  -1 -10 -13   16.20    2.23
  -1 -10 -13   13.98    1.90
  -1 -10 -13   16.13    2.36
  -1 -10 -13   13.96    1.94
   1  10  14   44.86    5.52
  -1  10 -14   30.35    4.75
  -1  10 -14   35.06    3.70
  -1  10 -14   37.68    3.41
  -1  10 -14   35.21    3.05
  -1 -10 -14   39.48    3.80
  -1 -10 -14   38.23    3.34
  -1 -10 -14   33.39    3.10
  -1 -10 -14   33.65    3.57
  -1  10 -15    6.66    1.11
  -1  10 -15    7.16    2.77
  -1  10 -15    2.81    1.32
   1  10  15    1.32    2.85
  -1  10 -15    5.08    1.68
  -1  10 -15    6.67    1.16
  -1 -10 -15    6.00    1.29
  -1 -10 -15    1.49    2.13
  -1 -10 -15    4.09    1.42
  -1 -10 -15    6.27    1.80
   1  11 -14   13.21    1.95
   1  11 -14   11.77    1.63
  -1  11  14   14.05    3.62
   1  11 -14   11.74    2.02
   1  11 -14   14.88    3.08
   1 -11 -14   12.45    2.22
   1 -11 -14   11.01    1.48
   1 -11 -14   11.87    1.72
   1 -11 -14   11.06    2.02
   1  11 -13    2.20    1.24
  -1  11  13    2.13    2.90
   1  11 -13    1.17    2.17
  -1  11  13    1.85    2.53
   1  11 -13    2.97    1.39
   1  11 -13    3.27    1.12
   1 -11 -13    0.34    1.03
   1 -11 -13    0.59    1.08
   1 -11 -13    2.21    1.31
   1 -11 -13    5.64    1.68
   1 -11 -13    2.45    1.55
  -1  11  12    6.15    2.77
   1  11 -12    2.81    1.41
  -1  11  12    0.07    2.51
   1  11 -12    5.01    1.16
   1  11 -12    5.78    2.35
   1  11 -12    2.89    1.22
   1 -11 -12    3.09    1.47
   1 -11 -12    5.30    1.18
   1 -11 -12    3.83    0.88
   1 -11 -12    5.78    1.40
   1 -11 -12    5.28    1.42
  -1  11  11   41.39    5.56
   1  11 -11   38.28    3.47
   1  11 -11   42.92    3.67
  -1  11  11   41.89    3.37
   1  11 -11   47.57    3.87
   1  11 -11   32.62    4.37
  -1  11  11   44.92    5.36
   1 -11 -11   40.88    3.39
   1 -11 -11   51.10    4.19
   1 -11 -11   41.12    3.10
   1 -11 -11   41.74    3.38
  -1  11  10    0.06    2.25
   1  11 -10    0.63    1.11
   1  11 -10   -0.58    0.83
  -1  11  10    0.26    0.78
   1  11 -10    1.05    0.95
   1  11 -10    0.58    1.79
  -1  11  10   -2.54    2.35
   1 -11 -10    1.03    0.78
   1 -11 -10   -1.51    1.07
   1  11  -9   16.46    2.74
   1  11  -9   16.02    1.99
  -1  11   9   16.55    3.25
   1  11  -9   15.08    1.94
  -1  11   9   10.23    3.01
  -1  11   9   16.34    1.74
  -1  11   9   17.33    2.42
   1  11  -9   16.70    2.24
   1 -11  -9   16.17    2.30
  -1 -11   9   14.32    2.25
   1 -11  -9   12.98    2.14
  -1  11   8   31.34    4.49
   1  11  -8   23.11    2.67
   1  11  -8   28.07    2.50
   1  11  -8   27.53    2.53
  -1  11   8   28.91    4.28
  -1  11   8   31.27    4.27
   1  11  -8   26.30    3.70
  -1  11   8   24.06    2.27
  -1 -11   8   29.86    2.98
   1 -11  -8   27.01    3.20
   1 -11  -8   27.23    2.25
   1  11  -7   30.43    2.96
   1  11  -7   32.76    3.11
   1  11  -7   28.89    4.11
   1  11  -7   30.94    2.89
  -1  11   7   48.09    4.78
  -1  11   7   41.42    2.74
  -1  11   7   38.00    3.42
   1 -11  -7   36.48    3.08
   1 -11  -7   40.23    2.99
   1 -11  -7   35.08    2.68
   1 -11  -7   37.46    4.13
  -1 -11   7   28.43    3.20
  -1  11   6   -0.61    1.66
  -1  11   6    3.39    1.16
  -1  11   6    7.39    2.40
   1 -11  -6    2.60    0.91
   1 -11  -6    1.84    1.06
   1  11  -5    2.80    0.85
  -1  11   5    5.10    2.07
   1  11  -5    3.84    1.10
   1  11  -5    2.42    0.96
  -1  11   5    3.90    1.85
   1  11  -5    2.63    1.99
   1 -11  -5    3.25    1.54
  -1 -11   5    3.27    1.18
  -1  11   4    2.09    0.97
   1  11  -4    3.09    1.89
  -1  11   4    4.05    1.14
   1  11  -4    3.43    0.82
   1  11  -4    2.49    0.90
   1  11  -4    2.55    0.75
  -1  11   4    4.26    1.87
  -1  11   4    5.79    2.15
  -1 -11   4    3.03    1.21
   1 -11  -4    2.88    0.96
   1 -11  -4    3.66    1.55
   1  11  -3    2.56    0.83
   1  11  -3    0.51    0.76
  -1  11   3    1.21    1.56
   1  11  -3    1.31    0.65
   1  11  -3    2.94    0.75
  -1  11   3    0.51    0.94
  -1  11   3    2.39    0.88
  -1  11   3    4.71    2.08
   1  11  -3    1.71    1.69
   1 -11  -3    2.27    0.89
   1 -11  -3    0.53    1.33
  -1 -11   3    2.37    1.08
   1  11  -2   33.72    2.91
  -1  11   2   46.11    4.05
   1  11  -2   42.90    3.44
   1  11  -2   36.72    4.29
   1  11  -2   42.17    3.01
   1  11  -2   38.48    2.96
  -1  11   2   53.48    4.63
  -1  11   2   42.85    3.22
  -1  11   2   38.54    3.35
   1 -11  -2   46.33    3.95
   1 -11  -2   37.55    3.20
  -1 -11   2   40.46    3.38
  -1 -11   2   36.95    3.58
   1  11  -1    4.52    0.73
   1  11  -1    7.55    2.16
  -1  11   1    6.15    1.16
  -1  11   1    4.07    1.56
   1  11  -1    5.18    0.80
   1  11  -1    3.44    1.35
  -1  11   1    6.57    2.14
  -1  11   1    6.53    1.12
   1  11  -1    7.14    1.04
   1  11  -1    4.69    1.02
  -1 -11   1    6.01    1.42
   1 -11  -1    6.15    1.63
  -1 -11   1    4.08    1.18
   1 -11  -1    6.56    1.17
   1  11   0  137.92    9.31
   1  11   0  145.11    9.66
  -1  11   0  130.46    9.55
  -1  11   0  159.68   10.04
   1  11   0  125.46   10.26
  -1  11   0  141.95    9.57
   1  11   0  135.74    9.62
   1 -11   0  135.25   10.50
  -1 -11   0  142.18    9.70
   1 -11   0  144.77   10.08
  -1 -11   0  143.19    9.95
  -1  11  -1   17.37    1.95
  -1  11  -1   19.88    1.93
  -1  11  -1   20.43    1.92
   1  11   1   23.70    2.92
   1  11   1   26.64    3.42
   1  11   1   20.29    2.24
   1  11   1   23.55    2.13
   1  11   1   21.73    1.66
  -1  11  -1   25.65    3.67
  -1  11  -1   23.98    2.60
   1 -11   1   17.16    2.63
   1 -11   1   19.74    2.13
  -1 -11  -1   22.43    2.62
  -1 -11  -1   22.64    2.24
  -1  11  -2    6.16    0.85
  -1  11  -2    5.88    0.95
   1  11   2    6.10    1.24
  -1  11  -2    3.80    2.04
   1  11   2    2.81    1.78
   1  11   2    2.55    1.61
   1  11   2    7.27    1.21
   1  11   2    4.36    0.69
  -1  11  -2    4.50    1.03
  -1  11  -2    6.29    1.28
   1 -11   2    3.81    1.49
  -1 -11  -2    4.02    1.12
  -1 -11  -2    6.73    1.55
   1 -11   2    4.83    1.18
  -1  11  -3   21.63    1.76
   1  11   3   20.18    1.90
   1  11   3   31.85    3.49
  -1  11  -3   20.61    1.73
  -1  11  -3   18.99    2.34
  -1  11  -3   23.62    1.98
  -1  11  -3   20.81    3.20
   1  11   3   25.32    2.45
  -1  11  -3   20.42    2.25
   1 -11   3   19.15    2.21
  -1 -11  -3   29.53    3.32
  -1 -11  -3   22.46    2.28
  -1  11  -4   64.80    6.15
   1  11   4   70.31    4.75
  -1  11  -4   67.67    4.86
   1  11   4   64.84    5.24
   1  11   4   84.81    6.17
  -1  11  -4   62.86    5.12
  -1  11  -4   65.79    5.06
  -1  11  -4   62.97    4.71
  -1 -11  -4   78.46    5.00
  -1 -11  -4   67.24    5.58
   1 -11   4   65.40    5.13
  -1 -11  -4   67.82    4.81
  -1 -11  -4   70.22    5.06
  -1  11  -5   -0.40    0.75
  -1  11  -5    1.53    0.65
   1  11   5   -0.87    1.71
   1  11   5    2.35    1.92
  -1  11  -5   -0.92    0.91
  -1  11  -5   -1.49    0.55
  -1  11  -5    0.93    1.95
   1  11   5   -0.04    0.97
   1  11   5   -0.12    0.59
  -1 -11  -5   -0.01    0.84
  -1 -11  -5    0.28    1.34
   1 -11   5    0.29    1.02
  -1 -11  -5   -0.40    0.90
   1  11   6    3.37    2.02
   1  11   6    0.73    1.02
  -1  11  -6    0.85    0.77
  -1  11  -6   -0.61    1.90
  -1  11  -6    2.62    0.76
   1  11   6   -0.75    2.06
   1  11   6    2.34    0.75
  -1  11  -6    2.06    1.10
  -1 -11  -6    1.64    0.90
  -1 -11  -6    2.65    1.70
  -1 -11  -6    1.97    1.16
  -1 -11  -6    3.64    1.08
  -1 -11  -6    3.17    0.81
   1 -11   6    5.01    1.29
  -1  11  -7   47.99    3.65
   1  11   7   42.20    3.56
  -1  11  -7   52.02    4.11
   1  11   7   53.08    5.36
   1  11   7   44.39    4.98
  -1  11  -7   49.26    5.13
  -1  11  -7   47.93    3.69
   1  11   7   50.98    4.20
  -1 -11  -7   48.43    4.29
  -1 -11  -7   45.56    3.69
  -1 -11  -7   53.59    3.91
   1  11   8    4.60    1.39
   1  11   8    8.77    1.21
  -1  11  -8    9.94    1.61
   1  11   8    5.78    2.52
  -1  11  -8    7.66    1.20
  -1  11  -8   12.79    1.70
  -1  11  -8    8.48    2.42
   1  11   8    8.76    2.45
  -1 -11  -8    7.04    1.44
  -1 -11  -8    9.46    1.27
  -1  11  -9   -0.22    0.75
  -1  11  -9   -0.51    1.89
   1  11   9    0.33    1.15
   1  11   9    0.56    2.03
   1  11   9   -1.72    1.89
  -1  11  -9   -0.56    1.03
  -1 -11  -9    0.13    0.78
  -1 -11  -9   -0.18    1.07
   1  11  10   17.58    3.23
  -1  11 -10   18.90    4.91
  -1  11 -10   16.82    2.49
  -1  11 -10   17.73    1.92
   1  11  10   19.03    3.52
   1  11  10   16.36    1.97
  -1  11 -10   21.25    2.06
  -1 -11 -10   18.75    2.10
  -1 -11 -10   16.59    2.25
  -1  11 -11    0.61    0.83
  -1  11 -11   -0.36    0.83
   1  11  11    0.41    2.22
   1  11  11   -2.46    2.11
  -1  11 -11    1.28    1.25
  -1  11 -11   -0.87    1.90
  -1 -11 -11    0.31    0.94
  -1 -11 -11    2.29    1.39
  -1 -11 -11    0.91    0.65
  -1  11 -12   12.42    1.69
  -1  11 -12   10.20    2.85
   1  11  12    8.83    3.06
  -1  11 -12   12.86    1.68
  -1  11 -12   11.23    1.92
  -1 -11 -12   14.49    2.09
  -1 -11 -12   11.60    1.66
  -1 -11 -12    8.73    1.63
  -1 -11 -12   11.02    1.45
  -1  11 -13    1.27    0.84
  -1  11 -13    1.20    1.32
  -1  11 -13    1.36    2.18
   1  11  13   -1.77    2.42
  -1  11 -13    1.68    1.12
  -1 -11 -13    1.93    1.22
  -1 -11 -13   -0.79    1.32
  -1  11 -14   20.28    2.53
  -1  11 -14   21.87    2.20
  -1  11 -14   18.01    3.79
  -1  11 -14   21.25    2.94
  -1 -11 -14   18.22    2.37
  -1 -11 -14   25.84    3.26
  -1 -11 -14   20.39    2.20
   1  12 -13   18.92    2.49
  -1  12  13   28.62    6.50
  -1  12  13   18.26    3.76
   1  12 -13   20.88    3.45
   1  12 -13   23.82    3.10
   1  12 -13   20.57    2.34
   1 -12 -13   19.67    2.65
   1 -12 -13   21.91    2.37
   1  12 -12    0.81    1.33
  -1  12  12    1.41    2.51
   1  12 -12   -0.50    1.02
   1  12 -12   -0.94    2.07
   1  12 -12    1.64    0.94
  -1  12  12    1.98    1.26
  -1  12  12    4.60    2.97
   1 -12 -12    0.46    0.99
   1 -12 -12   -2.21    1.21
  -1  12  11    0.50    2.55
  -1  12  11   -0.58    0.81
   1  12 -11   -1.22    2.17
   1  12 -11    0.02    0.97
   1  12 -11    0.53    1.29
   1  12 -11   -0.66    0.88
  -1  12  11   -3.43    2.14
   1 -12 -11    0.48    1.24
   1 -12 -11    1.77    0.94
   1  12 -10    2.40    1.01
  -1  12  10    2.74    2.47
   1  12 -10    4.27    2.17
  -1  12  10    0.91    0.88
  -1  12  10    0.22    2.38
   1  12 -10    0.36    1.11
   1  12 -10    3.95    1.16
   1 -12 -10    0.83    0.83
   1 -12 -10    1.70    1.21
  -1  12   9    0.63    1.24
   1  12  -9    2.86    1.03
  -1  12   9    0.54    2.28
   1  12  -9   -0.33    1.06
   1  12  -9    4.37    2.20
   1  12  -9    1.65    0.95
  -1  12   9   -0.39    0.74
  -1 -12   9    3.33    1.56
   1 -12  -9    0.14    1.03
   1 -12  -9   -0.25    0.71
   1  12  -8    1.95    1.17
  -1  12   8    0.81    2.23
  -1  12   8    0.49    0.71
   1  12  -8    3.38    1.04
   1  12  -8    3.41    2.18
   1  12  -8    1.65    0.96
  -1  12   8   -0.08    2.24
  -1  12   8   -0.05    1.10
   1 -12  -8    0.66    1.28
   1 -12  -8    1.72    1.03
   1 -12  -8    0.71    0.92
  -1 -12   8    4.89    1.52
   1 -12  -8   -0.07    0.64
  -1  12   7    9.26    1.25
   1  12  -7   11.68    1.40
   1  12  -7    8.85    2.59
   1  12  -7   10.06    1.55
  -1  12   7   11.02    3.04
   1  12  -7    8.30    1.54
  -1  12   7    5.89    2.55
  -1  12   7    9.65    1.82
   1 -12  -7   13.01    1.75
  -1 -12   7   14.04    2.05
   1  12  -6   26.84    2.65
   1  12  -6   23.88    2.68
  -1  12   6   27.71    4.30
  -1  12   6   32.33    3.04
   1  12  -6   23.04    3.48
   1  12  -6   26.74    2.40
  -1 -12   6   27.20    2.92
   1 -12  -6   26.81    2.55
   1 -12  -6   24.65    2.37
   1 -12  -6   28.76    2.66
   1  12  -5   86.10    6.19
   1  12  -5   78.61    6.16
   1  12  -5   91.97    6.42
  -1  12   5  103.59    6.81
   1  12  -5   82.38    6.51
   1  12  -5  101.69    6.43
   1  12  -5   88.29    7.38
  -1 -12   5   83.96    6.60
  -1  12   4   25.41    2.67
   1  12  -4   21.18    2.26
  -1  12   4   19.85    3.26
   1  12  -4   21.50    1.99
   1  12  -4   20.72    2.03
   1  12  -4   20.59    3.21
  -1  12   4   34.65    3.78
   1  12  -4   23.30    2.26
   1 -12  -4   23.67    2.30
  -1 -12   4   29.96    2.64
   1  12  -3   -1.32    0.65
  -1  12   3    1.18    2.00
  -1  12   3    1.96    1.78
   1  12  -3   -1.16    0.69
   1  12  -3   -0.44    0.60
   1  12  -3    0.52    0.62
  -1  12   3   -0.12    0.91
   1  12  -3    1.73    1.85
  -1 -12   3   -0.02    1.05
   1 -12  -3   -0.31    0.78
   1  12  -2   31.22    3.03
   1  12  -2   34.17    2.55
   1  12  -2   32.16    2.49
  -1  12   2   44.49    4.00
   1  12  -2   25.28    4.12
  -1  12   2   36.60    4.28
   1  12  -2   30.52    2.58
  -1  12   2   33.39    3.03
  -1  12   2   34.74    2.85
   1  12  -2   39.41    2.90
  -1 -12   2   30.23    3.04
   1 -12  -2   33.55    2.89
   1 -12  -2   32.29    3.55
   1  12  -1   28.51    2.24
  -1  12   1   37.74    2.75
   1  12  -1   32.85    2.38
   1  12  -1   26.18    2.54
   1  12  -1   28.70    3.16
   1  12  -1   33.45    4.18
  -1  12   1   30.77    2.75
   1  12  -1   30.75    2.75
  -1 -12   1   25.45    2.84
   1 -12  -1   38.25    3.57
   1 -12  -1   31.81    2.80
   1  12   0   71.40    5.28
  -1  12   0   69.17    5.23
   1  12   0   78.64    5.85
   1  12   0   76.98    4.94
  -1  12   0   75.92    5.81
  -1  12   0   68.69    6.44
   1  12   0   68.51    6.21
   1  12   0   70.18    5.54
  -1  12   0   69.92    5.23
   1 -12   0   72.85    5.35
   1 -12   0   65.90    5.76
  -1 -12   0   72.78    5.43
   1  12   1    0.02    0.42
  -1  12  -1    3.82    2.15
   1  12   1    1.61    1.53
   1  12   1    0.80    0.88
  -1  12  -1   -0.72    0.75
  -1  12  -1    0.39    0.80
  -1  12  -1    1.12    1.20
   1  12   1    0.39    1.84
  -1 -12  -1    1.38    1.00
   1 -12   1    0.63    1.18
  -1 -12  -1    0.73    1.25
   1 -12   1    0.49    1.00
  -1  12  -2    3.05    1.10
   1  12   2    1.99    1.75
  -1  12  -2    2.53    0.96
  -1  12  -2    1.80    0.78
  -1  12  -2    1.74    0.70
   1  12   2    2.30    1.67
  -1  12  -2    1.11    1.93
  -1 -12  -2    5.07    1.55
  -1 -12  -2    4.43    1.13
   1 -12   2    0.34    0.99
   1  12   3   30.02    2.33
  -1  12  -3   30.54    2.86
   1  12   3   32.32    3.18
   1  12   3   27.71    3.91
   1  12   3   38.97    3.95
  -1  12  -3   29.96    2.59
  -1  12  -3   26.33    4.20
  -1 -12  -3   30.17    2.90
  -1 -12  -3   35.14    3.51
   1 -12   3   33.93    2.96
   1  12   4   26.73    2.34
   1  12   4   30.78    4.03
  -1  12  -4   28.41    2.17
   1  12   4   36.95    4.02
   1  12   4   22.27    2.82
  -1  12  -4   26.42    2.29
  -1  12  -4   25.48    2.78
  -1  12  -4   29.58    3.94
  -1  12  -4   28.68    2.69
  -1  12  -4   30.25    2.41
   1 -12   4   29.54    2.87
  -1 -12  -4   32.32    2.77
  -1 -12  -4   29.22    3.57
  -1  12  -5   18.96    2.07
   1  12   5   14.92    2.19
  -1  12  -5   19.68    1.77
   1  12   5   17.13    3.00
  -1  12  -5   20.60    3.35
  -1  12  -5   18.19    1.66
  -1  12  -5   14.00    2.02
   1  12   5   17.35    2.96
   1  12   5   20.19    1.70
  -1 -12  -5   16.93    1.79
  -1 -12  -5   18.89    2.19
   1 -12   5   21.81    2.33
   1  12   6    7.89    2.46
  -1  12  -6    6.06    1.14
  -1  12  -6    4.14    1.29
   1  12   6    5.64    2.35
  -1  12  -6    6.54    1.00
   1  12   6    4.75    1.37
  -1  12  -6    4.18    0.86
  -1  12  -6    4.50    2.49
  -1 -12  -6    5.43    1.25
  -1 -12  -6    6.98    1.42
   1 -12   6    8.08    1.57
  -1 -12  -6    5.10    1.07
  -1  12  -7   16.32    1.82
   1  12   7   17.37    2.51
   1  12   7   15.53    1.75
  -1  12  -7   15.05    2.09
   1  12   7   10.32    2.82
   1  12   7   14.91    2.96
  -1  12  -7   16.76    3.15
  -1  12  -7   18.87    1.91
  -1 -12  -7   19.10    2.07
  -1 -12  -7   22.96    2.23
  -1 -12  -7   17.99    2.64
  -1  12  -8    5.14    2.53
   1  12   8    6.21    2.49
   1  12   8   10.73    2.81
  -1  12  -8   10.97    1.85
  -1  12  -8   12.69    1.46
   1  12   8    8.12    1.30
  -1  12  -8   11.21    1.36
   1  12   8   10.79    1.96
  -1 -12  -8   10.15    1.36
  -1 -12  -8   11.22    1.59
  -1  12  -9   10.62    1.40
   1  12   9   13.89    3.05
   1  12   9    7.46    2.82
  -1  12  -9    6.92    1.73
  -1  12  -9   10.90    1.41
  -1 -12  -9   12.88    1.80
  -1 -12  -9   12.42    1.52
   1  12  10    1.87    2.44
  -1  12 -10    3.62    0.97
  -1  12 -10    2.71    0.96
  -1  12 -10    3.27    2.32
   1  12  10    2.54    0.98
   1  12  10    4.73    2.65
  -1  12 -10    2.22    1.41
  -1 -12 -10   -0.20    0.95
   1  12  11    0.28    2.41
  -1  12 -11   -0.50    1.30
  -1  12 -11    0.76    2.18
   1  12  11    1.34    2.46
  -1  12 -11    0.57    0.87
  -1  12 -11    1.08    0.91
  -1 -12 -11    0.19    1.22
  -1 -12 -11   -1.21    0.89
  -1  12 -12    2.44    2.37
  -1  12 -12   -0.86    0.89
  -1  12 -12   -0.10    1.31
  -1  12 -12   -0.50    0.81
   1  12  12    3.06    2.82
  -1 -12 -12    0.00    1.32
  -1 -12 -12    0.77    1.05
   1  13 -11   16.81    3.31
  -1  13  11   14.31    3.56
   1  13 -11   14.30    1.78
   1  13 -11   10.31    2.06
  -1  13  11   13.65    3.53
   1  13 -11   11.77    1.69
   1 -13 -11   13.01    1.78
   1 -13 -11   12.03    1.95
  -1  13  10    5.03    2.70
  -1  13  10   -1.22    2.44
   1  13 -10    1.10    0.89
   1  13 -10    1.74    1.00
   1  13 -10    1.16    2.72
   1  13 -10    1.29    1.30
   1 -13 -10   -0.39    1.10
   1 -13 -10    0.72    1.12
   1 -13 -10   -0.05    0.96
  -1  13   9    4.32    0.88
   1  13  -9    3.35    1.14
   1  13  -9    7.97    1.29
   1  13  -9    3.96    1.40
  -1  13   9    2.60    2.57
   1  13  -9   11.57    2.59
  -1  13   9    1.71    2.66
   1 -13  -9    4.07    1.21
   1 -13  -9    4.12    1.24
  -1  13   8   23.56    4.17
  -1  13   8   34.78    4.88
   1  13  -8   22.76    2.88
  -1  13   8   24.86    2.14
   1  13  -8   29.02    2.57
  -1  13   8   23.22    3.03
   1  13  -8   27.72    3.92
   1  13  -8   25.56    2.61
   1 -13  -8   25.68    2.65
   1 -13  -8   29.28    3.13
   1 -13  -8   31.76    2.66
  -1 -13   8   27.96    4.55
   1  13  -7    3.89    1.33
   1  13  -7    3.33    1.00
   1  13  -7    7.22    1.24
   1  13  -7    3.59    2.29
  -1  13   7    3.14    1.27
  -1  13   7    4.27    2.86
  -1  13   7    4.31    2.51
   1 -13  -7    3.06    0.98
   1 -13  -7    4.78    1.24
  -1 -13   7    4.45    1.61
   1 -13  -7    4.79    1.22
  -1  13   6   34.64    3.67
   1  13  -6   38.74    3.48
  -1  13   6   43.46    4.88
   1  13  -6   41.35    3.08
  -1  13   6   38.02    4.94
   1  13  -6   36.88    3.11
   1  13  -6   47.75    5.00
   1  13  -6   43.73    3.31
   1  13  -6   38.86    3.50
   1 -13  -6   37.20    3.30
  -1 -13   6   37.22    3.70
   1  13  -5   -1.67    2.03
   1  13  -5    2.32    0.88
  -1  13   5   -0.90    1.90
   1  13  -5    2.76    1.24
  -1  13   5    3.40    2.27
   1  13  -5    1.95    0.79
   1  13  -5    1.26    1.01
   1  13  -5    1.07    0.70
  -1 -13   5    1.98    1.28
   1 -13  -5    2.29    1.07
   1  13  -4    0.69    0.68
   1  13  -4   -0.11    1.96
   1  13  -4    0.13    0.94
   1  13  -4   -0.52    0.59
   1  13  -4    0.28    0.83
  -1  13   4    4.86    2.03
  -1 -13   4    0.40    1.17
   1  13  -3    1.02    2.20
  -1  13   3    3.60    2.22
  -1  13   3    3.01    1.13
   1  13  -3    1.46    0.67
   1 -13  -3    2.32    1.04
  -1 -13   3    0.21    1.19
  -1  13   2   96.65    8.02
   1  13  -2   90.53    6.49
   1  13  -2  100.34    6.39
   1  13  -2   90.78    6.79
   1  13  -2   91.05    7.86
  -1  13   2   90.38    6.85
   1 -13  -2   95.22    6.81
  -1 -13   2  100.80    7.02
   1  13  -1    3.14    2.21
  -1  13   1    2.01    1.64
  -1  13   1    2.10    1.01
   1  13  -1    2.06    1.29
  -1  13   1    1.12    2.14
   1 -13  -1    4.56    1.24
  -1 -13   1    2.61    1.29
  -1 -13   1    0.61    1.45
  -1  13   0   32.77    2.83
  -1  13   0   39.46    4.73
  -1  13   0   34.85    3.49
   1  13   0   31.88    3.53
  -1  13   0   31.89    2.78
   1  13   0   30.00    2.85
   1  13   0   33.56    4.23
   1 -13   0   34.50    3.01
  -1 -13   0   29.25    3.08
  -1 -13   0   31.27    3.41
  -1  13  -1   -0.77    0.73
  -1  13  -1    0.75    1.22
   1  13   1    1.01    0.99
  -1  13  -1    1.02    0.76
  -1  13  -1    0.84    2.27
   1  13   1   -1.31    1.54
   1  13   1    1.96    1.99
  -1 -13  -1   -0.11    1.41
  -1 -13  -1   -0.59    1.03
   1 -13   1   -1.04    0.98
  -1  13  -2    0.04    0.65
  -1  13  -2    2.14    0.94
  -1  13  -2    0.13    0.65
   1  13   2    2.60    1.90
  -1  13  -2   -0.85    0.96
  -1  13  -2   -3.88    1.96
   1  13   2    1.06    1.65
   1  13   2    0.23    0.91
  -1 -13  -2    0.86    1.49
   1 -13   2   -1.41    0.96
  -1 -13  -2    1.47    1.05
   1  13   3   -0.19    1.02
  -1  13  -3   -0.23    0.66
  -1  13  -3   -1.48    1.95
   1  13   3    1.37    1.79
   1  13   3   -0.48    1.85
  -1  13  -3    0.11    1.02
  -1 -13  -3    0.93    0.99
   1 -13   3    0.01    1.06
   1  13   4   14.57    2.23
  -1  13  -4   23.58    2.36
  -1  13  -4   17.63    2.35
  -1  13  -4   15.75    3.13
   1  13   4   18.76    3.12
   1  13   4   19.58    1.59
  -1  13  -4   16.04    2.34
   1  13   4   10.04    2.72
  -1 -13  -4   20.38    2.30
   1  13   5   14.00    3.28
  -1  13  -5   19.15    2.18
   1  13   5   15.13    3.00
   1  13   5   16.09    1.60
  -1  13  -5   17.15    3.27
   1  13   5   19.23    2.50
  -1  13  -5   15.56    1.77
  -1  13  -5   18.76    2.52
  -1  13  -5   18.14    1.67
  -1  13  -5   19.04    1.57
   1 -13   5   17.68    2.34
  -1 -13  -5   14.82    2.05
  -1  13  -6    4.61    2.48
   1  13   6    3.63    1.42
  -1  13  -6    4.45    1.50
  -1  13  -6    6.23    1.19
  -1  13  -6    4.57    0.95
  -1  13  -6    3.99    0.83
   1  13   6    6.37    2.51
   1  13   6    4.88    2.29
   1 -13   6    5.54    1.56
  -1 -13  -6    7.29    1.45
  -1 -13  -6    5.55    1.25
  -1 -13  -6    5.40    1.26
   1  13   7   -0.56    0.71
   1  13   7    2.06    1.31
   1  13   7   -1.81    2.13
  -1  13  -7    0.58    1.23
  -1  13  -7    0.06    0.82
  -1  13  -7    2.68    0.79
  -1  13  -7    0.06    2.11
   1  13   7   -1.49    1.94
  -1 -13  -7    0.28    0.86
  -1 -13  -7    0.97    1.11
   1  13   8   46.64    5.51
  -1  13  -8   44.46    3.47
   1  13   8   38.11    4.04
  -1  13  -8   47.30    3.62
  -1  13  -8   45.53    3.48
  -1  13  -8   46.85    4.17
  -1  13  -8   37.66    5.29
   1  13   8   44.13    3.47
   1  13   8   53.09    6.56
  -1 -13  -8   50.17    3.78
  -1 -13  -8   48.00    3.88
  -1  13  -9    0.82    2.33
  -1  13  -9    1.18    0.83
   1  13   9    1.23    2.39
  -1  13  -9    0.81    1.33
  -1  13  -9    0.86    0.84
   1  13   9    1.25    2.42
  -1 -13  -9   -0.05    1.18
  -1 -13  -9    0.45    0.89
  -1 -13  -9    3.66    1.25
  -1  13 -10    6.07    1.15
   1  13  10    6.75    2.95
  -1  13 -10    4.27    2.81
   1  13  10    8.51    2.89
  -1  13 -10   10.47    1.95
  -1  13 -10    6.21    1.17
  -1 -13 -10    8.36    1.92
  -1 -13 -10    5.69    1.29
  -1  13 -11    7.94    1.23
  -1  13 -11    5.71    1.87
  -1  13 -11    5.05    1.12
   1  13  11    5.56    2.70
  -1  13 -11    4.06    2.66
   1  13  11    4.88    3.58
  -1 -13 -11    7.18    1.68
  -1 -13 -11    7.17    1.38
   1 -14 -10    1.49    1.14
  -1  14   9    0.74    2.46
   1  14  -9    2.00    1.07
   1  14  -9    0.70    1.26
   1  14  -9    1.35    0.91
   1  14  -9    0.91    2.38
  -1  14   9    2.11    2.82
   1 -14  -9    2.64    1.29
   1 -14  -9    1.88    1.05
  -1  14   8    0.55    2.80
   1  14  -8    6.39    1.10
   1  14  -8    7.22    1.36
   1  14  -8    6.78    1.57
   1  14  -8    5.21    2.67
  -1  14   8    6.07    2.92
   1 -14  -8    4.82    1.17
  -1 -14   8    8.59    1.97
   1 -14  -8    6.72    1.46
   1  14  -7    1.12    0.87
  -1  14   7    2.61    1.59
  -1  14   7    7.93    2.88
   1  14  -7    3.43    1.26
   1  14  -7    2.45    0.86
  -1  14   7    0.79    2.91
   1  14  -7    2.57    2.53
   1  14  -7    3.43    1.36
   1 -14  -7    5.04    1.27
  -1 -14   7    4.02    1.54
   1  14  -6   11.18    1.73
   1  14  -6    7.80    1.56
  -1  14   6   11.15    1.87
  -1  14   6    6.86    3.84
   1  14  -6    9.53    1.22
   1  14  -6    8.49    2.76
  -1  14   6    8.80    2.83
   1 -14  -6    9.59    1.54
  -1 -14   6   11.76    2.95
   1  14  -5   27.91    2.39
   1  14  -5   25.94    3.04
  -1  14   5   40.68    4.73
  -1  14   5   35.41    3.32
   1  14  -5   28.85    2.40
   1  14  -5   29.49    2.82
   1  14  -5   23.18    3.71
   1 -14  -5   35.70    2.88
  -1 -14   5   28.82    3.25
   1  14  -4    0.55    2.22
  -1  14   4    0.43    2.07
   1  14  -4    3.55    1.24
   1  14  -4    3.21    0.71
  -1  14   4    3.02    1.35
  -1  14   4    7.33    2.67
  -1 -14   4    2.40    1.43
   1 -14  -4    2.34    1.16
  -1  14   3    1.89    1.98
  -1  14   3   -1.84    2.01
   1  14  -3    1.76    2.32
  -1  14   3    1.17    1.06
  -1 -14   3    0.36    1.25
   1 -14  -3    0.15    1.01
  -1  14   2    3.59    2.20
  -1  14   2    1.57    1.12
   1  14  -2   -0.41    0.91
  -1  14   2    2.23    1.82
   1  14  -2    1.68    2.31
   1  14  -2    1.42    0.71
  -1 -14   2    2.32    1.44
   1 -14  -2    2.99    1.21
  -1  14   1   46.62    3.72
   1  14  -1   44.05    4.00
   1  14  -1   32.46    4.78
   1  14  -1   44.74    3.45
  -1 -14   1   44.60    3.87
   1 -14  -1   45.74    3.77
  -1  14   0    0.78    1.47
  -1  14   0   -2.76    2.03
  -1  14   0   -0.36    0.77
   1  14   0   -1.29    1.34
   1  14   0   -0.04    0.88
   1  14   0   -3.12    1.88
   1 -14   0   -1.73    1.01
  -1 -14   0    0.01    1.12
  -1  14  -1    0.30    1.22
   1  14   1   -3.33    1.59
   1  14   1    2.69    1.11
   1  14   1   -4.44    1.61
  -1  14  -1   -0.26    2.30
  -1  14  -1    1.33    0.75
  -1 -14  -1    1.81    1.23
   1 -14   1    2.37    1.18
  -1  14  -2    5.17    1.12
   1  14   2   -0.37    1.87
   1  14   2    3.21    1.22
   1  14   2    9.33    2.32
  -1  14  -2   -2.43    2.31
  -1  14  -2    2.54    1.09
   1 -14   2    2.21    1.24
  -1 -14  -2    2.44    1.24
  -1  14  -3    0.48    0.74
   1  14   3   -1.14    0.99
   1  14   3   -2.68    1.83
  -1  14  -3   -1.45    0.94
   1  14   3    2.35    1.92
  -1  14  -3   -1.70    2.30
   1 -14   3    0.22    1.22
  -1 -14  -3    2.75    1.16
  -1  14  -4    0.23    1.05
  -1  14  -4    1.04    2.35
  -1  14  -4    0.86    1.16
   1  14   4   -0.80    0.94
   1  14   4   -3.11    2.06
  -1  14  -4   -0.89    0.69
   1  14   4    1.11    2.04
   1 -14   4    1.23    1.26
  -1 -14  -4    0.91    1.15
  -1  14  -5    9.82    3.01
  -1  14  -5    8.94    1.71
   1  14   5    6.83    1.70
   1  14   5    7.83    2.92
  -1  14  -5   10.77    1.60
   1  14   5    6.40    2.47
  -1  14  -5   11.60    1.48
  -1 -14  -5    8.37    1.63
   1 -14   5   11.86    1.90
   1  14   6    3.90    2.39
  -1  14  -6   -0.84    1.25
   1  14   6    1.40    2.27
  -1  14  -6    0.93    0.60
   1  14   6   -1.51    1.03
  -1  14  -6    0.21    0.58
  -1  14  -6    1.22    1.01
  -1  14  -6    0.87    0.75
  -1  14  -6    1.78    4.72
   1 -14   6   -1.16    1.11
  -1 -14  -6   -0.22    1.09
   1  14   7    1.48    2.34
   1  14   7   -1.24    3.06
  -1  14  -7    0.61    1.40
  -1  14  -7    1.03    0.72
  -1  14  -7    4.75    2.61
  -1  14  -7    1.62    0.94
  -1 -14  -7    0.25    1.22
  -1  14  -8    0.44    2.51
  -1  14  -8   -0.46    0.87
   1  14   8    4.63    2.65
  -1  14  -8   -0.84    1.31
   1  14   8   -0.98    2.53
  -1  14  -8    0.31    0.74
  -1 -14  -8   -1.45    1.16
  -1 -14  -8    0.02    0.91
   1  14   9    8.83    3.22
  -1  14  -9   10.73    2.19
  -1  14  -9   12.21    1.67
  -1  14  -9   15.07    3.66
  -1  14  -9   15.06    1.86
  -1 -14  -9    9.99    1.84
  -1 -14  -9   13.36    1.99
  -1  15   7    8.66    3.35
   1  15  -7    8.47    1.55
   1  15  -7    9.47    5.01
  -1  15   7    4.67    2.59
   1  15  -7    6.48    1.54
  -1 -15   7   12.10    2.14
   1 -15  -7    5.23    1.45
  -1  15   6   14.28    3.28
   1  15  -6   21.42    3.56
   1  15  -6   18.11    1.75
  -1  15   6   16.74    3.85
   1  15  -6   21.21    2.44
  -1 -15   6   22.73    2.92
   1 -15  -6   19.23    2.43
   1  15  -5    9.09    1.71
  -1  15   5   10.73    3.31
   1  15  -5    5.78    2.76
  -1  15   5    6.51    2.47
   1 -15  -5   11.07    1.71
  -1 -15   5    9.70    2.06
   1  15  -4    4.21    1.46
  -1  15   4    8.23    2.44
  -1  15   4    5.07    2.66
   1  15  -4    5.99    2.76
   1 -15  -4    3.74    1.30
  -1  15   3   -3.52    3.54
   1  15  -3    2.53    2.48
  -1  15   3   -1.06    1.84
   1 -15  -3    0.59    1.15
  -1 -15   3   -0.43    1.31
  -1  15   2   30.92    3.83
  -1  15   2   25.75    2.72
   1  15  -2   28.53    4.41
  -1  15   2   19.36    4.24
   1 -15  -2   19.62    2.62
  -1 -15   2   24.41    3.00
  -1  15   1   -1.92    0.87
   1  15  -1    0.59    0.78
  -1  15   1    1.68    1.74
   1  15  -1    1.08    2.29
   1  15  -1    1.37    1.27
  -1  15   1   -2.39    2.50
   1 -15  -1    1.14    1.24
  -1 -15   1   -0.95    1.24
   1  15   0   64.31    6.23
  -1  15   0   70.16    5.93
   1  15   0   66.06    5.62
  -1  15   0   60.85    6.65
  -1  15   0   67.49    5.14
  -1 -15   0   71.31    5.41
   1 -15   0   69.89    5.24
   1  15   1    4.26    1.84
   1  15   1    3.02    1.20
  -1  15  -1    2.31    0.85
  -1  15  -1    1.60    2.88
  -1  15  -1    4.90    1.44
   1  15   1    5.11    2.27
   1 -15   1    4.08    1.39
  -1 -15  -1    2.00    1.27
  -1  15  -2    2.08    3.34
   1  15   2    6.28    1.70
   1  15   2    5.16    2.15
   1  15   2   10.39    2.59
   1 -15   2    8.24    1.70
  -1 -15  -2   10.85    1.75
   1  15   3    0.30    2.35
  -1  15  -3   -0.51    1.06
  -1  15  -3    0.22    4.74
   1  15   3    2.79    1.94
   1 -15   3   -0.13    1.24
  -1 -15  -3   -0.95    1.07
  -1  15  -4   41.08    3.41
  -1  15  -4   38.05    5.45
  -1  15  -4   33.25    3.39
   1  15   4   47.17    5.38
   1 -15   4   37.68    3.62
  -1 -15  -4   36.77    3.51
  -1  15  -5    9.03    1.75
   1  15   5    4.24    2.59
   1  15   5   12.82    5.48
  -1  15  -5   11.12    3.20
  -1  15  -5    8.19    1.50
  -1 -15  -5    6.84    1.60
   1  15   6   29.24    4.59
  -1  15  -6   27.83    2.76
  -1  15  -6   39.97    5.39
  -1  15  -6   23.73    3.19
   1  15   6   36.28    4.89
  -1 -15  -6   26.49    3.09
  -2   0  20    0.01    2.09
   2   0 -20    2.48    1.38
   2   0 -20    2.80    1.46
   2   0 -20    3.03    1.33
   2   0 -19    1.20    1.28
   2   0 -19    1.10    1.47
  -2   0  19   -1.68    1.81
   2   0 -19   -0.16    1.25
   2   0 -19    0.39    1.13
   2   0 -18   29.94    3.33
   2   0 -18   24.99    2.90
  -2   0  18   26.92    3.85
   2   0 -18   26.27    3.16
   2   0 -18   29.56    3.00
   2   0 -17    0.31    1.37
   2   0 -17    0.57    1.03
   2   0 -17    0.16    0.94
  -2   0  17   -0.11    1.53
   2   0 -17   -1.19    1.02
  -2   0  16   22.90    3.45
   2   0 -16   21.68    2.36
   2   0 -16   17.13    2.30
   2   0 -16   19.35    3.74
   2   0 -15   -0.32    1.01
   2   0 -15   -0.90    0.92
   2   0 -15   -0.79    0.82
   2   0 -15    0.80    0.89
  -2   0  15   -0.49    1.61
   2   0 -14   12.39    1.73
  -2   0  14   11.82    2.30
   2   0 -14   11.72    1.60
   2   0 -14   10.03    1.69
   2   0 -14    9.85    1.53
  -2   0  13   -0.15    1.20
  -2   0  13   -0.47    0.62
   2   0 -13    0.16    0.71
   2   0 -13    0.01    0.82
   2   0 -13   -0.12    0.72
   2   0 -12   56.02    4.22
  -2   0  12   54.55    4.13
   2   0 -12   68.00    4.96
   2   0 -12   48.38    4.10
   2   0 -12   50.87    4.10
   2   0 -12   59.92    4.33
  -2   0  12   49.37    4.09
   2   0 -11    0.82    0.64
  -2   0  11    0.53    0.72
   2   0 -11   -0.14    0.58
  -2   0  11   -0.12    0.53
  -2   0  11    0.16    1.09
   2   0 -11    3.85    1.89
   2   0 -11    0.21    0.64
  -2   0  10   93.84    7.61
  -2   0  10  111.61    7.26
  -2   0  10   94.19    7.18
  -2   0  10  110.44    7.29
   2   0 -10  111.19    7.27
   2   0 -10   97.83    7.65
   2   0 -10  102.26    7.21
   2   0 -10  110.42    7.28
  -2   0   9    0.53    0.49
   2   0  -9   -0.02    0.87
   2   0  -9   -0.12    0.48
  -2   0   9    0.71    0.47
   2   0  -9   -0.02    0.49
   2   0  -9    0.20    0.51
  -2   0   9   -0.64    0.85
  -2   0   9   -0.10    0.43
   2   0  -8    8.07    1.04
  -2   0   8    6.87    0.97
   2   0  -8    9.79    1.60
  -2   0   8    7.12    0.97
   2   0  -8    7.68    0.99
  -2   0   8    6.65    1.05
   2   0  -8    8.33    1.08
  -2   0   8    8.57    1.45
   2   0  -7   -0.13    0.36
   2   0  -7    0.08    0.40
   2   0  -7   -0.06    0.41
   2   0  -7   -0.50    0.68
  -2   0   7   -0.54    0.68
  -2   0   7   -0.01    0.37
  -2   0   7    0.21    0.41
  -2   0   7   -0.40    0.33
  -2   0   6   50.72    4.06
  -2   0   6   54.41    3.89
   2   0  -6   59.44    3.84
   2   0  -6   53.07    3.80
   2   0  -5    0.01    0.54
  -2   0   5   -0.03    0.55
  -2   0   5    0.15    0.28
  -2   0   5    0.34    0.31
   2   0  -5    0.18    0.29
  -2   0   5    0.22    0.32
   2   0  -5    0.11    0.29
   2   0  -5    0.08    0.28
  -2   0   5    0.41    0.58
   2   0  -4  292.15   17.68
  -2   0   4  268.76   17.66
  -2   0   4  259.90   17.68
   2   0  -4  266.42   17.65
  -2   0   4  271.33   17.68
   2   0  -4  246.67   17.79
  -2   0   4  268.19   17.81
   2   0  -4  275.41   17.68
   2   0  -3    0.21    0.21
  -2   0   3   -0.20    0.17
   2   0  -3    0.16    0.18
  -2   0   3    0.21    0.22
   2   0  -3   -0.04    0.21
  -2   0   3    0.03    0.37
   2   0  -3    0.16    0.41
  -2   0   3   -0.17    0.18
   2   0  -3    0.09    0.21
   2   0  -2   54.21    3.78
   2   0  -2   53.67    3.81
  -2   0   2   54.21    3.78
  -2   0   2   61.74    3.77
   2   0  -2   54.86    3.83
  -2   0   2   58.04    3.87
  -2   0   2   57.29    3.81
   2   0  -2   57.47    3.76
   2   0  -2   59.28    3.81
  -2   0   2   53.78    3.81
   2   0  -2   58.94    3.87
  -2   0   1   -0.04    0.09
   2   0  -1    0.01    0.12
  -2   0   1   -0.02    0.11
  -2   0   1   -0.03    0.13
   2   0  -1   -0.19    0.15
   2   0  -1   -0.15    0.11
  -2   0   1    0.08    0.22
   2   0  -1    0.11    0.12
  -2   0   1    0.00    0.14
   2   0  -1    0.11    0.15
  -2   0   0  378.39   24.51
   2   0   0  359.65   24.50
   2   0   0  377.42   24.52
   2   0   0  376.48   24.55
  -2   0   0  375.77   24.48
  -2   0   0  383.31   24.50
  -2   0   0  370.59   24.56
  -2   0  -1   -0.01    0.30
   2   0   1    0.12    0.16
   2   0   1   -0.01    0.11
   2   0   1    0.06    0.30
  -2   0  -1    0.03    0.12
  -2   0  -1    0.06    0.14
  -2   0  -1   -0.07    0.16
   2   0   1    0.11    0.17
   2   0   1    0.05    0.15
  -2   0  -1   -0.08    0.17
   2   0   2  121.70    8.24
  -2   0  -2  126.54    8.09
  -2   0  -2  130.67    8.08
  -2   0  -2  127.70    8.05
  -2   0  -2  122.02    8.25
   2   0   2  123.62    8.08
   2   0   2  115.79    8.08
   2   0   2  118.27    8.09
   2   0   2  119.54    8.05
  -2   0  -2  114.86    8.08
  -2   0  -3   -0.23    0.24
  -2   0  -3   -0.03    0.24
   2   0   3    0.10    0.29
   2   0   3    0.02    0.21
   2   0   3   -0.01    0.21
  -2   0  -3    0.19    0.22
  -2   0  -3    0.63    0.54
   2   0   3    0.26    0.48
   2   0   3   -0.09    0.25
  -2   0  -3    0.11    0.27
  -2   0  -4   36.35    2.54
  -2   0  -4   36.46    2.61
  -2   0  -4   35.28    2.62
   2   0   4   35.37    2.57
   2   0   4   34.44    2.54
   2   0   4   33.56    2.86
   2   0   4   37.87    2.64
   2   0   4   34.37    2.60
  -2   0  -4   40.44    2.59
  -2   0  -4   38.77    2.91
   2   0   5   -0.13    0.59
   2   0   5    0.15    0.39
  -2   0  -5    0.21    0.31
  -2   0  -5   -0.34    0.36
   2   0   5    0.22    0.33
  -2   0  -5    0.43    0.39
  -2   0  -5    0.31    0.35
  -2   0  -5    0.06    0.62
   2   0   5    0.60    0.32
   2   0   6   58.39    4.13
   2   0   6   54.81    4.46
  -2   0  -6   60.19    4.15
   2   0   6   59.73    4.15
  -2   0  -6   52.88    4.51
  -2   0  -6   59.92    4.22
  -2   0  -6   62.02    4.13
  -2   0  -6   62.40    4.21
  -2   0  -7   -0.07    0.77
  -2   0  -7   -0.22    0.49
   2   0   7    1.45    0.84
   2   0   7   -0.35    0.35
  -2   0  -7   -0.20    0.42
   2   0   7    0.29    0.43
  -2   0  -7   -0.47    0.38
  -2   0  -7    0.02    0.50
   2   0   8    0.74    0.87
  -2   0  -8    0.11    0.61
  -2   0  -8    0.33    0.52
   2   0   8   -0.15    0.41
   2   0   8    0.65    0.47
  -2   0  -8    0.55    0.59
  -2   0  -8   -0.54    0.95
  -2   0  -8    0.27    0.47
   2   0   9   -0.01    0.47
  -2   0  -9    0.00    0.57
  -2   0  -9    0.14    0.60
   2   0   9   -0.28    0.87
   2   0   9    0.41    0.48
  -2   0  -9    0.15    0.48
  -2   0  -9   -0.39    0.49
  -2   0  -9   -0.69    0.80
  -2   0 -10  121.02    7.97
  -2   0 -10  108.95    8.51
   2   0  10  125.76    8.58
  -2   0 -10  111.87    8.04
   2   0  10  117.40    7.94
   2   0  10  117.14    7.98
  -2   0 -10  111.18    8.48
  -2   0 -10  113.17    8.03
  -2   0 -10  109.36    7.91
   2   0  11   -0.82    1.21
  -2   0 -11    0.68    0.71
  -2   0 -11   -0.59    0.65
  -2   0 -11   -0.05    0.60
  -2   0 -11    0.32    1.13
  -2   0 -11    0.43    0.78
  -2   0 -11    0.29    1.07
   2   0  11   -0.52    0.55
   2   0  11   -0.25    0.60
  -2   0 -12   63.73    4.79
   2   0  12   72.78    5.73
  -2   0 -12   62.32    5.54
  -2   0 -12   57.56    4.91
  -2   0 -12   68.06    5.01
   2   0  12   67.03    4.82
  -2   0 -12   67.46    4.88
  -2   0 -13   -1.08    1.13
  -2   0 -13   -0.56    0.76
  -2   0 -13   -0.15    0.66
  -2   0 -13   -0.38    0.82
  -2   0 -13   -0.01    0.79
  -2   0 -14    8.80    2.09
  -2   0 -14    9.65    1.65
  -2   0 -14    7.42    1.39
   2   0  14   10.08    2.25
  -2   0 -14    9.14    1.42
  -2   0 -14    9.98    1.68
  -2   0 -15   -0.47    0.92
  -2   0 -15    1.13    0.88
  -2   0 -15    0.12    1.01
  -2   0 -15    1.22    1.38
  -2   0 -15   -1.32    0.82
   2   0  15    3.99    1.85
  -2   0 -16   28.45    3.02
  -2   0 -16   31.46    3.18
  -2   0 -16   26.55    2.83
   2   0  16   28.68    3.96
  -2   0 -16   29.40    3.76
  -2   0 -17   -1.20    0.96
  -2   0 -17   -0.01    0.95
  -2   0 -17    0.38    1.13
  -2   0 -17    0.70    1.44
  -2   0 -17   -0.35    1.17
   2   0  17   -1.11    1.56
  -2   0 -18    0.16    1.16
  -2   0 -18    0.42    1.00
   2   0  18   -1.29    1.90
  -2   0 -18   -0.07    1.21
  -2   0 -18    0.84    1.23
  -2   0 -19   -0.52    1.51
  -2   0 -19    1.68    1.19
  -2   0 -19    3.78    1.55
  -2   0 -19    1.42    1.31
   2   0  19    0.72    1.89
   2   1 -20    0.28    1.28
   2   1 -20    1.96    1.61
   2   1 -20    0.87    1.20
   2   1 -20    0.59    1.22
  -2   1  20    1.51    1.98
  -2  -1  20    2.25    2.24
   2  -1 -20    0.18    1.33
   2  -1 -20    1.26    1.44
   2  -1 -20    1.91    1.30
   2  -1 -20    0.71    1.36
   2   1 -19   80.42    6.29
   2   1 -19   84.87    6.47
  -2   1  19   72.87    7.10
   2   1 -19   76.53    6.16
   2   1 -19   74.46    6.03
  -2  -1  19   69.01    7.01
   2  -1 -19   81.94    6.35
   2  -1 -19   90.27    6.27
   2  -1 -19   70.50    6.04
   2  -1 -19   76.14    6.30
   2   1 -18    3.13    1.53
  -2   1  18    9.20    2.42
   2   1 -18    3.24    1.25
   2   1 -18    5.49    1.58
   2   1 -18    6.87    1.53
  -2  -1  18    1.50    1.77
   2  -1 -18    4.13    1.36
   2  -1 -18    5.61    1.48
   2  -1 -18    5.27    1.63
   2  -1 -18    3.84    1.51
   2   1 -17    0.39    1.19
   2   1 -17    0.38    1.01
   2   1 -17    0.79    1.12
  -2   1  17   -0.35    1.60
   2   1 -17    1.88    1.28
   2  -1 -17    0.26    1.07
   2  -1 -17   -0.27    1.06
   2  -1 -17   -0.63    0.91
  -2  -1  17   -0.34    1.77
   2  -1 -17    1.53    1.19
   2   1 -16    5.02    1.38
   2   1 -16    2.19    1.15
  -2   1  16    2.46    1.86
   2   1 -16    4.63    1.21
   2   1 -16    3.75    1.42
   2  -1 -16    3.77    1.19
   2  -1 -16    2.38    1.09
  -2  -1  16    3.81    1.76
   2  -1 -16    4.58    1.46
   2  -1 -16    2.48    1.41
   2   1 -15  224.96   15.86
   2   1 -15  236.93   15.87
   2   1 -15  236.39   16.03
  -2   1  15  240.84   16.73
   2   1 -15  234.48   16.01
  -2  -1  15  246.42   16.50
   2  -1 -15  236.08   16.08
   2  -1 -15  223.26   15.86
   2  -1 -15  239.28   15.99
   2  -1 -15  217.63   15.82
  -2   1  14    8.08    2.09
   2   1 -14    4.79    1.29
   2   1 -14    6.45    1.25
   2   1 -14    7.96    1.47
   2   1 -14    5.50    1.16
   2  -1 -14    5.37    1.22
   2  -1 -14    6.47    1.24
  -2  -1  14    6.95    1.83
   2  -1 -14    5.23    1.35
   2   1 -13   57.92    4.26
   2   1 -13   54.73    4.09
   2   1 -13   56.44    4.26
  -2   1  13   55.28    4.96
   2   1 -13   46.61    3.99
  -2   1  13   48.63    4.05
  -2  -1  13   51.66    4.52
   2  -1 -13   51.56    4.08
  -2  -1  13   51.86    4.00
   2  -1 -13   47.73    4.20
   2  -1 -13   51.22    4.06
  -2  -1  13   56.04    4.74
   2   1 -12    5.95    1.06
   2   1 -12    6.29    1.21
  -2   1  12    7.19    1.80
   2   1 -12    6.58    1.15
  -2   1  12    6.63    1.08
  -2   1  12    6.45    1.22
   2   1 -12    6.75    1.69
  -2   1  12    6.39    1.10
   2  -1 -12    6.40    1.74
  -2  -1  12    4.08    1.06
  -2  -1  12    7.21    1.61
   2  -1 -12    5.53    1.07
   2  -1 -12    5.27    1.19
  -2  -1  12    7.71    1.16
   2  -1 -12    6.36    1.16
  -2  -1  12    6.53    1.15
   2   1 -11   86.69    6.29
  -2   1  11   93.54    6.31
  -2   1  11   72.77    6.71
   2   1 -11   87.52    6.92
   2   1 -11   85.44    6.25
  -2   1  11   85.10    6.26
   2   1 -11   95.07    6.29
   2  -1 -11   86.06    6.23
   2  -1 -11   87.65    6.27
   2  -1 -11   84.23    6.41
  -2  -1  11   88.68    6.71
   2  -1 -11   99.34    8.18
  -2  -1  11   91.41    6.28
  -2  -1  11   99.97    6.68
  -2  -1  11   90.72    6.26
  -2   1  10   11.91    1.43
  -2   1  10   14.70    2.08
   2   1 -10   12.02    2.08
  -2   1  10   13.22    1.57
  -2   1  10   13.63    1.47
   2   1 -10   14.35    2.03
   2   1 -10   11.62    1.43
  -2  -1  10   14.35    1.95
   2  -1 -10   13.44    1.51
  -2  -1  10   14.48    1.48
  -2  -1  10   14.23    1.50
   2  -1 -10    9.71    1.39
  -2  -1  10   11.71    1.38
   2  -1 -10   15.39    2.18
   2   1  -9   30.15    2.55
   2   1  -9   34.35    2.57
  -2   1   9   31.46    2.52
  -2   1   9   32.17    3.09
  -2   1   9   29.14    2.50
  -2   1   9   32.46    2.61
   2   1  -9   31.66    2.99
   2   1  -9   36.23    2.60
  -2  -1   9   31.08    2.52
   2  -1  -9   32.25    3.07
   2  -1  -9   33.62    2.60
  -2  -1   9   30.71    2.51
  -2  -1   9   33.88    2.99
  -2  -1   9   30.61    2.50
   2  -1  -9   33.67    2.53
  -2   1   8   86.58    6.03
   2   1  -8   82.35    6.05
   2   1  -8   99.63    6.10
   2   1  -8   81.73    6.36
  -2   1   8   86.59    6.13
  -2   1   8   85.51    6.47
  -2   1   8   81.35    6.04
  -2  -1   8   92.05    6.07
  -2  -1   8   80.17    6.02
  -2  -1   8   83.87    6.29
   2  -1  -8   96.76    6.11
   2  -1  -8   98.38    6.07
   2  -1  -8   88.01    6.49
  -2  -1   8   84.91    6.04
  -2   1   7  718.68   46.51
  -2   1   7  716.31   46.48
  -2   1   7  707.37   46.55
   2   1  -7  730.72   46.76
  -2   1   7  668.54   46.80
  -2   1   7  755.14   46.82
   2   1  -7  696.51   46.50
   2   1  -7  796.12   46.54
   2  -1  -7  710.04   46.48
  -2  -1   7  675.50   46.48
  -2  -1   7  716.00   46.50
  -2  -1   7  680.42   46.47
  -2  -1   7  659.33   46.64
   2  -1  -7  697.57   46.81
  -2   1   6    0.11    0.33
   2   1  -6   -0.07    0.32
   2   1  -6    0.18    0.34
  -2   1   6    0.04    0.38
   2   1  -6    0.12    0.36
  -2   1   6   -0.35    0.34
   2   1  -6   -0.43    0.61
  -2   1   6   -0.19    0.71
  -2   1   6   -0.63    0.67
  -2  -1   6   -0.06    0.57
   2  -1  -6   -0.14    0.34
  -2  -1   6   -0.12    0.31
  -2  -1   6   -0.03    0.33
   2  -1  -6   -0.25    0.62
   2  -1  -6   -0.11    0.32
  -2  -1   6   -0.14    0.31
   2   1  -5   59.09    3.65
  -2   1   5   50.55    3.89
  -2   1   5   47.38    3.59
  -2   1   5   50.30    3.67
   2   1  -5   52.06    3.81
  -2   1   5   50.40    3.63
   2   1  -5   57.74    3.64
  -2   1   5   47.95    3.93
  -2  -1   5   52.19    3.65
  -2  -1   5   50.63    3.78
  -2  -1   5   51.99    3.62
   2  -1  -5   51.54    3.61
   2  -1  -5   54.90    3.65
   2  -1  -5   48.61    3.88
  -2  -1   5   50.66    3.59
  -2  -1   5   59.43    3.65
   2   1  -4  646.45   39.54
   2   1  -4  583.78   39.66
  -2   1   4  557.08   39.53
   2   1  -4  641.09   39.57
  -2   1   4  585.84   39.61
  -2   1   4  558.72   39.56
  -2   1   4  585.21   39.76
  -2   1   4  579.81   39.74
   2  -1  -4  586.58   39.60
  -2  -1   4  648.23   39.55
   2  -1  -4  574.98   39.75
   2  -1  -4  647.94   39.59
  -2  -1   4  678.39   39.58
   2  -1  -4  587.29   39.54
   2   1  -3  196.12   12.72
   2   1  -3  202.16   12.75
   2   1  -3  204.01   12.82
  -2   1   3  175.22   12.74
   2   1  -3  213.05   12.76
  -2   1   3  177.58   12.89
  -2   1   3  168.62   12.77
   2  -1  -3  180.79   12.78
   2  -1  -3  178.62   12.72
  -2  -1   3  207.50   12.76
  -2  -1   3  210.35   12.76
  -2  -1   3  207.56   12.73
   2  -1  -3  195.06   12.76
  -2   1   2   40.20    3.19
  -2   1   2   42.15    3.28
  -2   1   2   46.92    3.13
   2   1  -2   52.10    3.17
  -2   1   2   41.08    3.17
   2   1  -2   49.09    3.12
   2   1  -2   48.19    3.12
   2   1  -2   52.26    3.16
  -2   1   2   44.07    3.19
   2   1  -2   52.16    3.15
  -2  -1   2   50.11    3.12
   2  -1  -2   40.99    3.26
   2  -1  -2   44.10    3.18
   2  -1  -2   42.47    3.17
  -2  -1   2   48.67    3.16
   2  -1  -2   47.52    3.14
  -2   1   1    4.91    0.52
   2   1  -1    6.49    0.52
   2   1  -1    4.95    0.44
  -2   1   1    4.76    0.49
   2   1  -1    5.18    0.50
  -2   1   1    4.61    0.64
  -2   1   1    4.04    0.51
  -2  -1   1    5.83    0.46
   2  -1  -1    4.99    0.51
   2  -1  -1    4.28    0.62
   2  -1  -1    4.95    0.50
   2  -1  -1    5.23    0.50
   2  -1  -1    5.21    0.44
  -2  -1   1    5.28    0.51
  -2  -1   1    5.44    0.56
   2   1   0   49.59    3.14
  -2   1   0   47.00    3.17
   2   1   0   46.54    3.15
   2   1   0   46.45    3.24
  -2   1   0   46.31    3.14
  -2   1   0   45.55    3.18
   2   1   0   50.76    3.15
  -2   1   0   44.58    3.25
   2  -1   0   48.52    3.10
   2  -1   0   46.63    3.13
   2  -1   0   43.72    3.16
   2  -1   0   46.77    3.16
  -2  -1   0   50.24    3.14
   2  -1   0   45.39    3.24
  -2  -1   0   46.87    3.25
  -2  -1   0   43.07    3.14
   2   1   1   94.27    6.48
  -2   1  -1   94.26    6.48
   2   1   1  102.92    6.47
   2   1   1   90.44    6.44
  -2   1  -1  108.59    6.39
  -2   1  -1   97.64    6.55
  -2   1  -1  106.88    6.44
   2   1   1   93.44    6.45
  -2   1  -1  101.22    6.45
   2   1   1   95.29    6.61
  -2   1  -1   97.93    6.59
   2  -1   1   99.05    6.39
  -2  -1  -1   99.28    6.46
  -2  -1  -1   93.28    6.61
  -2  -1  -1   98.48    6.45
   2  -1   1   90.72    6.44
   2  -1   1   98.45    6.44
  -2  -1  -1   89.77    6.47
   2  -1   1   98.64    6.48
   2  -1   1   98.86    6.53
  -2   1  -2  249.12   14.79
   2   1   2  238.76   14.80
   2   1   2  216.65   14.78
  -2   1  -2  222.98   14.91
   2   1   2  226.85   14.79
  -2   1  -2  217.49   14.78
   2   1   2  228.36   15.00
   2   1   2  226.28   14.83
  -2  -1  -2  217.12   14.78
  -2  -1  -2  235.63   14.79
   2  -1   2  223.91   14.74
   2  -1   2  223.84   14.81
   2  -1   2  223.00   14.78
  -2  -1  -2  222.71   14.79
   2  -1   2  207.37   14.77
  -2  -1  -2  229.53   15.01
  -2  -1  -2  224.26   14.82
   2  -1   2  217.53   14.99
   2   1   3  183.93   12.20
   2   1   3  178.58   12.19
   2   1   3  184.36   12.26
  -2   1  -3  179.12   12.19
   2   1   3  181.34   12.20
   2   1   3  189.34   12.46
  -2   1  -3  198.15   12.20
  -2   1  -3  204.43   12.16
  -2   1  -3  183.63   12.36
  -2  -1  -3  182.46   12.46
   2  -1   3  185.43   12.35
   2  -1   3  166.50   12.18
  -2  -1  -3  180.26   12.19
   2  -1   3  188.20   12.20
   2  -1   3  185.70   12.15
   2  -1   3  178.44   12.22
  -2  -1  -3  196.42   12.20
  -2  -1  -3  185.81   12.24
  -2  -1  -3  178.64   12.19
  -2   1  -4   25.20    1.77
   2   1   4   24.17    2.18
  -2   1  -4   24.14    1.71
  -2   1  -4   25.97    1.84
   2   1   4   25.86    1.88
   2   1   4   23.12    1.76
  -2   1  -4   22.99    1.77
   2   1   4   21.42    1.74
  -2   1  -4   21.85    2.02
   2  -1   4   22.91    1.76
  -2  -1  -4   23.13    1.76
   2  -1   4   23.60    1.76
  -2  -1  -4   24.51    1.84
  -2  -1  -4   21.41    2.14
   2  -1   4   21.81    1.80
  -2  -1  -4   24.11    1.76
   2  -1   4   21.36    1.99
  -2  -1  -4   25.72    1.79
   2  -1   4   22.87    1.71
  -2   1  -5   52.31    3.47
   2   1   5   43.40    3.44
  -2   1  -5   49.12    3.75
   2   1   5   43.99    3.81
  -2   1  -5   50.65    3.49
  -2   1  -5   53.94    3.54
   2   1   5   50.08    3.56
   2   1   5   47.68    3.54
  -2   1  -5   49.38    3.41
  -2  -1  -5   47.54    3.44
  -2  -1  -5   50.93    3.49
  -2  -1  -5   52.21    3.46
  -2  -1  -5   49.87    3.54
   2  -1   5   47.60    3.45
   2  -1   5   47.47    3.71
   2  -1   5   51.17    3.42
  -2  -1  -5   45.82    3.86
  -2   1  -6   53.72    3.52
   2   1   6   47.08    3.54
  -2   1  -6   54.67    3.66
   2   1   6   49.82    3.56
   2   1   6   51.29    4.05
  -2   1  -6   53.83    3.58
  -2   1  -6   43.49    3.84
  -2   1  -6   50.02    3.59
  -2  -1  -6   54.26    3.57
  -2  -1  -6   49.78    3.65
  -2  -1  -6   49.22    3.59
  -2  -1  -6   51.42    3.56
   2  -1   6   42.76    3.81
   2  -1   6   50.54    3.56
   2  -1   6   48.24    3.52
  -2  -1  -6   44.76    4.12
  -2   1  -7  322.82   19.42
   2   1   7  275.32   19.83
   2   1   7  278.77   19.43
   2   1   7  262.14   19.41
  -2   1  -7  267.41   19.71
  -2   1  -7  299.27   19.50
  -2   1  -7  307.45   19.45
  -2   1  -7  326.41   19.51
   2  -1   7  278.84   19.71
  -2  -1  -7  297.09   19.43
  -2  -1  -7  300.68   19.48
  -2  -1  -7  287.46   19.88
  -2  -1  -7  302.95   19.53
  -2  -1  -7  262.41   19.72
  -2  -1  -7  322.25   19.45
   2  -1   7  280.94   19.44
   2  -1   7  310.23   19.41
  -2   1  -8   11.30    1.36
  -2   1  -8   12.14    1.32
  -2   1  -8   11.51    1.36
   2   1   8   10.55    1.22
  -2   1  -8   12.76    1.79
   2   1   8    8.96    1.18
   2   1   8   12.31    1.78
  -2   1  -8   11.97    1.24
  -2  -1  -8   13.27    1.94
  -2  -1  -8   13.57    1.58
  -2  -1  -8   12.85    1.40
   2  -1   8   12.77    1.89
  -2  -1  -8   13.38    1.97
   2  -1   8   13.12    1.23
  -2  -1  -8   11.67    1.26
   2  -1   8   10.44    1.25
  -2  -1  -8   11.57    1.26
  -2   1  -9    5.80    1.03
   2   1   9    4.61    1.41
  -2   1  -9    6.18    1.05
   2   1   9    7.32    1.00
   2   1   9    8.04    1.07
  -2   1  -9    7.74    1.07
  -2   1  -9    9.21    1.55
  -2   1  -9    5.52    0.88
  -2  -1  -9    6.96    1.18
   2  -1   9    7.53    0.98
  -2  -1  -9    6.67    1.58
  -2  -1  -9    7.16    1.56
   2  -1   9    8.45    1.53
  -2  -1  -9    6.31    0.97
  -2  -1  -9    6.99    0.99
   2  -1   9    6.00    0.96
  -2  -1  -9    6.44    1.03
  -2   1 -10   20.16    2.06
  -2   1 -10   23.28    2.08
   2   1  10   23.87    2.78
  -2   1 -10   17.14    2.45
  -2   1 -10   18.61    1.97
  -2   1 -10   19.36    1.86
   2   1  10   21.27    1.93
   2   1  10   23.21    2.00
  -2  -1 -10   21.95    2.65
   2  -1  10   18.34    1.91
  -2  -1 -10   22.38    2.09
  -2  -1 -10   20.33    1.94
  -2  -1 -10   22.70    2.14
  -2  -1 -10   21.18    1.92
   2  -1  10   21.79    1.88
   2  -1  10   25.36    2.67
  -2  -1 -10   16.43    2.57
   2   1  11   12.07    1.52
   2   1  11   12.22    1.57
  -2   1 -11   13.41    2.20
   2   1  11   13.26    2.22
  -2   1 -11   11.22    1.51
  -2   1 -11   15.43    1.86
  -2   1 -11   10.48    1.62
  -2   1 -11   15.20    1.67
   2  -1  11   14.86    1.59
  -2  -1 -11   16.99    2.35
  -2  -1 -11   14.73    1.82
  -2  -1 -11   14.83    1.62
   2  -1  11   12.07    1.48
  -2  -1 -11   12.69    1.52
  -2  -1 -11   13.23    2.29
   2  -1  11   16.51    2.27
  -2  -1 -11   12.10    1.74
   2   1  12   11.74    1.50
   2   1  12   13.04    2.22
  -2   1 -12   10.41    2.03
  -2   1 -12    8.82    1.51
  -2   1 -12   10.60    1.44
  -2   1 -12   10.64    1.59
  -2   1 -12   12.26    1.62
  -2  -1 -12   12.02    1.71
  -2  -1 -12    8.85    1.36
   2  -1  12   10.63    1.44
  -2  -1 -12   11.03    1.49
  -2  -1 -12    9.91    2.03
  -2  -1 -12   12.39    1.65
   2  -1  12    9.60    2.00
  -2   1 -13    0.76    1.32
   2   1  13    0.26    1.55
  -2   1 -13    0.68    0.82
  -2   1 -13   -0.04    0.84
  -2   1 -13   -0.90    0.91
  -2   1 -13   -0.41    0.76
   2  -1  13    1.57    1.46
  -2  -1 -13    0.09    0.84
  -2  -1 -13   -0.03    0.93
  -2  -1 -13   -0.28    0.67
  -2  -1 -13    0.72    1.42
  -2  -1 -13    0.10    0.85
   2  -1  13   -0.40    0.65
  -2   1 -14    2.08    1.10
  -2   1 -14    2.02    0.98
   2   1  14    3.17    1.88
  -2   1 -14    0.58    1.36
  -2   1 -14    3.42    0.99
  -2   1 -14    3.58    1.16
   2  -1  14    3.29    1.67
  -2  -1 -14    2.78    1.93
  -2  -1 -14    0.92    1.01
  -2  -1 -14    1.52    1.11
  -2  -1 -14    2.94    1.05
  -2  -1 -14    2.65    0.99
  -2   1 -15    1.25    1.11
  -2   1 -15    1.60    1.43
  -2   1 -15    1.82    1.07
  -2   1 -15    2.08    0.97
  -2   1 -15    2.14    1.15
   2   1  15    1.56    1.83
  -2  -1 -15    2.46    1.07
  -2  -1 -15    2.27    1.49
   2  -1  15    3.41    1.78
  -2  -1 -15    1.53    1.38
  -2  -1 -15    1.09    0.95
  -2  -1 -15    1.84    1.60
   2   1  16   -1.50    1.60
  -2   1 -16    1.25    1.15
  -2   1 -16    1.64    0.98
  -2   1 -16    1.11    1.22
  -2   1 -16    0.72    1.37
  -2   1 -16    0.34    1.03
  -2  -1 -16    1.00    1.15
  -2  -1 -16    0.19    1.03
  -2  -1 -16    2.53    1.30
  -2  -1 -16    2.04    1.86
  -2  -1 -16    2.34    1.07
   2  -1  16    0.92    1.49
  -2   1 -17    5.71    1.31
  -2   1 -17    1.93    1.24
  -2   1 -17    2.92    1.65
  -2   1 -17    2.95    1.33
   2   1  17    6.27    2.21
  -2   1 -17    3.84    1.51
  -2  -1 -17    6.25    1.54
  -2  -1 -17    3.03    1.35
  -2  -1 -17    2.30    1.18
   2  -1  17    1.06    1.81
  -2  -1 -17    2.49    1.42
  -2   1 -18    1.30    1.40
   2   1  18    1.93    2.20
  -2   1 -18    5.20    1.30
  -2   1 -18    3.22    1.40
  -2   1 -18    3.72    1.37
  -2  -1 -18    2.64    1.44
  -2  -1 -18    2.90    1.40
  -2  -1 -18    2.59    1.26
   2  -1  18    2.33    2.05
  -2  -1 -18    4.68    1.54
   2   1  19   26.85    4.24
  -2   1 -19   39.80    4.30
  -2   1 -19   39.69    3.71
  -2   1 -19   36.76    3.40
  -2   1 -19   30.80    4.92
  -2  -1 -19   31.60    4.22
  -2  -1 -19   31.82    3.75
  -2  -1 -19   36.05    3.42
   2  -1  19   40.40    4.87
  -2  -1 -19   33.84    3.67
   2   2 -20   19.21    2.76
   2   2 -20   19.97    2.77
  -2   2  20   28.50    4.29
   2   2 -20   21.15    2.71
   2   2 -20   18.41    2.79
   2  -2 -20   22.91    3.09
   2  -2 -20   22.76    2.83
   2  -2 -20   26.88    3.07
   2  -2 -20   21.08    3.02
  -2  -2  20   20.00    3.40
  -2   2  19   -1.16    1.66
   2   2 -19    0.28    1.09
   2   2 -19   -0.57    1.38
   2   2 -19   -0.54    1.19
   2   2 -19    0.21    1.23
   2  -2 -19   -0.25    1.23
   2  -2 -19   -0.17    1.15
   2  -2 -19    0.34    1.29
   2  -2 -19    0.65    1.29
  -2  -2  19    0.48    2.22
  -2   2  18   29.63    4.43
   2   2 -18   32.19    3.32
   2   2 -18   28.26    3.01
   2   2 -18   24.41    3.07
   2   2 -18   34.84    3.58
   2  -2 -18   29.39    3.09
   2  -2 -18   30.14    3.37
   2  -2 -18   27.44    3.26
   2  -2 -18   34.73    3.20
  -2  -2  18   29.84    4.17
  -2   2  17   11.08    2.74
   2   2 -17   10.74    1.95
   2   2 -17   14.38    2.11
   2   2 -17   13.06    1.84
   2   2 -17   11.15    2.60
   2  -2 -17   11.38    1.77
   2  -2 -17   10.33    1.96
   2  -2 -17    9.54    1.73
   2  -2 -17   12.95    1.96
  -2  -2  17   10.13    2.35
   2   2 -16   10.59    1.76
  -2   2  16    7.79    2.57
   2   2 -16    6.39    1.46
   2   2 -16    9.75    1.74
   2   2 -16   10.67    1.62
  -2  -2  16   13.81    2.37
   2  -2 -16    7.08    1.52
   2  -2 -16    9.86    1.73
   2  -2 -16   11.25    2.15
   2   2 -15    3.93    1.24
   2   2 -15    4.12    1.14
   2   2 -15    5.29    1.24
   2   2 -15    3.22    1.23
  -2   2  15    4.99    2.16
   2  -2 -15    2.61    1.09
   2  -2 -15    3.07    1.07
   2  -2 -15    4.59    1.26
   2  -2 -15    4.01    1.40
  -2  -2  15    5.75    1.72
   2   2 -14   27.59    2.76
   2   2 -14   35.51    3.01
  -2   2  14   30.21    3.86
   2   2 -14   25.63    2.65
   2   2 -14   26.45    2.95
   2  -2 -14   28.99    2.78
  -2  -2  14   32.65    3.44
   2  -2 -14   27.38    2.68
   2  -2 -14   37.71    3.20
   2   2 -13    6.17    1.31
   2   2 -13    4.24    1.23
  -2   2  13    7.59    2.10
   2   2 -13    6.11    1.12
   2   2 -13    7.74    1.28
   2  -2 -13    7.06    1.43
   2  -2 -13    8.29    1.27
   2  -2 -13    5.28    1.15
  -2  -2  13    7.29    1.68
  -2  -2  13    6.78    1.12
  -2  -2  13    6.78    1.15
   2   2 -12    9.10    1.29
  -2   2  12   14.01    1.76
  -2   2  12    7.67    2.78
   2   2 -12    8.01    1.36
   2   2 -12    8.51    1.44
  -2   2  12   11.93    1.57
  -2   2  12    8.69    1.32
   2  -2 -12   10.96    1.42
   2  -2 -12    9.10    2.01
   2  -2 -12    8.99    1.54
  -2  -2  12    9.39    1.36
  -2  -2  12   12.40    1.42
   2  -2 -12    8.24    1.27
   2   2 -11   32.85    2.83
  -2   2  11   35.67    2.82
  -2   2  11   36.06    3.01
  -2   2  11   29.62    3.51
   2   2 -11   32.78    2.79
   2   2 -11   36.27    2.85
  -2   2  11   35.75    2.81
   2   2 -11   36.24    3.70
   2  -2 -11   31.36    2.98
  -2  -2  11   34.36    2.74
   2  -2 -11   33.45    2.75
   2  -2 -11   33.66    3.53
  -2  -2  11   36.32    2.81
  -2  -2  11   36.33    3.26
  -2  -2  11   32.18    2.72
   2  -2 -11   35.51    2.85
  -2   2  10   77.42    5.57
  -2   2  10   72.20    5.38
   2   2 -10   79.40    5.48
  -2   2  10   73.81    6.02
   2   2 -10   72.63    5.82
   2   2 -10   81.03    5.48
   2   2 -10   68.33    5.56
  -2   2  10   78.40    5.46
   2  -2 -10   69.75    5.56
   2  -2 -10   73.81    5.39
   2  -2 -10   76.63    6.02
   2  -2 -10   81.16    5.48
  -2  -2  10   78.97    5.73
  -2  -2  10   75.56    5.43
  -2  -2  10   81.03    5.44
  -2  -2  10   79.52    5.39
  -2   2   9   20.84    1.99
   2   2  -9   23.73    1.92
   2   2  -9   23.26    1.96
  -2   2   9   18.53    2.56
  -2   2   9   23.41    1.89
  -2   2   9   19.40    1.86
  -2  -2   9   19.13    1.83
   2  -2  -9   25.16    1.90
   2  -2  -9   20.70    2.13
   2  -2  -9   25.41    2.55
  -2  -2   9   22.87    2.26
  -2  -2   9   19.43    1.82
  -2  -2   9   19.79    1.81
  -2   2   8    4.58    1.30
  -2   2   8    5.40    0.76
  -2   2   8    6.96    1.46
   2   2  -8    3.49    0.75
   2   2  -8    3.99    0.74
  -2   2   8    3.62    0.82
  -2   2   8    3.92    0.72
   2   2  -8    6.03    0.86
  -2  -2   8    4.45    1.02
  -2  -2   8    4.22    0.69
  -2  -2   8    3.44    0.70
   2  -2  -8    3.51    0.73
  -2  -2   8    4.05    0.67
   2  -2  -8    4.10    0.70
   2  -2  -8    3.75    1.19
   2   2  -7   26.96    2.24
  -2   2   7   26.58    2.36
  -2   2   7   37.26    3.01
  -2   2   7   26.80    2.76
   2   2  -7   35.66    2.33
  -2   2   7   27.87    2.26
  -2   2   7   29.18    2.22
   2  -2  -7   29.17    2.21
  -2  -2   7   29.52    2.23
  -2  -2   7   29.37    2.25
   2  -2  -7   31.89    2.81
  -2  -2   7   28.48    2.18
  -2  -2   7   22.53    2.54
   2  -2  -7   30.82    2.30
  -2   2   6   -0.15    0.34
   2   2  -6   -0.13    0.33
   2   2  -6   -0.05    0.39
  -2   2   6    0.08    0.85
   2   2  -6    0.26    0.38
  -2   2   6   -0.02    0.33
  -2   2   6   -0.04    0.78
  -2   2   6    0.08    0.43
  -2  -2   6   -1.14    0.32
   2  -2  -6   -0.13    0.37
   2  -2  -6    0.61    0.36
  -2  -2   6    0.11    0.28
  -2  -2   6    0.29    0.44
   2  -2  -6   -0.29    0.72
  -2  -2   6    0.73    0.51
   2   2  -5   49.38    3.46
  -2   2   5   48.42    3.54
  -2   2   5   44.12    3.40
   2   2  -5   56.89    3.48
  -2   2   5   48.61    3.81
  -2   2   5   44.18    3.45
  -2   2   5   51.02    3.87
  -2  -2   5   53.02    3.38
   2  -2  -5   48.06    3.80
   2  -2  -5   51.37    3.48
  -2  -2   5   53.37    3.51
   2  -2  -5   43.64    3.39
  -2  -2   5   51.68    3.45
   2   2  -4  290.64   17.10
  -2   2   4  239.71   17.14
  -2   2   4  250.48   17.08
   2   2  -4  283.92   17.01
  -2   2   4  245.96   17.31
   2   2  -4  269.65   17.10
  -2   2   4  247.75   17.35
  -2   2   4  241.33   17.03
   2  -2  -4  229.94   17.02
  -2  -2   4  280.53   17.09
   2  -2  -4  236.78   17.29
  -2  -2   4  277.73   17.01
   2  -2  -4  262.25   17.09
  -2  -2   4  270.67   17.11
  -2   2   3  192.14   12.54
   2   2  -3  214.98   12.47
  -2   2   3  174.97   12.58
  -2   2   3  197.93   12.78
  -2   2   3  172.53   12.48
   2   2  -3  205.92   12.57
  -2  -2   3  199.22   12.47
   2  -2  -3  197.88   12.54
   2  -2  -3  177.19   12.48
   2  -2  -3  175.36   12.58
   2  -2  -3  187.45   12.58
   2  -2  -3  185.60   12.75
  -2   2   2  194.07   14.05
  -2   2   2  200.44   14.04
  -2   2   2  237.12   14.00
  -2   2   2  211.36   14.03
   2   2  -2  219.94   13.95
  -2   2   2  215.24   14.19
   2  -2  -2  193.55   14.03
  -2  -2   2  229.66   14.03
   2  -2  -2  226.53   14.19
   2  -2  -2  202.33   14.05
   2  -2  -2  211.90   14.02
   2   2  -1   17.40    1.26
   2   2  -1   15.76    1.28
  -2   2   1   18.17    1.56
  -2   2   1   18.63    1.21
  -2   2   1   16.36    1.36
  -2   2   1   17.70    1.25
  -2   2   1   17.81    1.35
  -2   2   1   19.60    1.36
   2   2  -1   19.30    1.40
  -2  -2   1   20.68    1.40
   2  -2  -1   17.67    1.53
   2  -2  -1   21.21    1.37
   2  -2  -1   16.48    1.33
   2  -2  -1   18.05    1.25
   2  -2  -1   16.79    1.33
  -2  -2   1   17.01    1.32
   2   2   0   32.98    2.46
  -2   2   0   37.62    2.39
  -2   2   0   39.80    2.69
   2   2   0   35.04    2.46
   2   2   0   39.78    2.42
  -2   2   0   37.31    2.46
  -2   2   0   35.02    2.51
   2   2   0   35.34    2.46
  -2   2   0   32.42    2.41
   2   2   0   36.76    2.62
  -2   2   0   36.03    2.38
   2  -2   0   37.10    2.64
  -2  -2   0   34.65    2.41
  -2  -2   0   33.50    2.45
  -2  -2   0   37.02    2.62
   2  -2   0   34.76    2.38
   2  -2   0   40.83    2.48
   2  -2   0   34.05    2.43
   2  -2   0   38.56    2.38
  -2  -2   0   31.83    2.45
  -2  -2   0   38.90    2.47
   2  -2   0   33.79    2.48
   2   2   1  141.24    9.18
   2   2   1  132.69    9.15
  -2   2  -1  138.21    9.12
  -2   2  -1  133.83    9.18
  -2   2  -1  144.45    9.19
  -2   2  -1  153.72    9.12
   2   2   1  137.68    9.34
   2   2   1  136.68    9.18
  -2   2  -1  140.45    9.35
  -2   2  -1  137.91    9.15
   2   2   1  132.11    9.10
  -2  -2  -1  145.99    9.16
  -2  -2  -1  140.41    9.14
   2  -2   1  137.69    9.17
  -2  -2  -1  130.10    9.21
  -2  -2  -1  136.36    9.35
   2  -2   1  135.97    9.11
  -2  -2  -1  136.94    9.17
   2  -2   1  147.81    9.17
   2  -2   1  132.05    9.30
   2   2   2  235.36   15.61
   2   2   2  234.56   15.35
  -2   2  -2  227.71   15.30
  -2   2  -2  258.25   15.34
   2   2   2  244.31   15.39
  -2   2  -2  235.30   15.39
  -2   2  -2  234.06   15.44
   2   2   2  219.50   15.31
  -2   2  -2  237.17   15.31
   2   2   2  224.75   15.40
  -2   2  -2  244.34   15.57
  -2  -2  -2  248.96   15.50
  -2  -2  -2  213.28   15.31
   2  -2   2  217.48   15.33
  -2  -2  -2  239.60   15.38
   2  -2   2  234.14   15.40
  -2  -2  -2  236.99   15.40
  -2  -2  -2  219.10   15.58
  -2  -2  -2  239.08   15.36
   2  -2   2  235.28   15.39
   2  -2   2  226.68   15.27
   2   2   3    5.06    0.76
   2   2   3    6.53    1.02
  -2   2  -3    6.38    0.62
  -2   2  -3    6.25    0.70
   2   2   3    5.19    0.65
  -2   2  -3    5.48    0.52
   2   2   3    5.51    0.60
  -2   2  -3    6.59    0.82
  -2   2  -3    5.38    0.58
  -2  -2  -3    6.67    1.04
  -2  -2  -3    5.02    0.64
  -2  -2  -3    4.84    0.95
   2  -2   3    4.05    0.64
  -2  -2  -3    5.70    0.62
  -2  -2  -3    5.38    0.72
   2  -2   3    4.52    0.59
  -2  -2  -3    5.18    0.59
   2  -2   3    5.22    0.52
   2  -2   3    5.17    0.72
   2   2   4   26.01    1.97
  -2   2  -4   26.60    2.17
  -2   2  -4   28.01    1.95
   2   2   4   26.67    2.49
  -2   2  -4   27.22    2.04
  -2   2  -4   26.89    1.97
   2   2   4   28.71    2.20
  -2   2  -4   29.34    1.91
   2  -2   4   24.52    1.94
   2  -2   4   24.84    2.26
  -2  -2  -4   28.56    2.01
  -2  -2  -4   23.85    1.94
   2  -2   4   26.16    2.12
   2  -2   4   28.13    1.91
  -2  -2  -4   26.98    2.07
  -2  -2  -4   25.01    2.28
  -2  -2  -4   23.91    2.39
  -2  -2  -4   26.33    1.96
   2   2   5   64.43    4.75
   2   2   5   67.68    5.11
  -2   2  -5   69.83    4.63
  -2   2  -5   67.26    4.86
  -2   2  -5   72.03    4.72
  -2   2  -5   71.44    4.58
   2   2   5   62.56    4.65
   2   2   5   66.20    4.64
  -2   2  -5   72.72    4.65
  -2  -2  -5   66.37    4.63
  -2  -2  -5   62.99    4.93
  -2  -2  -5   68.47    4.74
   2  -2   5   66.33    4.83
   2  -2   5   62.82    4.63
  -2  -2  -5   68.69    4.63
   2  -2   5   67.49    4.58
  -2  -2  -5   64.31    5.08
  -2  -2  -5   68.04    4.66
   2   2   6    1.28    0.49
   2   2   6    1.57    0.98
   2   2   6    0.97    0.47
  -2   2  -6    0.93    0.49
  -2   2  -6    1.59    0.58
  -2   2  -6    1.38    0.51
   2   2   6    0.52    0.52
  -2   2  -6    1.19    0.75
  -2   2  -6    2.02    0.47
  -2  -2  -6    2.30    0.94
   2  -2   6    0.94    0.41
  -2  -2  -6    1.36    0.54
   2  -2   6    0.99    0.67
   2  -2   6    1.15    0.44
  -2  -2  -6    0.23    0.88
  -2  -2  -6    1.11    0.48
  -2  -2  -6    1.04    0.58
  -2  -2  -6    1.47    0.52
  -2   2  -7   63.51    4.19
  -2   2  -7   59.05    4.17
  -2   2  -7   54.01    4.46
   2   2   7   52.87    4.16
  -2   2  -7   60.15    4.10
   2   2   7   53.73    4.14
  -2   2  -7   60.85    4.26
   2   2   7   58.59    4.77
  -2  -2  -7   63.61    4.20
   2  -2   7   55.43    4.16
  -2  -2  -7   58.43    4.16
  -2  -2  -7   58.34    4.71
  -2  -2  -7   60.02    4.19
  -2  -2  -7   60.04    4.30
  -2  -2  -7   52.91    4.54
   2  -2   7   65.18    4.13
   2  -2   7   55.71    4.43
  -2   2  -8    6.09    1.29
  -2   2  -8    8.65    1.09
   2   2   8    5.85    0.96
  -2   2  -8    7.29    0.99
   2   2   8    6.71    1.53
  -2   2  -8    7.16    1.09
   2   2   8    5.82    0.93
  -2   2  -8    7.62    1.12
  -2  -2  -8    7.59    1.05
  -2  -2  -8    6.94    1.13
   2  -2   8    8.83    1.05
  -2  -2  -8    9.88    1.07
   2  -2   8   10.85    1.50
  -2  -2  -8   11.34    1.72
   2  -2   8    8.48    1.02
  -2  -2  -8    6.14    1.51
   2   2   9    1.99    0.70
  -2   2  -9    2.04    0.62
  -2   2  -9    2.85    0.78
   2   2   9    2.85    1.33
  -2   2  -9    2.31    0.80
  -2   2  -9    2.82    0.75
   2   2   9    3.15    0.74
  -2   2  -9    3.29    1.05
  -2  -2  -9    3.71    1.38
   2  -2   9    2.66    1.07
   2  -2   9    2.97    0.73
  -2  -2  -9    4.02    1.33
  -2  -2  -9    2.06    0.71
  -2  -2  -9    2.69    0.71
  -2  -2  -9    3.71    0.85
  -2  -2  -9    2.94    0.91
   2  -2   9    3.06    0.67
   2   2  10   11.28    1.36
  -2   2 -10    9.01    1.27
  -2   2 -10   10.68    1.81
  -2   2 -10    9.23    1.23
  -2   2 -10    9.15    1.53
   2   2  10    7.68    1.49
  -2   2 -10   10.63    1.46
  -2  -2 -10    9.51    1.34
  -2  -2 -10   10.26    1.45
  -2  -2 -10    9.43    1.30
   2  -2  10    9.45    1.22
   2  -2  10    9.41    1.29
  -2  -2 -10    9.71    1.92
  -2  -2 -10   11.99    1.48
   2  -2  10   10.35    1.73
  -2  -2 -10   10.57    1.99
  -2   2 -11   20.65    2.86
  -2   2 -11   25.28    2.41
   2   2  11   24.48    2.19
  -2   2 -11   24.34    2.22
  -2   2 -11   21.24    2.08
  -2   2 -11   19.53    2.16
   2   2  11   22.72    3.04
   2   2  11   22.72    2.19
  -2  -2 -11   21.57    3.04
   2  -2  11   25.32    2.20
  -2  -2 -11   25.36    2.20
  -2  -2 -11   22.57    2.27
   2  -2  11   24.66    2.09
   2  -2  11   26.27    2.88
  -2  -2 -11   25.75    3.16
  -2  -2 -11   25.05    2.41
  -2  -2 -11   22.55    2.20
   2   2  12  279.30   19.59
  -2   2 -12  260.59   19.35
  -2   2 -12  278.07   18.77
  -2   2 -12  282.57   18.98
  -2   2 -12  251.60   18.84
  -2   2 -12  305.97   18.90
  -2  -2 -12  259.86   18.81
  -2  -2 -12  295.81   19.04
  -2  -2 -12  283.08   18.91
  -2  -2 -12  280.93   18.84
  -2  -2 -12  295.50   19.78
   2  -2  12  301.63   19.38
  -2   2 -13    0.92    0.78
   2   2  13   -0.52    1.52
  -2   2 -13    1.35    0.93
  -2   2 -13    1.94    0.91
  -2   2 -13   -1.13    1.16
  -2   2 -13    1.58    1.03
  -2  -2 -13    1.24    0.83
  -2  -2 -13    1.13    0.96
   2  -2  13    2.64    1.42
  -2  -2 -13   -1.98    1.18
  -2  -2 -13    0.51    0.96
  -2  -2 -13    0.02    0.79
   2  -2  13    1.36    0.73
   2   2  14    0.62    1.67
  -2   2 -14    1.45    0.89
  -2   2 -14    0.95    1.37
  -2   2 -14    2.64    1.32
  -2   2 -14    3.89    1.12
  -2   2 -14    0.94    1.01
  -2  -2 -14    2.03    1.67
  -2  -2 -14    1.92    0.96
  -2  -2 -14    0.69    0.93
  -2  -2 -14   -0.10    0.98
  -2  -2 -14    2.27    1.16
   2  -2  14    2.46    1.53
  -2   2 -15   14.71    2.51
  -2   2 -15   16.15    1.94
  -2   2 -15   15.93    2.12
  -2   2 -15   13.84    2.08
  -2   2 -15   15.50    2.23
   2   2  15   10.76    2.76
   2  -2  15   14.61    2.55
  -2  -2 -15   12.01    2.05
  -2  -2 -15   14.88    2.08
  -2  -2 -15   17.16    3.20
   2   2  16   50.22    5.62
  -2   2 -16   52.02    5.18
  -2   2 -16   45.05    4.47
  -2   2 -16   49.60    4.39
  -2   2 -16   52.79    4.25
  -2  -2 -16   53.17    4.39
  -2  -2 -16   61.58    4.65
  -2  -2 -16   58.33    4.67
  -2  -2 -16   49.78    4.35
   2  -2  16   65.25    5.38
   2   2  17    4.81    2.42
  -2   2 -17    7.69    1.71
  -2   2 -17    6.29    1.29
  -2   2 -17    6.57    1.55
  -2   2 -17    5.14    1.73
  -2   2 -17    8.11    1.62
   2  -2  17    7.49    2.22
  -2  -2 -17    5.81    1.63
  -2  -2 -17    3.38    1.29
  -2  -2 -17    5.62    1.52
  -2  -2 -17    5.06    1.54
  -2   2 -18   28.09    3.47
  -2   2 -18   26.93    3.06
  -2   2 -18   26.50    3.05
  -2   2 -18   24.19    2.79
   2   2  18   29.31    4.48
  -2  -2 -18   25.75    2.90
   2  -2  18   27.46    4.21
  -2  -2 -18   33.93    3.20
  -2  -2 -18   29.67    3.24
  -2  -2 -18   29.53    3.31
  -2   2 -19    0.44    1.61
  -2   2 -19    0.93    1.10
  -2   2 -19    3.60    1.41
   2   2  19   -0.45    1.90
  -2   2 -19    2.95    1.52
  -2  -2 -19    3.44    1.86
  -2  -2 -19    1.46    1.51
   2  -2  19    6.13    2.37
  -2  -2 -19    1.95    1.31
  -2  -2 -19    3.79    1.88
  -2   3  20    0.80    2.13
   2   3 -20    4.11    1.43
   2   3 -20    2.57    1.36
   2  -3 -20    5.20    1.55
   2  -3 -20    2.26    1.45
   2  -3 -20    0.60    1.40
   2  -3 -20    5.08    1.62
  -2  -3  20    7.38    1.90
   2   3 -19   69.82    5.71
  -2   3  19   62.38    7.84
   2   3 -19   68.35    5.54
   2   3 -19   78.89    6.10
   2   3 -19   75.88    5.77
   2  -3 -19   66.50    5.72
   2  -3 -19   69.99    5.69
  -2  -3  19   63.90    6.25
   2  -3 -19   74.02    5.69
   2  -3 -19   68.76    5.91
  -2   3  18    0.39    2.10
   2   3 -18    1.86    1.32
   2   3 -18    0.38    1.37
   2   3 -18    0.58    1.05
   2  -3 -18   -2.29    1.07
   2  -3 -18    1.11    1.11
   2  -3 -18    1.86    1.27
   2  -3 -18    0.34    1.30
  -2  -3  18    0.05    1.63
   2   3 -17   -1.01    1.01
   2   3 -17    0.09    1.12
   2   3 -17   -1.19    1.14
  -2   3  17    0.94    2.11
   2   3 -17    0.41    1.01
   2  -3 -17    0.15    1.04
   2  -3 -17    0.72    1.20
  -2  -3  17    0.19    1.47
   2  -3 -17   -0.13    1.14
   2  -3 -17    0.19    1.00
   2   3 -16   11.71    1.83
   2   3 -16   10.48    1.58
   2   3 -16    8.89    1.61
   2   3 -16    8.47    1.77
  -2   3  16    7.25    2.56
   2  -3 -16    8.82    1.84
   2  -3 -16    9.77    1.58
   2  -3 -16    8.54    1.66
   2  -3 -16    8.74    1.61
  -2  -3  16   11.06    2.22
   2   3 -15   62.14    5.02
   2   3 -15   61.94    5.17
   2   3 -15   72.07    5.02
  -2   3  15   66.49    6.25
   2   3 -15   69.39    5.07
   2  -3 -15   70.94    5.11
   2  -3 -15   58.56    4.90
   2  -3 -15   58.52    4.96
   2  -3 -15   59.77    5.21
  -2  -3  15   66.61    5.50
   2   3 -14    5.32    1.16
   2   3 -14    6.58    1.42
   2   3 -14    7.35    1.34
  -2   3  14    7.04    2.25
   2  -3 -14    6.25    1.24
  -2  -3  14    4.93    1.22
   2  -3 -14    7.35    1.26
   2   3 -13   45.78    3.87
   2   3 -13   43.22    3.64
   2   3 -13   48.43    3.84
  -2   3  13   57.39    5.13
   2   3 -13   49.16    3.78
  -2  -3  13   46.70    3.60
   2  -3 -13   43.92    3.74
   2  -3 -13   41.29    3.62
  -2  -3  13   44.74    3.60
  -2  -3  13   50.56    4.15
   2  -3 -13   44.59    3.98
  -2   3  12    1.45    0.81
  -2   3  12    1.09    0.91
   2   3 -12    0.34    0.68
  -2   3  12    1.03    0.71
   2   3 -12    1.24    0.83
  -2   3  12    0.20    1.52
   2   3 -12    1.10    0.92
   2   3 -12   -1.30    1.09
  -2  -3  12    1.15    0.71
   2  -3 -12    1.12    0.95
   2  -3 -12    1.92    0.83
   2  -3 -12    0.97    1.38
   2  -3 -12    1.94    0.76
  -2  -3  12    1.89    1.08
  -2  -3  12    1.78    0.73
  -2  -3  12    0.72    0.63
   2   3 -11    7.31    1.28
  -2   3  11    7.47    1.11
  -2   3  11    7.14    1.29
  -2   3  11    7.27    1.98
   2   3 -11    6.89    1.14
  -2   3  11    9.10    1.22
   2   3 -11    8.09    1.17
  -2  -3  11    7.76    1.08
  -2  -3  11    6.78    1.38
  -2  -3  11    7.98    1.16
   2  -3 -11    6.51    1.06
  -2  -3  11    8.37    1.18
   2  -3 -11    7.14    1.18
   2  -3 -11   11.23    1.97
   2  -3 -11    7.12    1.32
  -2   3  10   59.96    4.61
  -2   3  10   52.93    4.32
  -2   3  10   58.29    5.04
   2   3 -10   71.08    4.51
  -2   3  10   55.25    4.40
  -2   3  10   57.86    5.42
   2   3 -10   61.70    4.42
  -2  -3  10   71.91    4.48
   2  -3 -10   55.50    4.34
   2  -3 -10   59.08    5.06
   2  -3 -10   56.11    4.43
   2  -3 -10   59.37    4.61
  -2  -3  10   66.06    4.41
  -2   3   9   16.17    2.54
  -2   3   9   17.46    1.72
   2   3  -9   23.15    1.90
  -2   3   9   16.99    2.74
  -2   3   9   15.83    1.92
  -2  -3   9   24.77    1.84
   2  -3  -9   18.79    1.75
  -2  -3   9   20.98    1.80
   2  -3  -9   19.06    2.04
  -2  -3   9   24.17    1.74
   2  -3  -9   20.35    1.89
   2  -3  -9   21.20    2.57
  -2   3   8    4.68    0.81
  -2   3   8    4.58    0.77
  -2   3   8    4.78    1.40
   2   3  -8    4.34    0.79
   2   3  -8    6.30    0.93
   2   3  -8    7.35    0.98
  -2   3   8    5.49    0.95
  -2   3   8   10.78    1.77
   2  -3  -8    5.44    0.80
   2  -3  -8    5.99    1.10
  -2  -3   8    7.07    1.00
   2  -3  -8    6.17    1.43
  -2  -3   8    6.06    0.85
  -2  -3   8    6.09    0.79
   2  -3  -8    5.61    0.90
  -2   3   7  357.53   24.44
  -2   3   7  354.21   24.19
  -2   3   7  358.76   24.03
   2   3  -7  357.34   24.09
  -2   3   7  357.74   24.10
  -2   3   7  365.92   24.56
  -2  -3   7  390.89   23.97
   2  -3  -7  366.63   24.21
  -2  -3   7  361.70   24.06
   2  -3  -7  367.84   24.02
   2  -3  -7  330.33   24.43
   2  -3  -7  404.93   24.14
   2   3  -6    2.41    0.54
  -2   3   6    3.00    1.14
  -2   3   6    1.93    0.47
   2   3  -6    2.87    0.55
  -2   3   6    1.70    1.04
   2   3  -6    2.50    0.57
  -2   3   6    1.49    0.48
  -2   3   6    1.42    0.59
   2  -3  -6    2.54    1.03
  -2  -3   6    2.43    0.39
  -2  -3   6    2.30    0.64
   2  -3  -6    1.80    0.53
   2  -3  -6    2.64    0.47
  -2   3   5   96.06    7.11
   2   3  -5  113.98    7.15
  -2   3   5   97.83    7.20
  -2   3   5  103.74    7.53
   2   3  -5  112.70    7.12
  -2   3   5  107.11    7.49
  -2   3   5   94.22    7.04
  -2  -3   5  102.24    7.10
  -2  -3   5  109.73    7.18
  -2  -3   5  115.14    7.07
  -2  -3   5  114.99    6.99
   2  -3  -5   96.05    7.03
   2  -3  -5  108.41    7.14
   2  -3  -5  104.23    7.45
  -2   3   4   21.47    1.77
   2   3  -4   24.89    1.79
  -2   3   4   21.33    1.69
   2   3  -4   24.14    1.80
  -2   3   4   25.81    2.28
   2   3  -4   26.01    1.77
  -2   3   4   22.27    2.21
  -2   3   4   23.61    1.91
   2  -3  -4   22.28    1.82
   2  -3  -4   22.72    1.68
  -2  -3   4   27.88    1.87
   2  -3  -4   22.19    1.95
   2  -3  -4   25.07    1.79
  -2  -3   4   25.55    1.69
   2  -3  -4   21.45    2.16
  -2  -3   4   22.39    1.61
  -2   3   3  166.14   11.49
  -2   3   3  172.88   11.34
  -2   3   3  166.79   11.69
   2   3  -3  173.35   11.45
   2   3  -3  168.56   11.45
   2  -3  -3  172.11   11.66
   2  -3  -3  179.25   11.45
   2  -3  -3  178.50   11.34
   2  -3  -3  176.88   11.52
   2  -3  -3  171.60   11.49
  -2  -3   3  172.46   11.46
  -2   3   2  115.11    7.79
   2   3  -2  130.42    7.81
   2   3  -2  114.61    7.74
  -2   3   2  111.04    8.00
  -2   3   2  121.14    7.83
  -2   3   2  126.13    7.76
   2  -3  -2  123.82    7.84
  -2  -3   2  101.39    7.79
   2  -3  -2  117.19    7.84
   2  -3  -2  107.71    7.76
  -2  -3   2  111.11    7.74
   2  -3  -2  119.44    7.75
   2  -3  -2  124.14    8.01
   2  -3  -2  114.57    7.66
  -2   3   1   90.42    5.67
  -2   3   1   88.71    5.98
  -2   3   1   92.52    5.81
   2   3  -1   79.16    5.68
  -2   3   1   93.16    5.79
   2   3  -1   91.20    5.82
  -2   3   1   82.46    5.69
  -2   3   1   82.97    5.76
   2  -3  -1   80.59    5.69
   2  -3  -1   81.74    5.74
   2  -3  -1   96.62    5.98
  -2  -3   1   76.57    5.79
   2  -3  -1   92.16    5.79
   2  -3  -1   82.48    5.74
  -2  -3   1   77.51    5.76
  -2  -3   1   89.79    5.74
  -2   3   0  105.92    6.70
  -2   3   0  109.72    6.83
  -2   3   0  105.63    6.80
   2   3   0   96.66    6.80
  -2   3   0  103.70    6.77
   2   3   0  101.07    6.80
  -2   3   0  104.07    6.74
  -2   3   0  115.16    7.07
   2   3   0   90.39    6.84
  -2  -3   0  115.57    6.99
   2  -3   0  102.99    6.81
   2  -3   0  101.93    6.82
   2  -3   0  110.00    7.02
   2  -3   0   96.73    6.77
   2  -3   0  100.11    6.75
  -2  -3   0   91.75    6.78
  -2  -3   0   93.92    6.77
  -2   3  -1   49.89    3.25
   2   3   1   47.47    3.25
  -2   3  -1   45.12    3.18
   2   3   1   46.40    3.23
  -2   3  -1   47.84    3.13
   2   3   1   51.21    3.20
  -2   3  -1   50.30    3.51
  -2   3  -1   46.02    3.15
  -2   3  -1   46.61    3.19
   2   3   1   51.14    3.50
   2   3   1   44.65    3.31
  -2  -3  -1   44.97    3.20
  -2  -3  -1   49.60    3.48
   2  -3   1   46.07    3.21
   2  -3   1   46.54    3.43
  -2  -3  -1   44.80    3.19
   2  -3   1   44.49    3.19
  -2  -3  -1   40.21    3.28
   2  -3   1   47.99    3.14
  -2   3  -2   83.60    5.51
   2   3   2   79.87    5.53
   2   3   2   84.79    5.79
  -2   3  -2   83.34    5.76
  -2   3  -2   91.90    5.43
  -2   3  -2   87.52    5.51
  -2   3  -2   81.42    5.38
  -2   3  -2   78.98    5.47
   2   3   2   83.87    5.51
  -2   3  -2   76.72    5.39
   2   3   2   83.65    5.45
  -2  -3  -2   80.39    5.45
  -2  -3  -2   81.05    5.50
  -2  -3  -2   75.20    5.75
   2  -3   2   81.92    5.49
  -2  -3  -2   76.60    5.38
   2  -3   2   74.46    5.41
  -2  -3  -2   78.58    5.62
   2   3   3   50.79    3.70
  -2   3  -3   55.25    3.55
  -2   3  -3   54.93    3.70
  -2   3  -3   59.55    3.63
  -2   3  -3   52.54    3.72
  -2   3  -3   54.98    3.98
   2   3   3   51.05    3.62
  -2   3  -3   52.94    3.54
  -2   3  -3   52.96    3.68
   2   3   3   58.15    4.10
   2  -3   3   51.57    3.68
  -2  -3  -3   51.40    4.18
  -2  -3  -3   51.85    3.70
  -2  -3  -3   49.48    3.87
  -2  -3  -3   52.30    3.62
   2  -3   3   49.95    3.54
  -2  -3  -3   51.38    3.56
   2  -3   3   48.17    3.60
  -2  -3  -3   54.88    3.67
  -2   3  -4  115.04    7.35
  -2   3  -4  106.14    7.38
   2   3   4  109.26    7.74
   2   3   4  100.93    7.38
   2   3   4  102.83    7.31
  -2   3  -4  103.20    7.33
  -2   3  -4  108.16    7.19
  -2   3  -4  110.36    7.21
  -2  -3  -4  100.37    7.22
  -2  -3  -4  109.28    7.70
  -2  -3  -4  114.59    7.32
  -2  -3  -4  115.91    7.38
   2  -3   4  115.27    7.28
   2  -3   4  106.17    7.18
  -2  -3  -4  106.18    7.57
   2  -3   4  104.36    7.32
  -2  -3  -4  113.59    7.27
  -2   3  -5  200.34   12.72
   2   3   5  186.62   12.94
  -2   3  -5  210.64   12.89
  -2   3  -5  186.11   12.87
   2   3   5  197.18   12.85
  -2   3  -5  196.96   12.95
   2   3   5  202.11   13.33
  -2   3  -5  207.34   12.80
  -2   3  -5  189.56   12.73
   2   3   5  186.87   12.78
   2  -3   5  180.31   12.84
  -2  -3  -5  178.89   12.75
  -2  -3  -5  184.58   13.24
  -2  -3  -5  198.45   12.84
   2  -3   5  187.10   12.88
  -2  -3  -5  185.76   13.13
   2  -3   5  191.24   12.80
  -2  -3  -5  192.59   12.78
   2  -3   5  180.88   12.71
  -2  -3  -5  209.20   12.92
  -2   3  -6   16.09    1.36
  -2   3  -6   15.41    1.23
  -2   3  -6   14.08    1.42
   2   3   6   14.66    1.38
   2   3   6   13.59    1.32
  -2   3  -6   13.58    1.57
   2   3   6   12.13    1.49
   2   3   6   13.30    1.92
  -2   3  -6   12.76    1.37
  -2   3  -6   14.07    1.27
  -2  -3  -6   14.85    1.37
  -2  -3  -6   12.26    1.28
  -2  -3  -6   14.89    1.49
  -2  -3  -6   10.93    1.80
   2  -3   6   15.13    1.32
  -2  -3  -6   13.75    1.94
   2  -3   6   14.25    1.22
   2  -3   6   11.51    2.00
  -2  -3  -6   15.08    1.32
  -2   3  -7  113.06    7.37
   2   3   7  114.29    8.12
  -2   3  -7  112.87    7.56
  -2   3  -7  100.62    7.65
   2   3   7   98.48    7.46
  -2   3  -7  112.29    7.41
  -2   3  -7  115.76    7.88
   2   3   7  108.31    7.44
  -2   3  -7  115.44    7.47
  -2  -3  -7  113.45    7.44
  -2  -3  -7  108.81    7.43
  -2  -3  -7  112.54    8.07
  -2  -3  -7  111.19    7.58
  -2  -3  -7   97.12    7.83
   2  -3   7   98.18    7.42
   2  -3   7  114.78    7.67
  -2   3  -8    0.00    0.54
  -2   3  -8    0.30    0.53
  -2   3  -8    0.90    0.59
  -2   3  -8    0.45    0.63
  -2   3  -8    0.48    0.45
   2   3   8    0.34    0.48
   2   3   8   -0.14    0.49
   2   3   8   -0.17    1.12
  -2   3  -8    0.41    0.72
  -2  -3  -8    0.14    0.98
   2  -3   8   -0.28    0.42
  -2  -3  -8    0.24    0.62
  -2  -3  -8    1.08    0.59
   2  -3   8    0.25    0.50
  -2  -3  -8    0.34    0.54
  -2  -3  -8   -0.87    0.94
  -2  -3  -8    0.30    0.50
   2  -3   8    0.16    0.76
  -2   3  -9    0.57    0.65
  -2   3  -9    0.38    0.83
  -2   3  -9    0.42    0.67
   2   3   9    0.55    0.61
  -2   3  -9    0.83    0.62
   2   3   9    0.87    0.60
  -2   3  -9    1.10    0.55
  -2   3  -9    0.96    0.72
   2   3   9    1.32    1.27
   2  -3   9    0.91    0.58
  -2  -3  -9    1.93    1.22
  -2  -3  -9    2.41    1.26
  -2  -3  -9    1.27    0.64
   2  -3   9    1.36    0.95
   2  -3   9    1.86    0.58
  -2  -3  -9    1.38    0.77
  -2  -3  -9    0.84    0.61
  -2   3 -10    1.57    1.06
  -2   3 -10    2.10    0.70
   2   3  10    4.50    1.65
  -2   3 -10    2.85    0.83
  -2   3 -10    3.15    0.85
   2   3  10    3.11    0.82
  -2   3 -10    2.19    0.88
   2   3  10    1.77    0.75
   2  -3  10    1.54    1.07
  -2  -3 -10    2.50    0.79
  -2  -3 -10    2.75    0.86
  -2  -3 -10    3.47    1.43
  -2  -3 -10    3.94    1.55
  -2  -3 -10    3.55    0.90
   2  -3  10    2.69    0.70
   2  -3  10    2.16    0.73
  -2  -3 -10    2.08    0.94
  -2   3 -11    2.93    1.22
   2   3  11    1.13    0.69
  -2   3 -11    0.36    0.82
  -2   3 -11    0.92    0.77
   2   3  11    1.07    0.71
   2   3  11    0.48    1.37
  -2   3 -11    1.92    0.82
  -2   3 -11    0.49    0.70
   2  -3  11    1.46    0.71
  -2  -3 -11   -0.34    0.69
  -2  -3 -11    0.74    0.77
  -2  -3 -11    1.47    1.56
  -2  -3 -11    1.34    0.82
   2  -3  11    0.23    0.59
   2  -3  11    2.47    1.18
  -2  -3 -11    0.71    0.84
  -2   3 -12   10.66    1.49
  -2   3 -12    8.83    1.27
  -2   3 -12    9.26    1.46
  -2   3 -12    9.39    1.88
   2   3  12    6.29    2.14
  -2   3 -12   11.03    1.46
  -2  -3 -12   10.10    1.63
   2  -3  12    8.55    1.83
  -2  -3 -12   10.15    1.42
  -2  -3 -12    9.46    1.47
   2  -3  12    9.43    1.26
  -2  -3 -12    7.59    2.08
  -2  -3 -12   10.11    1.43
  -2   3 -13    9.24    1.63
  -2   3 -13   12.18    1.74
   2   3  13   12.55    2.60
  -2   3 -13   12.92    1.74
  -2   3 -13   11.06    1.45
   2  -3  13   11.14    2.07
  -2  -3 -13   11.72    1.59
  -2  -3 -13   10.31    1.52
   2  -3  13   10.77    1.45
  -2  -3 -13    9.35    2.34
  -2  -3 -13   11.06    1.66
  -2  -3 -13    7.15    1.55
   2   3  14    3.32    2.01
  -2   3 -14    7.70    1.80
  -2   3 -14    6.31    1.19
  -2   3 -14    8.10    1.37
  -2   3 -14    5.39    1.34
  -2   3 -14    8.57    2.10
   2  -3  14    8.40    1.94
  -2  -3 -14    7.24    1.46
  -2  -3 -14    4.60    1.21
   2  -3  14    6.81    1.27
  -2  -3 -14    7.31    1.44
  -2   3 -15   -0.32    0.75
  -2   3 -15    1.30    1.06
  -2   3 -15    0.10    1.04
  -2   3 -15    0.91    1.37
  -2   3 -15    0.52    0.98
   2   3  15   -0.20    1.89
   2  -3  15   -2.91    1.21
  -2  -3 -15    1.25    1.14
  -2  -3 -15   -1.72    0.81
  -2  -3 -15   -0.02    0.88
  -2  -3 -15    0.75    1.11
  -2   3 -16    8.51    1.98
   2   3  16    2.16    2.14
  -2   3 -16    6.73    1.61
  -2   3 -16    5.03    1.21
  -2   3 -16    4.89    1.38
  -2   3 -16    6.68    1.44
   2  -3  16    5.96    1.95
  -2  -3 -16    5.49    1.53
  -2  -3 -16    8.65    1.63
  -2  -3 -16    5.82    1.45
  -2  -3 -16    6.69    1.41
  -2   3 -17    5.30    1.64
  -2   3 -17    2.29    1.18
   2   3  17    1.99    2.07
  -2   3 -17    2.55    1.40
  -2  -3 -17    3.53    1.34
  -2  -3 -17    1.87    1.32
   2  -3  17    4.54    2.06
  -2  -3 -17    5.97    1.47
  -2  -3 -17    3.63    1.44
  -2   3 -18   14.85    2.43
   2   3  18   15.68    3.39
  -2   3 -18   15.68    2.26
  -2   3 -18   17.63    2.11
  -2   3 -18   13.65    2.12
  -2  -3 -18   14.71    2.16
  -2  -3 -18   15.17    2.37
  -2  -3 -18   16.02    2.17
   2  -3  18   14.80    2.88
  -2  -3 -18   14.37    2.26
   2   4 -20    1.02    1.17
   2   4 -20    0.28    1.19
  -2   4  20   -0.40    2.06
   2   4 -20    1.23    1.48
   2   4 -20    0.45    1.48
   2  -4 -20    1.75    1.29
   2  -4 -20   -0.87    1.42
  -2  -4  20   -1.29    1.04
   2  -4 -20    1.61    1.39
   2   4 -19    5.26    1.47
   2   4 -19    5.55    1.46
   2   4 -19    4.18    1.71
  -2   4  19    7.37    2.82
   2   4 -19    7.23    1.75
   2  -4 -19    3.66    1.65
   2  -4 -19    2.60    1.46
   2  -4 -19    5.92    1.59
  -2  -4  19    8.67    2.07
   2  -4 -19    7.92    1.71
   2   4 -18   22.10    3.14
   2   4 -18   19.23    2.56
   2   4 -18   25.32    2.79
   2   4 -18   20.86    2.75
  -2   4  18   23.79    5.41
   2  -4 -18   25.98    2.87
   2  -4 -18   20.25    2.86
  -2  -4  18   22.60    3.32
   2  -4 -18   23.21    3.06
   2  -4 -18   23.34    2.74
   2   4 -17   45.05    3.81
   2   4 -17   45.38    3.63
   2   4 -17   38.15    3.62
  -2   4  17   36.61    5.23
   2   4 -17   34.52    3.86
   2  -4 -17   45.47    3.69
  -2  -4  17   38.44    4.16
   2  -4 -17   33.98    3.82
   2  -4 -17   41.04    3.76
   2  -4 -17   38.13    3.65
   2   4 -16    5.99    1.34
   2   4 -16   10.16    1.63
   2   4 -16    4.92    1.52
   2   4 -16    7.73    1.53
  -2   4  16    6.86    2.75
   2  -4 -16    8.86    1.56
  -2  -4  16    8.34    1.89
   2  -4 -16    7.88    1.60
   2  -4 -16    4.96    1.40
   2  -4 -16    6.51    1.64
   2   4 -15    0.95    0.92
   2   4 -15   -0.14    1.02
   2   4 -15    1.22    1.00
   2   4 -15    0.48    1.92
  -2   4  15   -1.85    1.81
   2  -4 -15   -2.57    1.77
   2  -4 -15    0.61    1.02
   2  -4 -15   -0.36    1.48
   2  -4 -15    1.27    1.04
  -2  -4  15    1.45    1.22
   2   4 -14    5.43    1.17
   2   4 -14    6.08    1.40
   2   4 -14    5.95    1.27
  -2   4  14    1.47    1.85
   2   4 -14    6.99    1.33
  -2  -4  14    4.26    1.12
   2  -4 -14    6.36    1.23
   2  -4 -14    6.67    1.46
   2  -4 -14    4.70    1.21
  -2   4  13  102.08    7.87
   2   4 -13   99.14    6.78
   2   4 -13   82.82    6.64
   2   4 -13   98.56    6.92
   2  -4 -13   92.01    6.76
  -2  -4  13   89.76    6.64
   2  -4 -13   89.53    6.64
   2  -4 -13   92.41    6.98
  -2  -4  13  102.46    7.06
  -2  -4  13   91.36    6.53
  -2   4  12   93.73    6.72
   2   4 -12   89.73    6.70
  -2   4  12   94.84    7.78
   2   4 -12   95.96    6.89
   2   4 -12  101.71    6.82
  -2  -4  12   98.70    6.68
   2  -4 -12   85.83    6.64
  -2  -4  12   92.24    6.69
   2  -4 -12   94.45    6.78
  -2  -4  12   99.20    6.97
   2  -4 -12   94.54    6.99
   2   4 -11   17.66    1.86
  -2   4  11   18.14    2.79
   2   4 -11   16.03    1.77
   2   4 -11   15.02    1.89
  -2   4  11   15.51    2.02
  -2   4  11   13.87    1.73
  -2   4  11   17.20    2.61
  -2   4  11   13.46    1.67
   2  -4 -11   13.57    2.04
  -2  -4  11   19.26    1.56
   2  -4 -11   16.38    2.56
  -2  -4  11   18.62    1.72
   2  -4 -11   15.08    1.78
   2  -4 -11   14.49    1.67
   2   4 -10    7.28    1.17
  -2   4  10    6.48    1.08
   2   4 -10    7.78    1.23
  -2   4  10    6.59    1.01
  -2   4  10    7.96    1.31
  -2   4  10    7.10    1.84
  -2   4  10    5.98    1.77
   2   4 -10   10.23    1.28
   2   4 -10    6.82    1.11
   2  -4 -10    7.44    1.29
   2  -4 -10    6.32    1.00
  -2  -4  10    9.69    1.20
   2  -4 -10   10.11    2.10
   2  -4 -10    5.36    1.05
  -2   4   9  236.29   17.20
  -2   4   9  244.01   17.54
   2   4  -9  260.80   17.11
  -2   4   9  233.29   17.64
  -2   4   9  239.41   16.99
   2   4  -9  286.70   17.17
  -2   4   9  261.72   17.12
   2   4  -9  255.09   17.04
   2  -4  -9  252.62   17.24
  -2  -4   9  270.51   17.06
   2  -4  -9  245.07   16.97
   2  -4  -9  262.52   17.11
   2  -4  -9  257.54   17.66
  -2  -4   9  269.10   16.91
   2   4  -8   39.50    2.92
  -2   4   8   34.70    4.95
   2   4  -8   41.23    2.95
   2   4  -8   43.20    2.90
  -2   4   8   37.65    3.70
  -2   4   8   33.68    3.05
  -2   4   8   32.29    2.78
   2  -4  -8   36.78    2.78
  -2  -4   8   39.32    3.02
   2  -4  -8   34.56    3.05
   2  -4  -8   34.63    2.89
  -2  -4   8   40.03    2.68
  -2  -4   8   39.35    2.88
  -2  -4   8   41.39    2.88
   2  -4  -8   29.73    3.40
  -2   4   7   10.49    1.11
   2   4  -7    9.10    1.14
   2   4  -7   10.90    1.20
  -2   4   7   11.24    1.83
  -2   4   7   11.26    1.46
  -2   4   7    8.80    1.16
  -2   4   7    9.61    1.73
  -2  -4   7    9.24    1.27
   2  -4  -7    8.86    1.04
   2  -4  -7    9.68    1.68
  -2  -4   7   12.81    1.18
  -2  -4   7   10.51    1.12
  -2  -4   7   12.44    0.99
   2  -4  -7    9.91    1.41
   2  -4  -7   11.31    1.23
  -2   4   6   32.75    2.73
   2   4  -6   33.94    2.72
   2   4  -6   44.17    2.77
  -2   4   6   38.45    3.42
  -2   4   6   34.05    2.63
   2   4  -6   41.26    2.75
  -2   4   6   38.77    3.39
  -2   4   6   34.76    2.91
  -2  -4   6   39.51    2.84
   2  -4  -6   37.55    2.90
   2  -4  -6   36.77    2.75
   2  -4  -6   31.45    3.14
  -2  -4   6   38.20    2.50
   2  -4  -6   34.66    2.60
  -2  -4   6   34.51    2.70
  -2   4   5   23.50    2.39
   2   4  -5   18.38    1.63
  -2   4   5   20.79    2.40
   2   4  -5   23.06    1.66
  -2   4   5   19.75    1.52
  -2   4   5   17.49    1.62
   2   4  -5   19.36    1.62
  -2   4   5   16.41    1.91
   2  -4  -5   21.97    1.70
   2  -4  -5   20.51    1.49
   2  -4  -5   17.06    2.11
   2  -4  -5   19.98    1.63
   2  -4  -5   16.92    1.85
   2  -4  -5   19.78    1.77
  -2  -4   5   22.20    1.72
   2   4  -4   14.57    1.35
   2   4  -4   15.90    1.38
  -2   4   4   17.74    1.47
  -2   4   4   14.72    1.21
  -2   4   4   19.58    2.02
  -2   4   4   15.46    1.46
  -2   4   4   16.16    1.94
   2  -4  -4   17.75    1.82
   2  -4  -4   17.86    1.50
   2  -4  -4   17.87    1.41
   2  -4  -4   15.21    1.19
   2  -4  -4   15.90    1.34
  -2  -4   4   15.22    1.40
   2   4  -3    6.53    0.95
  -2   4   3    4.63    1.06
  -2   4   3    5.44    1.17
  -2   4   3    4.55    0.63
   2   4  -3    3.75    0.61
  -2   4   3    4.09    0.45
  -2   4   3    3.69    0.60
  -2   4   3    4.50    0.68
   2  -4  -3    6.10    0.81
  -2  -4   3    3.63    0.63
   2  -4  -3    5.07    0.62
   2  -4  -3    3.73    0.41
   2  -4  -3    4.43    0.60
   2  -4  -3    5.00    1.09
   2  -4  -3    3.57    0.70
   2   4  -2    1.24    0.40
  -2   4   2    2.28    0.38
   2   4  -2    2.78    0.47
  -2   4   2    1.76    0.58
  -2   4   2    2.35    0.46
  -2   4   2    2.27    0.79
   2   4  -2    2.12    0.57
  -2   4   2    1.95    0.47
   2  -4  -2    2.79    0.51
   2  -4  -2    1.78    0.50
   2  -4  -2    2.26    0.48
  -2  -4   2    1.66    0.46
   2  -4  -2    2.59    0.39
  -2  -4   2    2.76    0.45
   2  -4  -2    2.30    0.77
   2  -4  -2    1.99    0.40
   2  -4  -2    2.06    0.38
   2   4  -1  104.58    7.92
  -2   4   1  117.67    8.02
  -2   4   1  122.95    7.95
   2   4  -1  131.10    8.09
  -2   4   1  124.25    8.01
   2  -4  -1  119.80    7.96
   2  -4  -1  122.23    7.97
   2  -4  -1  132.73    8.25
   2  -4  -1  123.64    8.03
   2  -4  -1  116.32    7.94
   2  -4  -1  120.35    7.97
  -2  -4   1  109.39    8.01
  -2  -4   1  117.46    8.01
  -2   4   0  365.70   22.25
  -2   4   0  331.88   22.13
   2   4   0  329.58   22.18
   2   4   0  321.67   22.17
  -2   4   0  346.43   22.17
  -2   4   0  338.79   22.21
  -2   4   0  365.64   22.21
   2  -4   0  367.87   22.43
  -2  -4   0  314.93   22.14
   2  -4   0  298.45   22.15
   2  -4   0  311.16   22.19
   2  -4   0  368.36   22.19
  -2   4  -1  154.15    9.60
   2   4   1  136.94    9.23
   2   4   1  136.95    9.29
   2   4   1  135.97    9.34
  -2   4  -1  147.74    9.30
  -2   4  -1  144.81    9.17
  -2   4  -1  150.77    9.22
  -2   4  -1  144.03    9.24
   2   4   1  132.70    9.38
  -2   4  -1  137.99    9.25
  -2  -4  -1  124.00    9.33
   2  -4   1  137.21    9.48
  -2  -4  -1  126.47    9.22
  -2  -4  -1  154.04    9.72
   2  -4   1  135.14    9.25
   2  -4   1  138.23    9.17
  -2  -4  -1  133.08    9.25
   2  -4   1  143.07    9.26
  -2   4  -2    0.33    0.38
   2   4   2    0.77    0.30
  -2   4  -2    0.57    0.33
  -2   4  -2    0.54    0.78
   2   4   2    0.46    0.39
   2   4   2    0.10    0.75
  -2   4  -2    0.89    0.28
   2   4   2    1.22    0.65
  -2   4  -2    0.69    0.25
  -2   4  -2    0.29    0.32
   2   4   2    0.26    0.31
   2  -4   2    0.16    0.33
  -2  -4  -2    1.40    0.60
   2  -4   2    0.65    0.26
   2  -4   2    0.85    0.37
  -2  -4  -2    0.32    0.35
  -2  -4  -2    0.74    0.68
  -2  -4  -2    0.48    0.31
  -2   4  -3  115.31    7.90
   2   4   3  124.81    8.35
   2   4   3  115.33    7.84
   2   4   3  116.83    7.98
  -2   4  -3  128.66    7.84
  -2   4  -3  114.20    7.89
  -2   4  -3  127.93    7.93
  -2   4  -3  112.52    7.76
  -2   4  -3  124.41    8.26
   2   4   3  114.58    7.92
  -2  -4  -3  122.52    7.93
  -2  -4  -3  110.02    7.75
   2  -4   3  121.72    7.83
  -2  -4  -3  109.95    7.84
  -2  -4  -3  111.80    8.23
  -2  -4  -3  116.61    8.11
  -2  -4  -3  112.90    7.91
  -2   4  -4  159.31    9.89
   2   4   4  131.57    9.57
  -2   4  -4  151.53    9.53
   2   4   4  140.43    9.43
  -2   4  -4  131.72    9.48
   2   4   4  151.82   10.01
   2   4   4  142.23    9.52
  -2   4  -4  140.93    9.35
  -2   4  -4  137.32    9.50
  -2   4  -4  151.75    9.44
  -2  -4  -4  144.70    9.50
  -2  -4  -4  139.35    9.42
  -2  -4  -4  137.45    9.89
   2  -4   4  148.54    9.44
  -2  -4  -4  132.39    9.51
  -2  -4  -4  128.93    9.35
  -2  -4  -4  150.70   10.03
   2  -4   4  131.46    9.48
   2   4   5  101.71    7.04
  -2   4  -5   99.70    6.94
   2   4   5   95.15    6.83
   2   4   5  102.50    7.45
  -2   4  -5   98.64    6.74
   2   4   5  103.04    6.93
   2   4   5  108.02    7.23
  -2   4  -5  112.75    6.97
  -2   4  -5   97.61    6.75
  -2   4  -5  110.68    6.87
  -2   4  -5   94.99    6.91
   2  -4   5   91.46    6.89
  -2  -4  -5   95.68    6.77
  -2  -4  -5  100.60    6.96
   2  -4   5  106.44    6.86
  -2  -4  -5   88.51    7.20
   2  -4   5  107.26    6.77
  -2  -4  -5  103.32    6.84
  -2  -4  -5  104.95    6.92
  -2  -4  -5   96.12    7.37
  -2   4  -6   25.92    2.16
  -2   4  -6   25.08    2.11
   2   4   6   22.78    2.06
  -2   4  -6   27.99    1.94
  -2   4  -6   30.28    2.08
  -2   4  -6   26.96    1.93
   2   4   6   22.01    2.89
  -2   4  -6   23.73    2.18
   2   4   6   27.77    2.26
   2   4   6   23.35    2.00
   2  -4   6   24.38    2.01
   2  -4   6   26.54    1.93
  -2  -4  -6   24.32    2.70
   2  -4   6   21.14    2.15
  -2  -4  -6   24.03    1.96
  -2  -4  -6   26.16    2.11
  -2  -4  -6   27.13    2.02
  -2  -4  -6   26.24    2.19
  -2  -4  -6   22.38    2.59
  -2   4  -7   10.34    1.27
   2   4   7   13.65    1.35
   2   4   7    7.91    2.50
   2   4   7   12.25    1.55
  -2   4  -7   11.87    1.16
  -2   4  -7   11.67    1.38
  -2   4  -7   11.49    1.38
  -2   4  -7   11.86    1.16
  -2   4  -7   11.69    1.54
   2   4   7   10.14    1.22
  -2  -4  -7   12.04    1.86
  -2  -4  -7   12.21    1.24
  -2  -4  -7   12.74    1.25
   2  -4   7   13.41    1.40
  -2  -4  -7   10.03    1.92
  -2  -4  -7   10.92    1.29
  -2  -4  -7   10.90    1.43
   2  -4   7   12.49    1.20
   2  -4   7   12.24    1.28
  -2   4  -8    1.59    0.72
  -2   4  -8    1.14    0.66
   2   4   8    1.01    0.61
   2   4   8   -0.27    1.22
   2   4   8    0.64    0.56
  -2   4  -8    1.02    0.50
  -2   4  -8    0.95    0.68
  -2   4  -8    1.56    0.79
  -2   4  -8    1.05    0.53
   2  -4   8    1.83    0.60
  -2  -4  -8   -0.21    1.03
  -2  -4  -8    1.23    0.59
  -2  -4  -8    1.65    0.79
  -2  -4  -8    1.18    0.59
  -2  -4  -8    4.32    1.43
  -2  -4  -8    1.57    0.65
   2  -4   8    1.34    0.50
   2   4   9   11.47    1.46
   2   4   9   13.35    2.29
  -2   4  -9   12.27    1.52
   2   4   9   15.06    1.59
  -2   4  -9   16.43    1.69
  -2   4  -9   11.64    1.33
  -2   4  -9   13.25    1.63
  -2   4  -9   12.96    1.39
  -2   4  -9   12.77    1.77
   2  -4   9   14.83    1.47
  -2  -4  -9   10.64    1.51
  -2  -4  -9   14.48    2.37
  -2  -4  -9   12.73    1.46
  -2  -4  -9   12.25    1.44
  -2  -4  -9   17.36    2.61
  -2  -4  -9   14.27    1.75
   2  -4   9   14.38    1.37
   2  -4   9   12.37    1.73
  -2   4 -10   15.13    2.09
   2   4  10   16.31    1.66
  -2   4 -10   14.01    1.62
  -2   4 -10   16.44    1.60
  -2   4 -10   13.07    1.71
   2   4  10   15.43    1.79
  -2   4 -10   16.68    1.88
   2   4  10   16.07    2.60
  -2  -4 -10   14.10    1.75
  -2  -4 -10   16.60    1.71
   2  -4  10   14.40    1.64
  -2  -4 -10   16.62    2.64
  -2  -4 -10   17.24    1.98
  -2  -4 -10   17.20    2.64
  -2  -4 -10   16.26    1.75
   2  -4  10   18.95    2.09
   2  -4  10   16.37    1.56
  -2   4 -11    2.27    0.98
   2   4  11    0.50    1.54
  -2   4 -11    2.05    0.75
  -2   4 -11    2.96    0.92
  -2   4 -11    1.19    0.78
  -2   4 -11    1.37    1.05
   2   4  11    1.73    0.96
  -2  -4 -11    1.79    0.85
  -2  -4 -11    1.94    0.88
  -2  -4 -11    2.18    1.55
  -2  -4 -11    1.58    0.82
   2  -4  11    3.53    0.77
  -2  -4 -11    1.23    1.00
   2  -4  11    2.25    1.17
  -2   4 -12   67.07    4.94
  -2   4 -12   62.50    5.38
  -2   4 -12   61.29    5.06
  -2   4 -12   64.98    4.81
   2   4  12   61.28    5.94
  -2   4 -12   65.36    4.91
   2  -4  12   64.00    4.78
  -2  -4 -12   62.57    6.27
  -2  -4 -12   63.84    5.12
  -2  -4 -12   70.10    5.00
  -2  -4 -12   69.52    5.01
   2  -4  12   73.23    5.37
  -2  -4 -12   67.66    4.91
  -2   4 -13   49.49    3.85
  -2   4 -13   47.44    3.89
  -2   4 -13   45.18    3.98
   2   4  13   52.39    5.24
  -2   4 -13   48.77    4.38
  -2   4 -13   50.62    3.73
   2  -4  13   44.41    3.64
  -2  -4 -13   44.92    4.06
  -2  -4 -13   49.71    3.96
  -2  -4 -13   46.92    3.85
  -2  -4 -13   45.35    3.87
   2  -4  13   49.89    4.30
  -2   4 -14    2.88    0.92
   2   4  14    0.79    1.86
  -2   4 -14    1.90    1.12
  -2   4 -14    4.90    1.50
  -2   4 -14    1.11    0.95
   2  -4  14    4.91    1.52
  -2  -4 -14    0.22    1.03
  -2  -4 -14    1.23    1.05
   2  -4  14    0.31    0.66
  -2  -4 -14    2.35    1.11
  -2   4 -15    7.09    1.85
   2   4  15    7.28    2.48
  -2   4 -15    8.39    1.68
  -2   4 -15    9.86    1.43
  -2   4 -15   10.01    1.59
  -2   4 -15    8.72    1.58
  -2  -4 -15    6.78    1.64
  -2  -4 -15    9.44    1.58
   2  -4  15    8.37    1.96
  -2  -4 -15   10.42    1.66
  -2  -4 -15    8.31    1.55
  -2   4 -16   12.19    2.06
  -2   4 -16   14.17    2.02
   2   4  16   16.70    4.10
  -2   4 -16   16.36    1.96
  -2   4 -16   13.68    2.07
   2  -4  16   15.48    2.57
  -2  -4 -16   14.20    2.00
  -2  -4 -16   13.25    2.11
  -2  -4 -16   13.57    1.98
  -2  -4 -16   19.12    2.36
   2   4  17    2.32    2.44
  -2   4 -17    2.64    1.48
  -2   4 -17    5.98    1.52
  -2   4 -17    3.69    1.25
  -2   4 -17    5.58    1.22
  -2  -4 -17    3.57    1.40
  -2  -4 -17    0.66    1.12
  -2  -4 -17    2.47    1.31
   2  -4  17    6.06    1.84
  -2  -4 -17    4.52    1.53
  -2   4 -18    2.37    1.44
  -2   4 -18   -2.00    0.85
  -2   4 -18    1.16    1.38
   2   4  18    0.20    2.31
  -2   4 -18   -1.48    1.02
  -2  -4 -18    1.14    1.32
  -2  -4 -18   -1.79    1.18
  -2  -4 -18   -0.80    1.29
   2  -4  18    5.51    1.64
  -2  -4 -18    1.53    1.43
   2   5 -19   27.07    2.98
   2   5 -19   26.74    3.19
   2   5 -19   25.03    2.87
  -2   5  19   27.90    4.58
   2   5 -19   26.88    3.51
   2  -5 -19   29.27    3.13
   2  -5 -19   23.00    3.13
   2  -5 -19   31.61    3.23
   2  -5 -19   23.95    3.36
   2   5 -18    0.30    1.42
   2   5 -18   -1.40    1.05
   2   5 -18   -0.56    0.93
  -2   5  18   -2.05    2.32
   2   5 -18    0.02    1.14
   2  -5 -18    0.55    1.16
   2  -5 -18    0.87    1.27
   2  -5 -18   -0.49    1.25
  -2  -5  18   -0.19    1.30
   2  -5 -18    0.57    1.24
   2   5 -17    5.36    1.40
   2   5 -17    3.38    1.34
   2   5 -17    3.34    1.53
   2   5 -17    5.36    1.29
  -2   5  17    1.44    2.41
  -2  -5  17    6.38    1.66
   2  -5 -17    4.22    1.37
   2  -5 -17    4.37    1.39
   2  -5 -17    2.81    1.30
   2  -5 -17    1.67    1.34
   2   5 -16    2.02    1.15
   2   5 -16    2.63    1.09
   2   5 -16    2.13    1.25
  -2   5  16    1.56    2.29
   2   5 -16    4.26    1.46
   2  -5 -16    1.50    1.18
   2  -5 -16    4.84    1.31
  -2  -5  16    4.47    1.53
   2  -5 -16    3.18    1.40
   2  -5 -16    2.93    1.16
   2   5 -15   42.52    3.93
   2   5 -15   46.87    3.66
   2   5 -15   40.79    3.61
   2   5 -15   47.44    4.31
  -2   5  15   45.74    5.24
   2  -5 -15   40.86    3.67
   2  -5 -15   36.58    3.84
   2  -5 -15   38.64    3.66
   2  -5 -15   45.27    3.62
   2   5 -14   18.65    2.17
  -2   5  14   15.88    3.20
   2   5 -14   17.07    2.16
   2   5 -14   19.17    2.46
   2   5 -14   20.38    2.36
  -2  -5  14   14.22    2.14
   2  -5 -14   18.57    2.48
   2  -5 -14   19.94    2.16
  -2  -5  14   21.29    2.32
   2  -5 -14   19.42    2.25
  -2   5  13   33.84    4.34
   2   5 -13   31.26    3.05
   2   5 -13   39.13    3.13
   2   5 -13   35.80    3.23
   2  -5 -13   33.03    3.32
   2  -5 -13   34.35    3.12
  -2  -5  13   34.85    2.98
   2  -5 -13   36.46    3.00
  -2  -5  13   35.64    2.75
  -2   5  12    7.56    1.22
  -2   5  12    6.10    2.25
   2   5 -12    8.67    1.34
   2   5 -12    6.25    1.20
   2   5 -12    5.52    1.27
   2  -5 -12    4.77    1.15
  -2  -5  12    5.04    1.32
  -2  -5  12    7.86    1.01
   2  -5 -12    7.06    1.16
   2  -5 -12    6.04    1.39
   2   5 -11    6.95    1.22
  -2   5  11    6.80    1.43
  -2   5  11    6.02    2.05
  -2   5  11    4.28    1.93
  -2   5  11    7.77    1.15
   2   5 -11    7.82    1.22
   2  -5 -11    7.49    1.44
   2  -5 -11    6.84    1.96
   2  -5 -11    4.56    1.08
   2  -5 -11    6.75    1.07
  -2   5  10   14.05    2.42
   2   5 -10   16.57    1.71
  -2   5  10   12.59    1.61
  -2   5  10   11.76    1.46
   2   5 -10   16.13    1.76
  -2   5  10   13.43    2.33
   2  -5 -10   13.12    1.46
   2  -5 -10   14.61    2.52
   2  -5 -10   12.71    1.86
   2  -5 -10   14.01    1.66
  -2   5   9    7.75    2.03
   2   5  -9   12.12    1.32
  -2   5   9    8.71    1.87
  -2   5   9    6.49    1.26
  -2   5   9    7.91    1.04
   2   5  -9   10.43    1.32
   2  -5  -9    6.57    1.07
   2  -5  -9    7.35    1.00
   2  -5  -9    7.12    1.29
   2  -5  -9    8.29    1.88
   2   5  -8  143.69    9.25
  -2   5   8  126.97    9.86
  -2   5   8  128.93    9.10
  -2   5   8  139.39    9.25
  -2   5   8  126.31    9.35
   2   5  -8  127.22    9.14
  -2   5   8  125.27    9.71
   2   5  -8  149.29    9.25
  -2  -5   8  144.56    9.19
   2  -5  -8  122.84    9.32
  -2  -5   8  142.77    8.92
  -2  -5   8  144.33    9.02
   2  -5  -8  131.57    9.21
  -2  -5   8  125.09    9.30
   2  -5  -8  135.26    9.76
   2  -5  -8  137.38    9.08
  -2   5   7  114.21    7.94
  -2   5   7   97.92    8.42
  -2   5   7  106.28    7.77
   2   5  -7  114.92    7.73
  -2   5   7  125.28    8.49
   2   5  -7  110.94    7.79
   2   5  -7  127.40    7.79
  -2   5   7  108.56    7.65
  -2  -5   7  113.40    7.87
   2  -5  -7  107.45    8.24
   2  -5  -7  111.06    7.62
   2  -5  -7  122.63    7.84
   2   5  -6   64.02    4.79
  -2   5   6   62.57    4.66
  -2   5   6   67.13    5.40
   2   5  -6   78.06    4.81
   2   5  -6   72.05    4.79
  -2   5   6   71.75    5.49
  -2   5   6   67.55    4.81
   2   5  -6   70.91    4.79
  -2   5   6   65.60    4.94
   2  -5  -6   59.07    4.95
   2  -5  -6   77.96    4.86
   2  -5  -6   71.12    5.29
  -2  -5   6   66.62    4.87
   2  -5  -6   65.13    4.63
   2  -5  -6   61.99    4.89
   2  -5  -6   70.47    4.80
   2   5  -5   64.24    4.19
  -2   5   5   60.79    4.57
  -2   5   5   53.00    3.92
   2   5  -5   52.92    3.94
   2   5  -5   53.10    3.91
  -2   5   5   54.71    4.23
  -2   5   5   51.16    4.54
   2   5  -5   62.70    3.92
  -2   5   5   51.73    3.78
   2   5  -5   50.70    3.88
   2  -5  -5   59.45    4.15
   2  -5  -5   52.93    4.02
  -2  -5   5   52.32    3.99
   2  -5  -5   62.36    3.94
   2  -5  -5   48.96    3.74
   2  -5  -5   55.77    4.35
   2  -5  -5   56.19    3.91
  -2   5   4   42.39    3.28
   2   5  -4   37.44    2.53
   2   5  -4   31.77    2.58
  -2   5   4   34.89    2.56
  -2   5   4   33.60    2.40
  -2   5   4   32.13    2.69
   2   5  -4   37.97    2.83
  -2   5   4   31.69    3.17
  -2  -5   4   29.14    2.59
   2  -5  -4   32.95    2.37
   2  -5  -4   36.77    3.03
   2  -5  -4   32.92    2.53
   2  -5  -4   36.82    2.66
   2  -5  -4   37.96    2.80
  -2   5   3  103.38    7.20
  -2   5   3  109.94    7.20
  -2   5   3  103.02    6.94
  -2   5   3  115.71    7.11
   2   5  -3  109.12    7.27
   2   5  -3   92.04    7.02
   2  -5  -3  109.11    7.45
   2  -5  -3  110.81    7.15
   2  -5  -3   95.07    6.93
   2  -5  -3  102.05    7.05
   2  -5  -3  103.01    7.08
   2  -5  -3  116.64    7.25
  -2   5   2   59.41    3.83
   2   5  -2   45.64    3.50
   2   5  -2   51.83    3.63
  -2   5   2   52.94    3.69
  -2   5   2   55.95    3.61
  -2   5   2   55.10    3.63
   2   5  -2   43.87    3.72
   2  -5  -2   55.12    3.55
   2  -5  -2   53.88    3.62
  -2  -5   2   46.84    3.68
  -2  -5   2   48.69    3.68
   2  -5  -2   48.83    3.55
   2  -5  -2   56.36    3.69
   2  -5  -2   59.79    4.02
   2  -5  -2   48.35    3.57
   2   5  -1   54.61    4.05
  -2   5   1   62.98    4.07
   2   5  -1   52.09    4.22
   2   5  -1   56.07    4.03
  -2   5   1   57.14    4.14
   2   5  -1   59.00    3.97
   2  -5  -1   70.63    4.49
  -2  -5   1   61.25    4.20
  -2  -5   1   56.49    4.22
   2  -5  -1   63.81    4.05
   2  -5  -1   64.60    4.06
   2  -5  -1   62.20    4.06
  -2  -5   1   58.58    4.16
   2  -5  -1   61.43    4.05
   2  -5  -1   55.46    4.12
  -2   5   0   13.10    1.15
  -2   5   0   10.46    1.03
  -2   5   0   12.03    0.99
  -2   5   0   11.05    0.94
  -2   5   0   12.86    1.16
   2   5   0   10.30    1.40
   2   5   0   11.28    0.98
   2   5   0   11.28    1.02
  -2   5   0   16.76    1.81
   2  -5   0   10.68    1.02
   2  -5   0   12.57    0.99
   2  -5   0    9.49    0.99
  -2  -5   0   10.17    1.22
  -2  -5   0   12.16    1.39
  -2  -5   0    9.41    1.09
   2  -5   0   13.49    1.56
   2   5   1    9.62    1.37
  -2   5  -1   11.07    0.96
   2   5   1    9.86    1.02
  -2   5  -1    8.95    0.89
   2   5   1    9.59    0.99
   2   5   1   14.51    1.65
  -2   5  -1    9.31    0.77
   2   5   1    8.36    0.89
  -2   5  -1   10.70    1.05
  -2   5  -1   10.42    1.50
  -2   5  -1   10.19    0.91
  -2   5  -1    9.40    0.82
   2  -5   1    8.95    1.45
  -2  -5  -1    9.50    0.90
   2  -5   1   11.53    0.96
  -2  -5  -1    7.60    1.22
  -2  -5  -1    7.76    0.87
  -2  -5  -1   11.42    1.41
   2  -5   1    8.85    0.95
  -2   5  -2    4.53    0.64
  -2   5  -2    6.57    1.25
  -2   5  -2    4.83    0.67
  -2   5  -2    4.08    0.59
  -2   5  -2    5.20    0.73
   2   5   2    5.35    0.78
   2   5   2    6.27    0.79
   2   5   2    3.79    1.08
   2   5   2    4.03    0.57
   2   5   2    5.24    1.03
  -2  -5  -2    5.66    0.96
   2  -5   2    5.62    0.74
  -2  -5  -2    5.00    0.74
   2  -5   2    4.65    0.64
   2  -5   2    5.25    1.02
  -2  -5  -2    4.93    1.06
  -2  -5  -2    4.40    0.61
  -2   5  -3    0.41    0.47
   2   5   3    1.37    0.98
   2   5   3    0.18    0.51
  -2   5  -3   -0.04    0.30
  -2   5  -3    0.55    0.36
  -2   5  -3   -0.61    0.93
   2   5   3   -0.10    0.32
  -2   5  -3    0.04    0.44
   2   5   3   -0.22    0.38
   2   5   3   -0.73    0.74
  -2   5  -3    0.15    0.40
  -2  -5  -3    0.08    0.36
  -2  -5  -3    0.53    0.83
   2  -5   3    0.05    0.44
  -2  -5  -3    0.68    0.75
   2  -5   3    0.23    0.41
   2  -5   3   -0.01    0.32
   2  -5   3    0.19    0.25
  -2  -5  -3    0.24    0.43
   2   5   4  235.11   17.14
  -2   5  -4  279.03   17.48
  -2   5  -4  279.67   17.09
   2   5   4  271.87   17.59
  -2   5  -4  261.77   16.97
  -2   5  -4  256.61   17.06
   2   5   4  264.58   17.10
   2   5   4  245.09   16.97
  -2   5  -4  253.71   17.02
  -2   5  -4  258.93   16.91
  -2  -5  -4  239.00   16.87
  -2  -5  -4  244.13   16.97
  -2  -5  -4  241.15   17.47
  -2  -5  -4  257.27   17.32
   2  -5   4  231.68   17.03
  -2  -5  -4  253.41   17.08
  -2  -5  -4  270.08   17.09
   2  -5   4  281.10   17.00
   2  -5   4  264.53   16.90
  -2   5  -5  201.20   11.94
   2   5   5  167.29   11.99
  -2   5  -5  169.72   11.98
   2   5   5  173.22   12.11
  -2   5  -5  182.43   11.96
  -2   5  -5  180.32   11.83
   2   5   5  175.79   11.90
  -2   5  -5  182.63   12.37
   2   5   5  180.69   12.85
  -2  -5  -5  178.70   12.03
   2  -5   5  193.87   11.83
  -2  -5  -5  171.75   11.89
  -2  -5  -5  160.54   12.43
   2  -5   5  190.26   11.93
  -2  -5  -5  180.13   12.33
  -2  -5  -5  176.33   12.13
  -2  -5  -5  168.42   11.81
   2   5   6   73.96    5.15
   2   5   6   74.42    5.26
  -2   5  -6   78.09    5.30
   2   5   6   67.17    5.35
  -2   5  -6   77.05    5.28
   2   5   6   70.96    5.91
  -2   5  -6   82.51    5.19
  -2   5  -6   72.99    5.06
  -2   5  -6   73.77    5.23
   2   5   6   71.91    5.65
  -2  -5  -6   71.13    5.12
   2  -5   6   78.49    5.18
  -2  -5  -6   72.70    5.39
  -2  -5  -6   68.87    5.77
  -2  -5  -6   73.80    5.24
  -2  -5  -6   71.29    5.07
   2  -5   6   77.53    5.09
  -2   5  -7  102.67    7.34
   2   5   7   98.12    7.31
   2   5   7  107.98    7.61
  -2   5  -7  102.24    7.43
  -2   5  -7  103.49    7.21
  -2   5  -7  107.56    7.46
   2   5   7  103.70    8.13
   2   5   7  115.26    7.48
  -2   5  -7  114.87    7.51
  -2   5  -7  105.44    7.24
  -2  -5  -7  104.80    7.26
  -2  -5  -7  111.36    7.43
  -2  -5  -7  102.49    7.31
  -2  -5  -7  118.37    8.02
  -2  -5  -7  114.40    8.16
   2  -5   7  107.15    7.25
   2  -5   7  112.06    7.36
  -2  -5  -7  104.73    7.48
  -2   5  -8   24.02    2.29
   2   5   8   22.52    3.30
  -2   5  -8   25.23    2.12
  -2   5  -8   22.02    2.23
  -2   5  -8   23.23    2.24
   2   5   8   23.60    2.07
   2   5   8   24.58    2.21
  -2   5  -8   24.47    1.97
  -2   5  -8   22.91    1.95
  -2  -5  -8   27.61    2.95
  -2  -5  -8   27.81    2.06
   2  -5   8   24.14    2.09
  -2  -5  -8   23.71    2.06
  -2  -5  -8   24.03    2.17
   2  -5   8   27.27    1.99
  -2  -5  -8   22.71    2.28
   2   5   9   91.98    7.59
  -2   5  -9   90.97    6.59
  -2   5  -9   90.91    6.45
   2   5   9   92.57    6.69
  -2   5  -9   89.53    6.46
  -2   5  -9   93.67    6.77
  -2   5  -9   89.92    6.70
   2   5   9   98.68    6.77
   2  -5   9   96.96    6.63
  -2  -5  -9   98.55    6.54
  -2  -5  -9   98.63    7.37
   2  -5   9  100.70    6.50
  -2  -5  -9   95.98    6.57
  -2  -5  -9   88.66    6.74
  -2  -5  -9   91.31    6.65
  -2  -5  -9   96.93    7.49
  -2   5 -10   28.37    2.57
  -2   5 -10   22.64    2.57
   2   5  10   31.98    2.39
  -2   5 -10   23.46    2.20
  -2   5 -10   26.03    2.18
   2   5  10   27.87    3.73
  -2   5 -10   22.96    2.33
  -2  -5 -10   26.64    2.43
   2  -5  10   24.58    2.30
   2  -5  10   27.12    2.18
  -2  -5 -10   28.41    2.63
  -2  -5 -10   22.12    3.24
  -2  -5 -10   25.15    2.30
  -2  -5 -10   24.26    3.18
  -2  -5 -10   24.84    2.28
   2  -5  10   27.94    2.41
  -2   5 -11    8.37    1.42
  -2   5 -11    8.55    1.28
   2   5  11    7.03    2.11
  -2   5 -11    7.54    1.26
  -2   5 -11    8.63    1.52
   2  -5  11    8.76    1.13
  -2  -5 -11    7.32    1.22
  -2  -5 -11    7.40    1.29
  -2  -5 -11    8.11    1.25
  -2  -5 -11    6.81    1.44
  -2   5 -12    9.38    1.41
  -2   5 -12    7.67    1.23
  -2   5 -12    8.63    1.64
  -2   5 -12    6.06    1.35
  -2   5 -12    8.87    1.21
   2   5  12    5.20    2.22
   2  -5  12    8.32    1.16
   2  -5  12    9.94    1.58
  -2  -5 -12    8.42    1.35
  -2  -5 -12    9.99    1.43
  -2  -5 -12    8.35    1.53
  -2  -5 -12    7.05    1.31
  -2   5 -13    8.05    2.30
  -2   5 -13   15.49    1.74
  -2   5 -13   15.64    1.83
  -2   5 -13   14.50    2.18
   2   5  13   12.63    2.87
  -2   5 -13   17.14    2.06
   2  -5  13   14.50    2.27
   2  -5  13   16.13    1.86
  -2  -5 -13   12.17    1.76
  -2  -5 -13   13.89    2.07
  -2  -5 -13   17.71    2.00
  -2   5 -14    8.81    1.43
  -2   5 -14    8.51    1.64
   2   5  14    4.77    2.38
  -2   5 -14    6.89    1.74
  -2   5 -14    9.91    1.60
  -2   5 -14    8.63    1.30
  -2  -5 -14    9.70    1.60
   2  -5  14    9.42    1.28
  -2  -5 -14    9.50    1.74
   2  -5  14    8.79    1.73
  -2  -5 -14    9.44    1.52
  -2  -5 -14    6.71    1.83
  -2   5 -15   -0.38    1.10
  -2   5 -15    0.26    0.80
  -2   5 -15   -0.70    0.92
  -2   5 -15    1.24    0.95
  -2  -5 -15    0.21    1.17
  -2  -5 -15   -0.42    0.94
   2  -5  15    0.00    1.24
  -2  -5 -15   -0.01    1.04
  -2  -5 -15    1.34    1.07
  -2   5 -16   13.59    1.77
  -2   5 -16   10.13    1.80
   2   5  16   10.39    3.03
  -2   5 -16   12.63    1.79
  -2   5 -16   13.14    2.03
  -2  -5 -16   11.13    1.85
  -2  -5 -16   13.74    1.92
   2  -5  16   13.09    2.22
  -2  -5 -16    7.49    1.86
  -2  -5 -16   11.32    1.87
  -2   5 -17   34.38    3.45
  -2   5 -17   37.31    3.87
  -2   5 -17   42.51    3.67
  -2   5 -17   38.86    3.30
   2   5  17   33.27    4.94
  -2  -5 -17   32.38    3.58
   2  -5  17   38.24    3.97
  -2  -5 -17   35.38    3.80
  -2  -5 -17   36.76    3.48
  -2  -5 -17   38.43    3.67
  -2   5 -18   33.47    3.42
   2   5  18   22.90    4.33
  -2   5 -18   27.66    4.41
  -2   5 -18   29.05    2.92
  -2   5 -18   30.74    3.18
  -2  -5 -18   35.04    3.44
  -2  -5 -18   33.57    3.40
  -2  -5 -18   33.16    3.51
   2   6 -19    0.45    1.09
  -2   6  19    3.15    2.60
   2   6 -19    1.92    1.40
   2   6 -19    0.72    1.08
   2  -6 -19    2.71    1.43
   2  -6 -19   -0.03    1.48
   2  -6 -19    2.22    1.44
   2  -6 -19   -1.56    1.48
   2   6 -18    0.49    1.34
   2   6 -18    0.50    1.02
   2   6 -18   -0.23    0.92
   2   6 -18   -0.90    1.06
  -2   6  18   -0.15    2.50
   2  -6 -18   -0.86    1.11
   2  -6 -18   -0.38    1.14
   2  -6 -18   -1.77    1.21
   2  -6 -18    0.69    1.16
  -2   6  17    5.87    2.86
   2   6 -17   10.44    1.65
   2   6 -17    9.95    1.81
   2   6 -17    7.68    1.87
   2   6 -17   11.11    1.68
   2  -6 -17    9.33    1.68
   2  -6 -17    8.75    1.97
   2  -6 -17    9.21    1.75
   2   6 -16   13.67    1.96
  -2   6  16   14.83    3.49
   2   6 -16   11.28    1.86
   2   6 -16   14.48    2.04
   2   6 -16   12.98    2.10
   2  -6 -16   12.44    2.14
   2  -6 -16   13.64    1.89
   2  -6 -16   14.27    1.89
   2  -6 -16   12.76    1.95
  -2  -6  16   20.80    3.10
   2   6 -15   11.84    1.67
  -2   6  15   11.97    3.34
   2   6 -15    9.75    1.77
   2   6 -15    9.09    1.70
   2   6 -15    8.48    1.53
   2  -6 -15   10.55    1.88
   2  -6 -15   11.95    1.70
   2  -6 -15   11.76    1.70
  -2  -6  15   12.91    1.79
   2  -6 -15   12.75    1.86
  -2   6  14    0.13    2.15
   2   6 -14    1.25    0.95
   2   6 -14    1.23    0.94
   2   6 -14    1.86    1.22
   2   6 -14    3.78    1.22
  -2  -6  14    2.13    0.64
   2  -6 -14    2.37    1.31
  -2  -6  14    2.35    1.02
   2  -6 -14    2.41    1.05
   2  -6 -14    2.27    1.06
   2  -6 -14    0.83    0.96
   2   6 -13   43.31    3.80
   2   6 -13   45.50    3.74
  -2   6  13   45.43    5.03
   2   6 -13   51.24    3.73
   2  -6 -13   38.25    3.84
   2  -6 -13   43.31    3.53
  -2  -6  13   45.81    3.24
   2  -6 -13   37.85    3.62
  -2  -6  13   42.81    3.50
  -2   6  12   20.93    3.32
   2   6 -12   19.92    2.34
  -2   6  12   26.72    3.87
   2   6 -12   28.72    2.34
   2   6 -12   23.62    2.36
  -2   6  12   20.89    2.17
   2  -6 -12   18.75    2.47
  -2  -6  12   18.56    2.26
  -2  -6  12   24.59    1.82
   2  -6 -12   20.71    2.17
   2  -6 -12   19.12    2.24
   2   6 -11   29.17    2.60
  -2   6  11   26.53    3.87
  -2   6  11   25.68    2.43
   2   6 -11   25.35    2.55
   2   6 -11   27.34    2.44
  -2   6  11   26.18    2.83
  -2   6  11   21.33    3.45
  -2  -6  11   29.61    2.22
   2  -6 -11   25.42    2.48
  -2  -6  11   29.01    2.04
   2  -6 -11   23.99    2.71
  -2  -6  11   27.85    2.38
   2  -6 -11   26.49    2.37
  -2   6  10    6.14    1.34
  -2   6  10    2.21    0.81
  -2   6  10    4.01    0.98
  -2   6  10    4.24    1.91
   2   6 -10    5.20    0.98
   2   6 -10    5.33    1.04
  -2   6  10    3.21    1.93
   2   6 -10    6.19    1.07
   2  -6 -10    9.02    2.01
   2  -6 -10    4.65    1.21
   2  -6 -10    6.32    0.93
   2  -6 -10    3.87    0.98
  -2   6   9   30.01    2.66
   2   6  -9   28.44    2.39
   2   6  -9   26.66    2.37
  -2   6   9   25.89    3.42
  -2   6   9   28.99    3.63
   2   6  -9   26.47    2.28
  -2   6   9   27.95    2.41
  -2   6   9   26.12    2.21
   2  -6  -9   24.61    3.14
   2  -6  -9   26.92    2.17
  -2  -6   9   31.17    2.58
   2  -6  -9   22.57    2.51
   2  -6  -9   21.85    2.30
   2  -6  -9   28.03    2.50
  -2   6   8   10.84    1.42
  -2   6   8   11.32    1.27
  -2   6   8   10.47    2.11
   2   6  -8   10.61    1.40
   2   6  -8   11.87    1.33
   2   6  -8   12.39    1.56
  -2   6   8   10.89    1.58
   2   6  -8   11.24    1.38
  -2   6   8   11.70    2.17
   2  -6  -8   10.09    1.14
   2  -6  -8   15.95    2.29
   2  -6  -8   11.49    1.57
   2  -6  -8   10.67    1.63
  -2  -6   8   12.79    1.56
   2  -6  -8   10.20    1.38
  -2   6   7  295.58   19.12
   2   6  -7  285.18   18.89
   2   6  -7  262.04   18.87
   2   6  -7  293.74   19.16
  -2   6   7  284.46   18.96
  -2   6   7  280.66   19.56
  -2   6   7  274.26   18.78
   2   6  -7  292.14   18.97
   2   6  -7  278.84   18.88
   2  -6  -7  273.91   18.91
   2  -6  -7  312.87   18.97
  -2  -6   7  277.63   19.03
   2  -6  -7  272.54   19.01
   2  -6  -7  291.89   19.13
   2  -6  -7  276.38   18.75
   2  -6  -7  301.61   19.46
   2   6  -6   53.26    4.30
  -2   6   6   60.38    4.22
  -2   6   6   59.40    4.39
   2   6  -6   64.18    4.44
  -2   6   6   71.03    5.28
   2   6  -6   61.93    4.34
  -2   6   6   63.00    4.60
   2   6  -6   60.40    4.35
  -2   6   6   57.96    5.10
  -2  -6   6   54.72    4.43
   2  -6  -6   59.07    4.85
   2  -6  -6   65.25    4.65
   2  -6  -6   55.28    4.16
   2  -6  -6   72.82    4.98
   2  -6  -6   59.86    4.48
   2  -6  -6   67.88    4.38
  -2   6   5   14.99    2.36
   2   6  -5   13.33    1.43
   2   6  -5   15.21    1.88
   2   6  -5   11.71    1.38
   2   6  -5   16.70    1.42
   2   6  -5   15.46    1.45
  -2   6   5   15.11    1.63
  -2   6   5   14.22    1.44
  -2   6   5   17.35    2.34
  -2   6   5   14.60    1.24
   2  -6  -5   16.23    1.58
   2  -6  -5   14.92    1.19
   2  -6  -5   17.57    1.45
   2  -6  -5   18.11    1.84
   2  -6  -5   17.16    1.46
  -2  -6   5   11.50    1.49
   2  -6  -5   15.66    2.05
  -2   6   4    8.50    0.98
  -2   6   4    7.84    0.74
   2   6  -4    8.13    0.93
  -2   6   4    8.00    1.62
  -2   6   4    6.30    1.03
  -2   6   4    7.33    1.48
   2   6  -4    5.55    1.16
   2   6  -4    6.08    0.93
   2  -6  -4    7.06    0.95
   2  -6  -4    7.07    0.70
   2  -6  -4   11.33    1.69
   2  -6  -4    8.78    1.11
   2  -6  -4    8.12    0.96
  -2  -6   4    7.46    1.07
   2  -6  -4    9.29    1.23
  -2   6   3    1.89    0.51
   2   6  -3    1.22    0.42
   2   6  -3    0.98    0.82
  -2   6   3    1.47    1.13
  -2   6   3    1.91    0.63
  -2   6   3    1.61    0.53
  -2   6   3    1.87    1.10
   2   6  -3    0.50    0.46
   2  -6  -3    0.85    0.24
   2  -6  -3    1.67    0.94
   2  -6  -3    0.51    0.48
  -2  -6   3    1.62    0.60
   2  -6  -3    1.38    0.73
   2  -6  -3    1.11    0.45
   2  -6  -3    1.19    0.47
   2  -6  -3    1.67    0.42
  -2   6   2    0.24    0.43
  -2   6   2    0.05    0.46
  -2   6   2   -0.51    0.94
  -2   6   2    0.53    0.37
  -2   6   2    0.66    0.87
   2   6  -2    1.26    0.57
   2   6  -2    0.48    0.48
   2   6  -2    0.37    0.31
   2   6  -2    0.23    0.72
  -2   6   2    0.60    0.76
  -2  -6   2    0.01    0.59
   2  -6  -2   -0.01    0.37
   2  -6  -2   -0.86    0.69
   2  -6  -2    0.69    0.38
   2  -6  -2    0.16    0.36
   2  -6  -2    0.55    0.49
  -2  -6   2    0.34    0.51
   2   6  -1   77.14    5.55
  -2   6   1   83.10    5.59
   2   6  -1   74.54    5.55
  -2   6   1   94.05    5.65
  -2   6   1   75.47    5.64
   2  -6  -1   86.52    5.97
   2  -6  -1   82.37    5.57
  -2  -6   1   77.39    5.76
   2  -6  -1   94.33    5.56
  -2  -6   1   80.14    5.69
   2   6   0  263.84   18.96
  -2   6   0  318.43   19.01
  -2   6   0  277.38   19.02
  -2   6   0  283.36   18.96
   2   6   0  288.46   19.08
  -2   6   0  301.98   19.07
   2   6   0  273.55   19.01
   2   6   0  261.59   19.19
  -2   6   0  322.07   19.09
   2  -6   0  297.76   19.31
  -2  -6   0  285.74   19.24
  -2  -6   0  283.87   19.13
   2  -6   0  259.08   18.98
  -2  -6   0  282.63   19.07
   2  -6   0  325.21   18.98
   2   6   1   85.07    6.04
  -2   6  -1   90.39    6.10
  -2   6  -1   88.95    6.07
   2   6   1   91.02    6.16
  -2   6  -1   92.32    6.09
   2   6   1   90.88    6.18
  -2   6  -1   93.76    6.17
  -2   6  -1   89.48    5.95
  -2   6  -1  101.42    6.69
   2   6   1   85.53    6.36
  -2   6  -1   86.92    6.02
  -2  -6  -1   88.00    6.04
  -2  -6  -1   92.82    6.15
   2  -6   1   99.45    6.10
   2  -6   1   82.89    6.09
   2  -6   1   83.60    6.39
  -2  -6  -1   88.54    6.30
  -2   6  -2    0.59    1.05
   2   6   2   -1.12    0.85
  -2   6  -2    0.71    0.36
   2   6   2    0.35    0.52
  -2   6  -2    0.75    0.46
   2   6   2    0.56    0.47
   2   6   2    0.28    0.36
   2   6   2    0.76    0.87
  -2   6  -2    0.60    0.31
  -2   6  -2    0.14    0.49
   2  -6   2    0.24    0.69
  -2  -6  -2    0.79    0.39
  -2  -6  -2    0.59    0.41
  -2  -6  -2    0.35    0.78
  -2  -6  -2    0.22    0.72
   2  -6   2    0.51    0.32
   2  -6   2    0.54    0.48
  -2   6  -3    3.83    1.29
   2   6   3    3.98    1.10
  -2   6  -3    5.05    0.75
   2   6   3    4.21    0.85
  -2   6  -3    4.66    0.58
  -2   6  -3    3.25    0.54
   2   6   3    3.06    1.22
  -2   6  -3    3.49    0.73
   2   6   3    3.57    0.69
  -2  -6  -3    2.59    1.06
  -2  -6  -3    3.70    0.60
   2  -6   3    4.31    0.56
  -2  -6  -3    3.28    0.66
   2  -6   3    3.80    0.66
   2  -6   3    3.58    0.72
  -2  -6  -3    3.25    0.99
  -2   6  -4   67.73    4.55
  -2   6  -4   62.00    4.68
  -2   6  -4   68.12    5.28
  -2   6  -4   76.68    4.78
  -2   6  -4   69.12    4.59
   2   6   4   63.37    4.72
   2   6   4   64.67    4.59
   2   6   4   68.31    5.34
   2   6   4   65.25    4.83
  -2   6  -4   66.12    4.62
  -2  -6  -4   62.76    4.70
   2  -6   4   71.50    4.48
  -2  -6  -4   61.12    5.00
  -2  -6  -4   70.22    4.46
  -2  -6  -4   62.52    4.60
  -2  -6  -4   59.94    5.20
   2  -6   4   62.12    4.72
   2  -6   4   71.55    4.71
  -2   6  -5  140.59    8.91
   2   6   5  134.85    8.90
   2   6   5  145.62    9.39
  -2   6  -5  123.64    8.99
   2   6   5  142.09    9.75
   2   6   5  117.57    9.11
  -2   6  -5  129.81    9.76
  -2   6  -5  133.24    8.90
  -2   6  -5  129.01    9.02
   2   6   5  135.22    9.05
  -2   6  -5  133.73    8.83
  -2  -6  -5  131.93    9.57
  -2  -6  -5  136.25    8.78
  -2  -6  -5  123.38    8.89
  -2  -6  -5  132.72    9.35
  -2  -6  -5  122.26    8.99
   2  -6   5  138.46    8.91
   2  -6   5  135.40    8.76
  -2  -6  -5  129.14    9.02
  -2   6  -6   -0.22    0.41
  -2   6  -6    0.26    0.63
   2   6   6    1.04    0.63
   2   6   6    0.81    1.29
  -2   6  -6    0.83    0.53
  -2   6  -6    0.39    1.11
   2   6   6    0.89    0.70
   2   6   6    0.34    1.08
   2   6   6    0.54    0.51
  -2   6  -6    0.81    0.62
  -2   6  -6    0.71    0.56
  -2  -6  -6    0.08    0.50
  -2  -6  -6    0.09    0.40
   2  -6   6    0.43    0.49
  -2  -6  -6    0.31    1.19
  -2  -6  -6    1.82    1.10
  -2  -6  -6    0.00    0.60
   2  -6   6    0.01    0.32
  -2  -6  -6    0.19    0.56
  -2   6  -7   30.34    3.00
   2   6   7   25.86    2.14
  -2   6  -7   25.88    2.05
   2   6   7   20.57    3.18
  -2   6  -7   26.68    2.42
  -2   6  -7   25.38    2.31
  -2   6  -7   24.26    2.16
   2   6   7   24.52    2.31
   2   6   7   27.55    3.02
  -2   6  -7   23.04    2.29
  -2  -6  -7   25.35    2.92
   2  -6   7   27.72    2.17
  -2  -6  -7   27.83    2.39
  -2  -6  -7   28.24    2.07
  -2  -6  -7   26.69    2.25
   2  -6   7   28.92    1.97
  -2  -6  -7   22.10    2.24
  -2  -6  -7   23.39    2.99
  -2   6  -8    0.06    0.67
  -2   6  -8   -0.36    0.40
  -2   6  -8   -0.45    0.47
  -2   6  -8    1.44    1.35
  -2   6  -8   -0.09    0.62
  -2   6  -8    0.64    0.97
   2   6   8    1.32    1.60
   2   6   8    0.01    0.56
   2   6   8    1.10    0.73
  -2   6  -8   -0.36    0.66
  -2  -6  -8    0.09    0.73
  -2  -6  -8   -1.71    1.06
  -2  -6  -8    0.82    0.57
   2  -6   8    0.22    0.42
  -2  -6  -8    0.21    0.58
  -2  -6  -8    0.46    0.64
   2  -6   8    0.44    0.58
  -2  -6  -8    0.16    1.24
  -2   6  -9   -0.31    0.72
  -2   6  -9   -0.43    0.68
  -2   6  -9   -0.14    0.50
  -2   6  -9    0.30    0.56
  -2   6  -9    0.66    0.84
   2   6   9   -0.41    1.60
  -2  -6  -9    0.96    1.36
   2  -6   9    0.05    0.50
  -2  -6  -9    0.75    0.68
  -2  -6  -9    0.91    1.40
  -2  -6  -9    0.65    0.72
  -2  -6  -9    0.81    0.84
  -2  -6  -9    0.66    0.63
   2  -6   9    0.39    0.47
   2   6  10    3.89    0.93
  -2   6 -10    3.69    0.97
  -2   6 -10    3.25    0.75
  -2   6 -10    2.82    1.06
   2   6  10   -0.43    1.65
  -2   6 -10    1.67    0.98
  -2   6 -10    4.02    0.81
  -2  -6 -10    3.13    0.98
   2  -6  10    2.13    0.83
  -2  -6 -10    2.74    0.90
  -2  -6 -10    2.16    1.03
   2  -6  10    2.31    0.81
  -2  -6 -10    1.97    0.90
   2  -6  10    3.37    0.71
  -2  -6 -10    2.50    1.55
  -2   6 -11   -0.33    0.81
  -2   6 -11   -1.00    0.62
  -2   6 -11   -0.47    0.82
  -2   6 -11   -0.05    0.87
  -2   6 -11   -0.07    0.59
   2   6  11    1.00    1.80
  -2  -6 -11    0.29    0.82
  -2  -6 -11    0.44    0.81
  -2  -6 -11    0.28    0.77
   2  -6  11    0.02    0.56
  -2  -6 -11    0.44    0.94
  -2   6 -12   62.24    4.73
   2   6  12   69.32    6.40
  -2   6 -12   58.57    5.00
  -2   6 -12   68.02    4.74
  -2   6 -12   67.02    4.95
  -2   6 -12   62.01    5.09
  -2  -6 -12   72.15    4.94
  -2  -6 -12   58.58    5.08
  -2  -6 -12   58.85    4.95
   2  -6  12   67.38    4.75
  -2  -6 -12   69.27    4.88
  -2   6 -13   13.21    1.96
  -2   6 -13   13.84    1.77
  -2   6 -13   13.35    1.74
  -2   6 -13   14.10    2.24
   2   6  13   18.34    3.24
  -2   6 -13   16.68    2.06
  -2  -6 -13   17.02    2.15
  -2  -6 -13   17.07    2.07
  -2  -6 -13   17.50    2.34
  -2  -6 -13   17.19    2.12
  -2   6 -14   -0.38    1.03
   2   6  14    0.05    2.22
  -2   6 -14    0.94    1.07
  -2   6 -14    0.99    0.84
  -2   6 -14    0.99    0.79
  -2  -6 -14   -1.07    0.98
   2  -6  14    3.62    0.97
  -2  -6 -14   -1.68    0.98
   2  -6  14    1.38    0.82
  -2  -6 -14    0.12    0.99
  -2  -6 -14    0.30    0.99
  -2   6 -15   27.41    3.11
  -2   6 -15   25.29    2.50
  -2   6 -15   26.95    2.59
  -2   6 -15   28.01    2.90
   2   6  15   24.61    4.14
  -2  -6 -15   29.84    2.91
  -2  -6 -15   27.32    2.91
  -2  -6 -15   27.74    3.15
  -2   6 -16    5.31    1.62
   2   6  16    7.06    2.92
  -2   6 -16    5.84    1.54
  -2   6 -16    5.12    1.18
  -2   6 -16    6.27    1.32
  -2  -6 -16    7.07    1.60
  -2  -6 -16    4.65    1.48
  -2  -6 -16    4.89    1.64
  -2  -6 -16    6.83    1.54
  -2   6 -17    0.52    1.28
  -2   6 -17    1.55    1.52
  -2   6 -17    1.65    0.99
   2   6  17   -0.79    2.43
  -2  -6 -17    1.88    1.38
  -2  -6 -17    2.34    1.39
  -2  -6 -17    2.83    1.40
   2  -6  17    3.07    1.01
  -2  -6 -17    1.50    1.29
   2   7 -18    2.83    1.54
   2   7 -18    2.86    1.18
  -2   7  18    1.78    2.56
   2   7 -18    0.94    1.01
   2   7 -18    5.04    1.51
   2  -7 -18    2.88    1.35
   2  -7 -18    1.44    1.54
   2  -7 -18    0.75    1.30
   2  -7 -18    0.38    1.29
   2   7 -17   -0.72    1.11
   2   7 -17   -0.58    0.96
  -2   7  17    1.44    2.57
   2   7 -17    1.10    1.04
   2   7 -17    1.20    1.36
   2  -7 -17    0.16    1.15
   2  -7 -17   -1.69    1.18
  -2  -7  17    1.89    1.01
   2  -7 -17    0.96    1.17
   2  -7 -17    0.42    1.18
  -2   7  16   -2.77    2.33
   2   7 -16    1.47    1.04
   2   7 -16    0.01    1.20
   2   7 -16   -0.83    0.97
   2   7 -16   -0.80    1.04
   2  -7 -16    0.63    1.03
   2  -7 -16    2.17    1.26
  -2  -7  16    2.76    0.93
   2  -7 -16    1.35    1.36
   2  -7 -16    0.05    1.10
   2   7 -15    6.31    1.50
   2   7 -15    7.63    1.38
   2   7 -15    3.43    1.37
   2   7 -15    5.24    1.32
  -2   7  15    3.65    2.68
   2  -7 -15    5.12    1.31
   2  -7 -15    2.80    1.24
  -2  -7  15    3.54    0.91
   2  -7 -15    3.46    1.49
   2  -7 -15    4.52    1.26
   2   7 -14    1.25    1.59
   2   7 -14    2.87    1.11
  -2   7  14   -1.34    3.67
   2   7 -14   -0.06    1.18
   2   7 -14    1.86    1.16
  -2  -7  14    1.11    0.68
   2  -7 -14    1.89    1.05
   2  -7 -14    2.29    1.08
   2  -7 -14    0.93    1.07
  -2  -7  14    2.14    0.56
   2  -7 -14    0.44    1.11
  -2   7  13    2.53    2.36
   2   7 -13    3.05    1.12
   2   7 -13    1.65    1.10
   2   7 -13    2.46    1.12
  -2   7  13    1.69    2.15
   2  -7 -13    1.09    0.92
   2  -7 -13    1.80    1.36
   2  -7 -13    2.21    1.74
  -2   7  12    1.54    2.05
  -2   7  12   -1.28    0.75
  -2   7  12    3.97    2.24
   2   7 -12    0.41    0.97
   2   7 -12    1.30    0.85
   2   7 -12    1.90    0.99
   2  -7 -12    0.80    1.07
   2  -7 -12    0.37    1.04
   2  -7 -12   -0.28    0.84
   2  -7 -12   -0.40    0.74
   2   7 -11   34.42    3.14
  -2   7  11   41.64    3.85
   2   7 -11   39.69    3.11
  -2   7  11   39.40    3.09
  -2   7  11   36.56    4.34
  -2   7  11   34.98    4.46
   2   7 -11   33.03    3.13
   2  -7 -11   40.50    3.32
   2  -7 -11   33.92    3.13
   2  -7 -11   36.78    3.39
   2  -7 -11   35.13    2.94
  -2   7  10    4.57    2.06
   2   7 -10    6.34    1.22
  -2   7  10    9.29    1.21
  -2   7  10    8.85    1.59
   2   7 -10   11.72    1.49
   2   7 -10   10.44    1.36
  -2   7  10    3.89    2.11
   2  -7 -10    7.05    1.40
   2  -7 -10    5.84    1.20
   2  -7 -10   10.57    1.43
   2  -7 -10    6.56    1.05
  -2   7   9    3.16    0.78
  -2   7   9    2.88    0.95
  -2   7   9    1.67    1.65
  -2   7   9    2.75    1.71
  -2   7   9    1.74    0.98
   2  -7  -9    2.29    1.01
   2  -7  -9    4.51    1.04
   2  -7  -9    3.47    0.88
   2  -7  -9    3.26    1.56
   2  -7  -9    2.77    1.23
   2  -7  -9    1.55    0.68
  -2   7   8   13.93    1.64
   2   7  -8   18.47    2.28
  -2   7   8   16.25    2.54
  -2   7   8   10.63    1.65
  -2   7   8   13.27    2.47
  -2   7   8   10.62    1.34
   2  -7  -8   12.92    1.77
   2  -7  -8   12.96    2.14
   2  -7  -8   12.52    1.56
   2  -7  -8   12.50    1.30
   2  -7  -8   15.70    1.68
  -2   7   7   21.21    1.88
   2   7  -7   19.16    1.88
  -2   7   7   18.54    1.61
   2   7  -7   16.74    1.74
   2   7  -7   17.19    2.27
  -2   7   7   17.48    2.67
  -2   7   7   19.06    2.09
   2   7  -7   20.40    1.83
  -2   7   7   22.11    2.92
   2   7  -7   16.11    1.73
  -2  -7   7   18.70    1.94
   2  -7  -7   16.93    1.95
   2  -7  -7   16.81    1.77
   2  -7  -7   19.36    1.55
   2  -7  -7   22.39    2.35
   2  -7  -7   21.71    2.61
  -2   7   6   11.74    1.59
   2   7  -6   10.70    1.24
  -2   7   6   10.91    1.31
   2   7  -6   10.93    1.31
   2   7  -6   12.37    1.36
  -2   7   6    9.21    1.02
  -2   7   6   10.76    2.01
  -2   7   6    9.97    1.98
   2   7  -6    9.61    1.24
   2   7  -6    8.26    1.53
   2  -7  -6    9.79    1.23
   2  -7  -6   10.08    0.98
  -2  -7   6    9.86    1.70
   2  -7  -6   13.68    1.84
   2  -7  -6    7.22    1.10
   2  -7  -6    8.11    1.66
   2   7  -5   28.92    2.65
  -2   7   5   24.17    3.02
  -2   7   5   28.97    2.46
  -2   7   5   27.51    2.23
   2   7  -5   23.54    2.13
   2   7  -5   27.30    2.26
   2   7  -5   24.00    2.15
   2   7  -5   23.49    2.20
  -2   7   5   26.91    1.98
   2  -7  -5   27.52    1.97
   2  -7  -5   30.45    2.15
  -2  -7   5   26.13    2.31
   2  -7  -5   30.64    2.61
   2  -7  -5   29.22    2.84
   2  -7  -5   28.40    2.31
   2   7  -4    0.94    0.96
  -2   7   4    1.72    1.29
  -2   7   4    1.61    0.71
   2   7  -4    1.34    0.52
   2   7  -4    1.70    0.65
   2   7  -4    1.45    0.54
  -2   7   4    1.82    0.37
  -2   7   4   -0.88    1.01
  -2   7   4    1.70    0.58
   2  -7  -4    2.02    0.59
   2  -7  -4    1.83    0.36
   2  -7  -4    2.00    0.84
  -2  -7   4    1.25    0.67
   2  -7  -4    2.40    0.54
   2  -7  -4    1.57    0.61
   2  -7  -4    2.22    1.15
  -2   7   3   72.75    4.91
  -2   7   3   72.90    5.05
   2   7  -3   66.89    4.79
  -2   7   3   78.68    4.85
   2   7  -3   65.93    4.79
   2   7  -3   64.30    4.93
   2  -7  -3   72.48    4.77
  -2  -7   3   60.33    4.96
   2  -7  -3   67.55    4.85
   2  -7  -3   81.16    5.41
   2  -7  -3   71.36    4.81
  -2   7   2   91.57    6.53
   2   7  -2  104.56    6.53
   2   7  -2   83.08    6.29
   2   7  -2   86.20    6.29
  -2   7   2   99.18    6.40
  -2   7   2  104.40    6.44
   2   7  -2   82.07    6.32
   2   7  -2   82.19    6.34
   2  -7  -2   95.29    6.34
   2  -7  -2   98.38    6.31
   2  -7  -2  103.59    6.40
  -2  -7   2   86.67    6.50
  -2  -7   2   98.95    6.72
   2  -7  -2  106.59    6.88
   2  -7  -2   97.58    6.39
  -2   7   1    3.34    0.70
   2   7  -1    3.78    0.59
  -2   7   1    5.66    1.41
  -2   7   1    4.84    1.17
  -2   7   1    4.93    0.66
   2   7  -1    6.35    1.03
  -2   7   1    3.77    0.67
   2   7  -1    3.07    0.58
  -2   7   1    2.95    0.87
   2   7  -1    4.85    1.14
   2  -7  -1    5.32    1.22
   2  -7  -1    4.07    0.65
  -2  -7   1    4.16    0.97
  -2  -7   1    5.25    0.85
   2  -7  -1    3.79    0.55
  -2   7   0   37.48    2.60
  -2   7   0   42.92    3.38
   2   7   0   30.94    2.94
   2   7   0   31.15    2.43
   2   7   0   33.39    2.60
  -2   7   0   31.44    2.63
  -2   7   0   37.79    2.73
  -2   7   0   31.35    2.51
  -2   7   0   32.13    2.87
  -2  -7   0   36.33    2.64
  -2  -7   0   35.12    2.95
   2  -7   0   31.12    2.49
   2  -7   0   34.44    2.43
   2  -7   0   36.17    2.99
  -2  -7   0   30.38    2.82
   2   7   1    2.32    1.09
   2   7   1    2.41    1.04
  -2   7  -1    2.27    0.68
  -2   7  -1    3.33    0.40
   2   7   1    3.90    0.74
   2   7   1    3.15    0.69
  -2   7  -1    2.76    0.66
  -2   7  -1    2.62    0.54
  -2   7  -1    3.42    0.90
  -2   7  -1    5.18    0.70
  -2   7  -1    3.58    0.53
   2   7   1    2.89    0.53
  -2   7  -1    4.44    1.40
   2  -7   1    2.97    0.62
[truncated: 2,429,768 more chars]
