# Supplementary material for: Unexpected Orange Photoluminescence from Tetrahedral Manganese(II) Halide Complexes with Bidentate Phosphanimines
Source: Molecules. 2026 Jan 1;31(1):161. doi: 10.3390/molecules31010161 (PMC12787953; doi:10.3390/molecules31010161)
Supplement: Supplementary file 1 [file molecules-31-00161-s001.zip › iodo-complex.cif]

 
data_32118201_0t_a
 
_audit_creation_method            'SHELXL-2019/3'
_shelx_SHELXL_version_number      '2019/3'
_chemical_name_systematic         ?
_chemical_name_common             ?
_chemical_melting_point           ?
_chemical_formula_moiety          
 'C37 H32 I2 Mn N2 P2, C H2 Cl2' 
_chemical_formula_sum
 'C38 H34 Cl2 I2 Mn N2 P2' 
_chemical_formula_weight          960.25

loop_
 _atom_type_symbol
 _atom_type_description
 _atom_type_scat_dispersion_real
 _atom_type_scat_dispersion_imag
 _atom_type_scat_source
 'C'  'C'   0.0033   0.0016
 'International Tables Vol C Tables 4.2.6.8 and 6.1.1.4'
 'H'  'H'   0.0000   0.0000
 'International Tables Vol C Tables 4.2.6.8 and 6.1.1.4'
 'N'  'N'   0.0061   0.0033
 'International Tables Vol C Tables 4.2.6.8 and 6.1.1.4'
 'P'  'P'   0.1023   0.0942
 'International Tables Vol C Tables 4.2.6.8 and 6.1.1.4'
 'Mn'  'Mn'   0.3368   0.7283
 'International Tables Vol C Tables 4.2.6.8 and 6.1.1.4'
 'I'  'I'  -0.4742   1.8119
 'International Tables Vol C Tables 4.2.6.8 and 6.1.1.4'
 'Cl'  'Cl'   0.1484   0.1585
 'International Tables Vol C Tables 4.2.6.8 and 6.1.1.4'
 
_space_group_crystal_system       monoclinic
_space_group_IT_number            14
_space_group_name_H-M_alt         'P 21/c'
_space_group_name_Hall            '-P 2ybc'
 
_shelx_space_group_comment
;
The symmetry employed for this shelxl refinement is uniquely defined
by the following loop, which should always be used as a source of
symmetry information in preference to the above space-group names.
They are only intended as comments.
;
 
loop_
 _space_group_symop_operation_xyz
 'x, y, z'
 '-x, y+1/2, -z+1/2'
 '-x, -y, -z'
 'x, -y-1/2, z-1/2'
 
_cell_length_a                    19.8111(9)
_cell_length_b                    12.2760(6)
_cell_length_c                    17.3269(8)
_cell_angle_alpha                 90
_cell_angle_beta                  115.186(2)
_cell_angle_gamma                 90
_cell_volume                      3813.3(3)
_cell_formula_units_Z             4
_cell_measurement_temperature     100(2)
_cell_measurement_reflns_used      9719
_cell_measurement_theta_min        2.27
_cell_measurement_theta_max       28.28

_exptl_crystal_description       'prism'
_exptl_crystal_colour            'yellow'
_exptl_crystal_density_meas       ?
_exptl_crystal_density_method     ?
_exptl_crystal_density_diffrn     1.673          
_exptl_crystal_F_000              1884
_exptl_transmission_factor_min    ?
_exptl_transmission_factor_max    ?
_exptl_crystal_size_max           0.115
_exptl_crystal_size_mid           0.108
_exptl_crystal_size_min           0.075
_exptl_absorpt_coefficient_mu     2.219
_shelx_estimated_absorpt_T_min    0.784
_shelx_estimated_absorpt_T_max    0.851
_exptl_absorpt_correction_type   'multi-scan'
_exptl_absorpt_correction_T_min   0.5804          
_exptl_absorpt_correction_T_max   0.7457
_exptl_absorpt_process_details    'SADABS-2016/2 (Bruker AXS Inc.)' 
_exptl_absorpt_special_details    ?
_diffrn_ambient_temperature       100(2)
_diffrn_radiation_wavelength      0.71073
_diffrn_radiation_type           'MoK\a'
_diffrn_radiation_source         'Incoatec I\muS high brillance microsource'
_diffrn_radiation_monochromator  'Incoatec HeliosTM multilayer optics'
_diffrn_measurement_device_type  'Bruker D8 Venture Photon II CMOS'
_diffrn_measurement_method       '\f and \w scans'
_diffrn_detector_area_resol_mean  ?
_diffrn_reflns_number             55982
_diffrn_reflns_av_unetI/netI      0.0401
_diffrn_reflns_av_R_equivalents   0.0565
_diffrn_reflns_limit_h_min        -26
_diffrn_reflns_limit_h_max        26
_diffrn_reflns_limit_k_min        -16
_diffrn_reflns_limit_k_max        16
_diffrn_reflns_limit_l_min        -23
_diffrn_reflns_limit_l_max        19
_diffrn_reflns_theta_min          2.011
_diffrn_reflns_theta_max          28.311
_diffrn_reflns_theta_full         25.242
_diffrn_measured_fraction_theta_max   0.998
_diffrn_measured_fraction_theta_full  0.999
_diffrn_reflns_Laue_measured_fraction_max    0.998
_diffrn_reflns_Laue_measured_fraction_full   0.999
_diffrn_reflns_point_group_measured_fraction_max   0.998
_diffrn_reflns_point_group_measured_fraction_full  0.999
_reflns_number_total              9475
_reflns_number_gt                 7571
_reflns_threshold_expression      'I > 2\s(I)'
_reflns_Friedel_coverage          0.000
_reflns_Friedel_fraction_max      .
_reflns_Friedel_fraction_full     .
 
_reflns_special_details
;
 Reflections were merged by SHELXL according to the crystal
 class for the calculation of statistics and refinement.
 
 _reflns_Friedel_fraction is defined as the number of unique
 Friedel pairs measured divided by the number that would be
 possible theoretically, ignoring centric projections and
 systematic absences.
;
 
_computing_data_collection       'Bruker APEX5'
_computing_cell_refinement       'Bruker SAINT'
_computing_data_reduction        'Bruker SAINT'  
_computing_structure_solution    'SHELXT 2018/2 (Sheldrick, 2018)'
_computing_structure_refinement  'SHELXL-2019/2 (Sheldrick, 2019)'
_computing_molecular_graphics     ?
_computing_publication_material   ?
_refine_special_details           ?
_refine_ls_structure_factor_coef  Fsqd
_refine_ls_matrix_type            full
_refine_ls_weighting_scheme       calc
_refine_ls_weighting_details
'w=1/[\s^2^(Fo^2^)+(0.0546P)^2^+29.5985P] where P=(Fo^2^+2Fc^2^)/3'
_atom_sites_solution_primary      dual
_atom_sites_solution_secondary    ?
_atom_sites_solution_hydrogens    geom
_refine_ls_hydrogen_treatment     constr
_refine_ls_extinction_method      none
_refine_ls_extinction_coef        .
_refine_ls_number_reflns          9475
_refine_ls_number_parameters      424
_refine_ls_number_restraints      0
_refine_ls_R_factor_all           0.0696
_refine_ls_R_factor_gt            0.0519
_refine_ls_wR_factor_ref          0.1453
_refine_ls_wR_factor_gt           0.1330
_refine_ls_goodness_of_fit_ref    1.059
_refine_ls_restrained_S_all       1.059
_refine_ls_shift/su_max           0.001
_refine_ls_shift/su_mean          0.000
 
loop_
 _atom_site_label
 _atom_site_type_symbol
 _atom_site_fract_x
 _atom_site_fract_y
 _atom_site_fract_z
 _atom_site_U_iso_or_equiv
 _atom_site_adp_type
 _atom_site_occupancy
 _atom_site_site_symmetry_order  
 _atom_site_calc_flag
 _atom_site_refinement_flags_posn
 _atom_site_refinement_flags_adp
 _atom_site_refinement_flags_occupancy
 _atom_site_disorder_assembly
 _atom_site_disorder_group
Mn Mn 0.19587(4) 0.47612(6) 0.71018(5) 0.01563(15) Uani 1 1 d . . . . .
I1 I 0.05882(2) 0.55841(3) 0.63777(2) 0.02703(10) Uani 1 1 d . . . . .
I2 I 0.28032(3) 0.47718(4) 0.87375(3) 0.03749(12) Uani 1 1 d . . . . .
P1 P 0.20078(7) 0.27831(9) 0.59089(8) 0.0129(2) Uani 1 1 d . . . . .
P2 P 0.24095(7) 0.51637(9) 0.55159(8) 0.0146(2) Uani 1 1 d . . . . .
N1 N 0.1839(2) 0.3121(3) 0.6703(3) 0.0166(8) Uani 1 1 d . . . . .
N2 N 0.2511(2) 0.5534(3) 0.6443(3) 0.0172(8) Uani 1 1 d . . . . .
C1 C 0.1824(3) 0.3959(4) 0.5216(3) 0.0149(9) Uani 1 1 d . . . . .
H1A H 0.131099 0.420301 0.508616 0.018 Uiso 1 1 calc R U . . .
H1B H 0.181723 0.369562 0.467213 0.018 Uiso 1 1 calc R U . . .
C11 C 0.1623(3) 0.2326(4) 0.7150(3) 0.0169(9) Uani 1 1 d . . . . .
C12 C 0.1811(3) 0.1219(4) 0.7172(3) 0.0196(10) Uani 1 1 d . . . . .
H12 H 0.212928 0.098887 0.691921 0.024 Uiso 1 1 calc R U . . .
C13 C 0.1537(3) 0.0457(4) 0.7560(3) 0.0231(10) Uani 1 1 d . . . . .
H13 H 0.165485 -0.029250 0.755430 0.028 Uiso 1 1 calc R U . . .
C14 C 0.1091(3) 0.0784(4) 0.7955(3) 0.0250(11) Uani 1 1 d . . . . .
H14 H 0.089666 0.026112 0.821087 0.030 Uiso 1 1 calc R U . . .
C15 C 0.0933(3) 0.1878(4) 0.7975(3) 0.0233(10) Uani 1 1 d . . . . .
H15 H 0.064351 0.210857 0.826290 0.028 Uiso 1 1 calc R U . . .
C16 C 0.1196(3) 0.2649(4) 0.7575(3) 0.0200(10) Uani 1 1 d . . . . .
H16 H 0.108367 0.339847 0.759237 0.024 Uiso 1 1 calc R U . . .
C21 C 0.1366(3) 0.1785(4) 0.5227(3) 0.0170(9) Uani 1 1 d . . . . .
C22 C 0.0609(3) 0.2011(4) 0.4941(4) 0.0257(11) Uani 1 1 d . . . . .
H22 H 0.045208 0.265423 0.512181 0.031 Uiso 1 1 calc R U . . .
C23 C 0.0084(3) 0.1290(5) 0.4388(4) 0.0352(14) Uani 1 1 d . . . . .
H23 H -0.043274 0.144167 0.419425 0.042 Uiso 1 1 calc R U . . .
C24 C 0.0303(4) 0.0374(6) 0.4124(4) 0.0424(16) Uani 1 1 d . . . . .
H24 H -0.006073 -0.010692 0.374028 0.051 Uiso 1 1 calc R U . . .
C25 C 0.1057(4) 0.0130(5) 0.4408(5) 0.0413(16) Uani 1 1 d . . . . .
H25 H 0.120574 -0.051772 0.422307 0.050 Uiso 1 1 calc R U . . .
C26 C 0.1590(3) 0.0837(4) 0.4961(4) 0.0282(12) Uani 1 1 d . . . . .
H26 H 0.210534 0.067394 0.515821 0.034 Uiso 1 1 calc R U . . .
C31 C 0.2950(3) 0.2330(4) 0.6220(3) 0.0161(9) Uani 1 1 d . . . . .
C32 C 0.3415(3) 0.2273(4) 0.7089(3) 0.0218(10) Uani 1 1 d . . . . .
H32 H 0.323295 0.248972 0.749146 0.026 Uiso 1 1 calc R U . . .
C33 C 0.4144(3) 0.1900(5) 0.7371(4) 0.0298(12) Uani 1 1 d . . . . .
H33 H 0.446151 0.185772 0.796358 0.036 Uiso 1 1 calc R U . . .
C34 C 0.4402(3) 0.1587(5) 0.6769(4) 0.0318(13) Uani 1 1 d . . . . .
H34 H 0.489677 0.132028 0.695665 0.038 Uiso 1 1 calc R U . . .
C35 C 0.3952(3) 0.1660(4) 0.5909(4) 0.0272(12) Uani 1 1 d . . . . .
H35 H 0.414045 0.145886 0.550853 0.033 Uiso 1 1 calc R U . . .
C36 C 0.3222(3) 0.2028(4) 0.5624(3) 0.0193(9) Uani 1 1 d . . . . .
H36 H 0.290951 0.207416 0.503016 0.023 Uiso 1 1 calc R U . . .
C41 C 0.2790(3) 0.6603(4) 0.6774(3) 0.0209(10) Uani 1 1 d . . . . .
C42 C 0.3436(3) 0.6687(5) 0.7528(4) 0.0315(12) Uani 1 1 d . . . . .
H42 H 0.370658 0.604970 0.779438 0.038 Uiso 1 1 calc R U . . .
C43 C 0.3684(4) 0.7697(5) 0.7893(5) 0.0407(15) Uani 1 1 d . . . . .
H43 H 0.412069 0.774128 0.841428 0.049 Uiso 1 1 calc R U . . .
C44 C 0.3311(4) 0.8639(5) 0.7516(5) 0.0445(17) Uani 1 1 d . . . . .
H44 H 0.348934 0.933053 0.776676 0.053 Uiso 1 1 calc R U . . .
C45 C 0.2666(4) 0.8551(5) 0.6757(5) 0.0405(15) Uani 1 1 d . . . . .
H45 H 0.240678 0.919244 0.648189 0.049 Uiso 1 1 calc R U . . .
C46 C 0.2396(4) 0.7544(5) 0.6397(4) 0.0313(13) Uani 1 1 d . . . . .
H46 H 0.194249 0.749573 0.589432 0.038 Uiso 1 1 calc R U . . .
C51 C 0.3265(3) 0.4781(4) 0.5454(3) 0.0184(9) Uani 1 1 d . . . . .
C52 C 0.3927(3) 0.4773(4) 0.6194(4) 0.0225(10) Uani 1 1 d . . . . .
H52 H 0.393064 0.499293 0.672154 0.027 Uiso 1 1 calc R U . . .
C53 C 0.4583(3) 0.4439(5) 0.6156(4) 0.0305(12) Uani 1 1 d . . . . .
H53 H 0.503716 0.443880 0.665917 0.037 Uiso 1 1 calc R U . . .
C54 C 0.4578(3) 0.4107(5) 0.5392(4) 0.0339(14) Uani 1 1 d . . . . .
H54 H 0.502990 0.388303 0.537270 0.041 Uiso 1 1 calc R U . . .
C55 C 0.3924(4) 0.4100(5) 0.4658(4) 0.0335(13) Uani 1 1 d . . . . .
H55 H 0.392326 0.386056 0.413636 0.040 Uiso 1 1 calc R U . . .
C56 C 0.3261(3) 0.4445(4) 0.4679(4) 0.0245(11) Uani 1 1 d . . . . .
H56 H 0.281005 0.445106 0.417227 0.029 Uiso 1 1 calc R U . . .
C61 C 0.1918(3) 0.6110(4) 0.4664(3) 0.0169(9) Uani 1 1 d . . . . .
C62 C 0.2247(3) 0.6633(4) 0.4193(3) 0.0223(10) Uani 1 1 d . . . . .
H62 H 0.275659 0.650416 0.431972 0.027 Uiso 1 1 calc R U . . .
C63 C 0.1827(4) 0.7343(4) 0.3538(4) 0.0294(12) Uani 1 1 d . . . . .
H63 H 0.204742 0.769532 0.321405 0.035 Uiso 1 1 calc R U . . .
C64 C 0.1090(3) 0.7533(4) 0.3361(4) 0.0277(12) Uani 1 1 d . . . . .
H64 H 0.080306 0.801132 0.290814 0.033 Uiso 1 1 calc R U . . .
C65 C 0.0764(3) 0.7038(4) 0.3832(4) 0.0260(11) Uani 1 1 d . . . . .
H65 H 0.025784 0.718836 0.370943 0.031 Uiso 1 1 calc R U . . .
C66 C 0.1174(3) 0.6319(4) 0.4486(3) 0.0194(10) Uani 1 1 d . . . . .
H66 H 0.094841 0.597441 0.480849 0.023 Uiso 1 1 calc R U . . .
C1S C 0.4289(5) 0.8791(6) 0.5750(7) 0.069(3) Uani 1 1 d . . . . .
H1S1 H 0.414832 0.903017 0.620750 0.083 Uiso 1 1 calc R U . . .
H1S2 H 0.395935 0.916655 0.521716 0.083 Uiso 1 1 calc R U . . .
Cl1 Cl 0.41616(11) 0.73813(14) 0.56097(15) 0.0590(6) Uani 1 1 d . . . . .
Cl2 Cl 0.52346(11) 0.91621(14) 0.60258(14) 0.0536(5) Uani 1 1 d . . . . .
 
loop_
 _atom_site_aniso_label
 _atom_site_aniso_U_11
 _atom_site_aniso_U_22
 _atom_site_aniso_U_33
 _atom_site_aniso_U_23
 _atom_site_aniso_U_13
 _atom_site_aniso_U_12
Mn 0.0201(4) 0.0099(3) 0.0182(3) -0.0012(3) 0.0094(3) -0.0002(3)
I1 0.02669(19) 0.02662(18) 0.02984(19) -0.00170(14) 0.01402(15) 0.00540(14)
I2 0.0458(3) 0.0376(2) 0.0262(2) 0.00237(16) 0.01262(18) -0.00391(18)
P1 0.0162(6) 0.0079(5) 0.0158(5) 0.0000(4) 0.0079(5) 0.0001(4)
P2 0.0153(6) 0.0106(5) 0.0169(6) 0.0026(4) 0.0058(5) -0.0005(4)
N1 0.024(2) 0.0079(17) 0.024(2) -0.0004(15) 0.0155(18) 0.0002(15)
N2 0.0179(19) 0.0126(18) 0.019(2) 0.0000(15) 0.0062(16) -0.0020(15)
C1 0.017(2) 0.0104(19) 0.017(2) 0.0014(16) 0.0065(18) 0.0003(16)
C11 0.021(2) 0.011(2) 0.017(2) -0.0011(17) 0.0062(19) -0.0037(17)
C12 0.024(2) 0.016(2) 0.019(2) 0.0040(18) 0.010(2) 0.0021(18)
C13 0.030(3) 0.014(2) 0.023(2) 0.0052(19) 0.010(2) -0.003(2)
C14 0.024(3) 0.028(3) 0.020(2) 0.007(2) 0.006(2) -0.008(2)
C15 0.021(2) 0.030(3) 0.020(2) 0.002(2) 0.010(2) -0.002(2)
C16 0.020(2) 0.023(2) 0.019(2) -0.0001(19) 0.011(2) -0.0003(19)
C21 0.018(2) 0.013(2) 0.019(2) 0.0006(17) 0.0073(19) -0.0033(17)
C22 0.024(3) 0.020(2) 0.031(3) 0.003(2) 0.009(2) -0.004(2)
C23 0.025(3) 0.034(3) 0.039(3) 0.006(3) 0.006(3) -0.007(2)
C24 0.044(4) 0.038(4) 0.037(3) -0.011(3) 0.010(3) -0.027(3)
C25 0.045(4) 0.029(3) 0.055(4) -0.025(3) 0.027(3) -0.020(3)
C26 0.029(3) 0.018(2) 0.038(3) -0.010(2) 0.015(3) -0.007(2)
C31 0.017(2) 0.0074(19) 0.023(2) 0.0026(16) 0.0072(19) 0.0012(16)
C32 0.024(3) 0.017(2) 0.024(3) 0.0017(19) 0.009(2) -0.0001(19)
C33 0.024(3) 0.023(3) 0.032(3) 0.005(2) 0.002(2) -0.002(2)
C34 0.023(3) 0.021(3) 0.048(4) 0.005(2) 0.012(3) 0.004(2)
C35 0.025(3) 0.019(2) 0.044(3) -0.001(2) 0.021(3) 0.000(2)
C36 0.021(2) 0.013(2) 0.024(2) 0.0002(18) 0.010(2) -0.0001(18)
C41 0.023(2) 0.015(2) 0.027(3) -0.0022(19) 0.013(2) -0.0036(19)
C42 0.023(3) 0.025(3) 0.039(3) -0.003(2) 0.006(2) -0.003(2)
C43 0.026(3) 0.035(3) 0.049(4) -0.015(3) 0.005(3) -0.009(3)
C44 0.044(4) 0.022(3) 0.068(5) -0.022(3) 0.023(4) -0.010(3)
C45 0.056(4) 0.017(3) 0.048(4) -0.001(3) 0.022(3) 0.007(3)
C46 0.039(3) 0.019(3) 0.032(3) -0.004(2) 0.011(3) 0.002(2)
C51 0.016(2) 0.014(2) 0.027(3) 0.0083(18) 0.010(2) 0.0006(17)
C52 0.018(2) 0.017(2) 0.029(3) 0.003(2) 0.007(2) -0.0032(18)
C53 0.017(2) 0.024(3) 0.045(3) 0.009(2) 0.008(2) 0.000(2)
C54 0.025(3) 0.029(3) 0.058(4) 0.015(3) 0.027(3) 0.006(2)
C55 0.035(3) 0.034(3) 0.045(4) 0.014(3) 0.029(3) 0.011(3)
C56 0.024(3) 0.025(3) 0.025(3) 0.010(2) 0.012(2) 0.006(2)
C61 0.021(2) 0.0081(19) 0.019(2) 0.0014(16) 0.0062(19) -0.0020(17)
C62 0.026(3) 0.015(2) 0.026(3) -0.0001(19) 0.012(2) -0.0038(19)
C63 0.045(3) 0.014(2) 0.027(3) 0.004(2) 0.013(3) -0.005(2)
C64 0.039(3) 0.012(2) 0.024(3) 0.0055(19) 0.006(2) 0.003(2)
C65 0.026(3) 0.015(2) 0.027(3) 0.001(2) 0.001(2) 0.004(2)
C66 0.024(2) 0.011(2) 0.020(2) 0.0018(17) 0.006(2) 0.0009(18)
C1S 0.048(5) 0.025(3) 0.114(8) -0.002(4) 0.014(5) 0.003(3)
Cl1 0.0409(10) 0.0317(8) 0.0723(13) -0.0015(8) -0.0068(9) -0.0057(7)
Cl2 0.0520(11) 0.0327(8) 0.0680(12) 0.0050(8) 0.0177(10) -0.0101(8)
 
_geom_special_details
;
 All esds (except the esd in the dihedral angle between two l.s. planes)
 are estimated using the full covariance matrix.  The cell esds are taken
 into account individually in the estimation of esds in distances, angles
 and torsion angles; correlations between esds in cell parameters are only
 used when they are defined by crystal symmetry.  An approximate (isotropic)
 treatment of cell esds is used for estimating esds involving l.s. planes.
;
 
loop_
 _geom_bond_atom_site_label_1
 _geom_bond_atom_site_label_2
 _geom_bond_distance
 _geom_bond_site_symmetry_2
 _geom_bond_publ_flag
Mn N1 2.109(4) . ?
Mn N2 2.114(4) . ?
Mn I2 2.6069(9) . ?
Mn I1 2.6583(8) . ?
P1 N1 1.603(4) . ?
P1 C31 1.797(5) . ?
P1 C21 1.798(5) . ?
P1 C1 1.813(5) . ?
P2 N2 1.597(4) . ?
P2 C61 1.803(5) . ?
P2 C51 1.806(5) . ?
P2 C1 1.813(5) . ?
N1 C11 1.420(6) . ?
N2 C41 1.445(6) . ?
C11 C16 1.394(7) . ?
C11 C12 1.405(7) . ?
C12 C13 1.391(7) . ?
C13 C14 1.387(8) . ?
C14 C15 1.383(8) . ?
C15 C16 1.398(7) . ?
C21 C26 1.392(7) . ?
C21 C22 1.393(7) . ?
C22 C23 1.391(8) . ?
C23 C24 1.354(10) . ?
C24 C25 1.390(10) . ?
C25 C26 1.388(8) . ?
C31 C32 1.393(7) . ?
C31 C36 1.402(7) . ?
C32 C33 1.391(8) . ?
C33 C34 1.396(9) . ?
C34 C35 1.377(9) . ?
C35 C36 1.389(7) . ?
C41 C42 1.389(8) . ?
C41 C46 1.392(8) . ?
C42 C43 1.383(8) . ?
C43 C44 1.379(10) . ?
C44 C45 1.395(10) . ?
C45 C46 1.385(8) . ?
C51 C52 1.390(7) . ?
C51 C56 1.401(7) . ?
C52 C53 1.391(8) . ?
C53 C54 1.382(9) . ?
C54 C55 1.377(9) . ?
C55 C56 1.395(8) . ?
C61 C66 1.396(7) . ?
C61 C62 1.400(7) . ?
C62 C63 1.391(7) . ?
C63 C64 1.378(9) . ?
C64 C65 1.379(8) . ?
C65 C66 1.393(7) . ?
C1S Cl1 1.751(8) . ?
C1S Cl2 1.784(9) . ?
 
loop_
 _geom_angle_atom_site_label_1
 _geom_angle_atom_site_label_2
 _geom_angle_atom_site_label_3
 _geom_angle
 _geom_angle_site_symmetry_1
 _geom_angle_site_symmetry_3
 _geom_angle_publ_flag
N1 Mn N2 105.26(15) . . ?
N1 Mn I2 106.95(12) . . ?
N2 Mn I2 110.17(12) . . ?
N1 Mn I1 104.97(12) . . ?
N2 Mn I1 103.55(12) . . ?
I2 Mn I1 124.43(3) . . ?
N1 P1 C31 113.1(2) . . ?
N1 P1 C21 113.1(2) . . ?
C31 P1 C21 109.9(2) . . ?
N1 P1 C1 107.9(2) . . ?
C31 P1 C1 109.5(2) . . ?
C21 P1 C1 102.8(2) . . ?
N2 P2 C61 115.7(2) . . ?
N2 P2 C51 114.4(2) . . ?
C61 P2 C51 108.2(2) . . ?
N2 P2 C1 108.2(2) . . ?
C61 P2 C1 103.5(2) . . ?
C51 P2 C1 105.8(2) . . ?
C11 N1 P1 120.7(3) . . ?
C11 N1 Mn 119.7(3) . . ?
P1 N1 Mn 119.5(2) . . ?
C41 N2 P2 121.4(3) . . ?
C41 N2 Mn 113.0(3) . . ?
P2 N2 Mn 122.9(2) . . ?
P1 C1 P2 122.4(3) . . ?
C16 C11 C12 118.3(4) . . ?
C16 C11 N1 118.9(4) . . ?
C12 C11 N1 122.8(4) . . ?
C13 C12 C11 120.6(5) . . ?
C14 C13 C12 120.4(5) . . ?
C15 C14 C13 119.5(5) . . ?
C14 C15 C16 120.6(5) . . ?
C11 C16 C15 120.4(5) . . ?
C26 C21 C22 119.6(5) . . ?
C26 C21 P1 123.5(4) . . ?
C22 C21 P1 116.8(4) . . ?
C23 C22 C21 119.7(5) . . ?
C24 C23 C22 120.5(6) . . ?
C23 C24 C25 120.7(6) . . ?
C26 C25 C24 119.8(6) . . ?
C25 C26 C21 119.7(6) . . ?
C32 C31 C36 119.9(4) . . ?
C32 C31 P1 117.7(4) . . ?
C36 C31 P1 122.5(4) . . ?
C33 C32 C31 120.5(5) . . ?
C32 C33 C34 118.9(5) . . ?
C35 C34 C33 121.1(5) . . ?
C34 C35 C36 120.2(5) . . ?
C35 C36 C31 119.5(5) . . ?
C42 C41 C46 119.2(5) . . ?
C42 C41 N2 119.0(5) . . ?
C46 C41 N2 121.6(5) . . ?
C43 C42 C41 120.2(6) . . ?
C44 C43 C42 121.4(6) . . ?
C43 C44 C45 118.2(6) . . ?
C46 C45 C44 121.2(6) . . ?
C45 C46 C41 119.8(6) . . ?
C52 C51 C56 120.0(5) . . ?
C52 C51 P2 119.2(4) . . ?
C56 C51 P2 120.7(4) . . ?
C51 C52 C53 119.5(5) . . ?
C54 C53 C52 120.5(6) . . ?
C55 C54 C53 120.4(5) . . ?
C54 C55 C56 120.0(6) . . ?
C55 C56 C51 119.6(5) . . ?
C66 C61 C62 119.8(4) . . ?
C66 C61 P2 116.8(4) . . ?
C62 C61 P2 123.3(4) . . ?
C63 C62 C61 119.8(5) . . ?
C64 C63 C62 119.9(5) . . ?
C63 C64 C65 120.8(5) . . ?
C64 C65 C66 120.2(5) . . ?
C65 C66 C61 119.5(5) . . ?
Cl1 C1S Cl2 111.3(5) . . ?
 
_refine_diff_density_max    1.294
_refine_diff_density_min   -2.675
_refine_diff_density_rms    0.170

_shelx_res_file
;
TITL 32118201_0t_a.res in P2(1)/c
    32118201_0t_a.res
    created by SHELXL-2019/3 at 11:35:41 on 11-Apr-2025
REM Old TITL 32118201_0t in P2(1)/c
REM SHELXT solution in P2(1)/c: R1 0.118, Rweak 0.006, Alpha 0.040
REM <I/s>   0.529 for  384 systematic absences,  Orientation as input
REM Formula found by SHELXT:  C37 N3 P4 Mn I2

CELL  0.71073  19.8111  12.2760  17.3269   90.000  115.186   90.000
ZERR    4.000   0.0009   0.0006   0.0008    0.000    0.002    0.000
LATT  1
SYMM -X, 1/2+Y, 1/2-Z
SFAC C H N P MN I  Cl
UNIT 152 136 8 8 4 8 8
TEMP -173.150
SIZE 0.075 0.108 0.115
ACTA
REM h k l       Fo^2       Fc^2    Error/esd  Fc/Fc(max)  Resolution(A)

OMIT 2 1 1 !  3076.94     660.58       9.96       0.060       5.85
OMIT 3 4 2 !  6707.62    2479.43       9.36       0.115       2.44

L.S. 10
BOND
LIST 4
FMAP 2
PLAN 10

WGHT    0.054600   29.598499
FVAR       0.22405
MN    5    0.195865    0.476116    0.710185    11.00000    0.02008    0.00988 =
         0.01822   -0.00121    0.00939   -0.00024
I1    6    0.058824    0.558407    0.637767    11.00000    0.02669    0.02662 =
         0.02984   -0.00170    0.01402    0.00540
I2    6    0.280324    0.477176    0.873753    11.00000    0.04583    0.03763 =
         0.02621    0.00237    0.01262   -0.00391
P1    4    0.200775    0.278312    0.590890    11.00000    0.01619    0.00794 =
         0.01578    0.00000    0.00787    0.00012
P2    4    0.240950    0.516373    0.551592    11.00000    0.01535    0.01056 =
         0.01693    0.00265    0.00584   -0.00052
N1    3    0.183895    0.312073    0.670321    11.00000    0.02388    0.00795 =
         0.02372   -0.00041    0.01555    0.00020
N2    3    0.251134    0.553356    0.644256    11.00000    0.01788    0.01262 =
         0.01944   -0.00003    0.00623   -0.00198
C1    1    0.182431    0.395901    0.521557    11.00000    0.01679    0.01045 =
         0.01672    0.00136    0.00649    0.00026
AFIX  23
H1A   2    0.131099    0.420301    0.508616    11.00000   -1.20000
H1B   2    0.181723    0.369562    0.467213    11.00000   -1.20000
AFIX   0
rem Ph
C11   1    0.162301    0.232550    0.714955    11.00000    0.02083    0.01145 =
         0.01658   -0.00114    0.00624   -0.00367
C12   1    0.181135    0.121888    0.717176    11.00000    0.02377    0.01619 =
         0.01939    0.00398    0.00975    0.00208
AFIX  43
H12   2    0.212928    0.098887    0.691921    11.00000   -1.20000
AFIX   0
C13   1    0.153672    0.045659    0.756005    11.00000    0.03037    0.01437 =
         0.02307    0.00515    0.01003   -0.00313
AFIX  43
H13   2    0.165485   -0.029250    0.755430    11.00000   -1.20000
AFIX   0
C14   1    0.109149    0.078418    0.795546    11.00000    0.02413    0.02758 =
         0.01996    0.00718    0.00616   -0.00788
AFIX  43
H14   2    0.089666    0.026112    0.821087    11.00000   -1.20000
AFIX   0
C15   1    0.093341    0.187846    0.797493    11.00000    0.02058    0.02989 =
         0.02033    0.00177    0.00967   -0.00237
AFIX  43
H15   2    0.064351    0.210857    0.826290    11.00000   -1.20000
AFIX   0
C16   1    0.119640    0.264929    0.757462    11.00000    0.02042    0.02255 =
         0.01920   -0.00010    0.01054   -0.00032
AFIX  43
H16   2    0.108367    0.339847    0.759237    11.00000   -1.20000
AFIX   0
rem Ph
C21   1    0.136637    0.178526    0.522720    11.00000    0.01807    0.01279 =
         0.01935    0.00058    0.00729   -0.00328
C22   1    0.060919    0.201083    0.494058    11.00000    0.02375    0.02034 =
         0.03063    0.00347    0.00915   -0.00403
AFIX  43
H22   2    0.045208    0.265423    0.512181    11.00000   -1.20000
AFIX   0
C23   1    0.008388    0.129005    0.438778    11.00000    0.02465    0.03425 =
         0.03859    0.00569    0.00568   -0.00657
AFIX  43
H23   2   -0.043274    0.144167    0.419425    11.00000   -1.20000
AFIX   0
C24   1    0.030346    0.037411    0.412357    11.00000    0.04447    0.03841 =
         0.03655   -0.01150    0.00971   -0.02658
AFIX  43
H24   2   -0.006073   -0.010692    0.374028    11.00000   -1.20000
AFIX   0
C25   1    0.105664    0.013027    0.440751    11.00000    0.04549    0.02941 =
         0.05453   -0.02510    0.02651   -0.01957
AFIX  43
H25   2    0.120574   -0.051772    0.422307    11.00000   -1.20000
AFIX   0
C26   1    0.158995    0.083691    0.496140    11.00000    0.02930    0.01783 =
         0.03789   -0.01003    0.01481   -0.00665
AFIX  43
H26   2    0.210534    0.067394    0.515821    11.00000   -1.20000
AFIX   0
rem Ph
C31   1    0.295023    0.233027    0.621970    11.00000    0.01664    0.00737 =
         0.02299    0.00261    0.00723    0.00118
C32   1    0.341518    0.227264    0.708879    11.00000    0.02402    0.01654 =
         0.02379    0.00169    0.00926   -0.00007
AFIX  43
H32   2    0.323295    0.248972    0.749146    11.00000   -1.20000
AFIX   0
C33   1    0.414425    0.189953    0.737106    11.00000    0.02380    0.02316 =
         0.03196    0.00465    0.00179   -0.00175
AFIX  43
H33   2    0.446151    0.185772    0.796358    11.00000   -1.20000
AFIX   0
C34   1    0.440212    0.158748    0.676923    11.00000    0.02318    0.02129 =
         0.04801    0.00472    0.01228    0.00435
AFIX  43
H34   2    0.489677    0.132028    0.695665    11.00000   -1.20000
AFIX   0
C35   1    0.395171    0.166043    0.590871    11.00000    0.02476    0.01867 =
         0.04439   -0.00057    0.02063    0.00023
AFIX  43
H35   2    0.414045    0.145886    0.550853    11.00000   -1.20000
AFIX   0
C36   1    0.322193    0.202798    0.562382    11.00000    0.02101    0.01325 =
         0.02398    0.00022    0.01005   -0.00010
AFIX  43
H36   2    0.290951    0.207416    0.503016    11.00000   -1.20000
AFIX   0
rem Ph
C41   1    0.279044    0.660308    0.677413    11.00000    0.02315    0.01529 =
         0.02678   -0.00220    0.01298   -0.00361
C42   1    0.343552    0.668718    0.752844    11.00000    0.02332    0.02507 =
         0.03898   -0.00308    0.00639   -0.00253
AFIX  43
H42   2    0.370658    0.604970    0.779438    11.00000   -1.20000
AFIX   0
C43   1    0.368388    0.769653    0.789296    11.00000    0.02639    0.03527 =
         0.04924   -0.01467    0.00519   -0.00938
AFIX  43
H43   2    0.412069    0.774128    0.841428    11.00000   -1.20000
AFIX   0
C44   1    0.331131    0.863936    0.751618    11.00000    0.04356    0.02161 =
         0.06751   -0.02167    0.02278   -0.01016
AFIX  43
H44   2    0.348934    0.933053    0.776676    11.00000   -1.20000
AFIX   0
C45   1    0.266575    0.855089    0.675693    11.00000    0.05629    0.01714 =
         0.04782   -0.00135    0.02200    0.00735
AFIX  43
H45   2    0.240678    0.919244    0.648189    11.00000   -1.20000
AFIX   0
C46   1    0.239565    0.754397    0.639695    11.00000    0.03860    0.01896 =
         0.03232   -0.00419    0.01124    0.00171
AFIX  43
H46   2    0.194249    0.749573    0.589432    11.00000   -1.20000
AFIX   0
rem Ph
C51   1    0.326501    0.478147    0.545367    11.00000    0.01627    0.01364 =
         0.02663    0.00828    0.01037    0.00055
C52   1    0.392667    0.477271    0.619401    11.00000    0.01781    0.01733 =
         0.02929    0.00309    0.00707   -0.00316
AFIX  43
H52   2    0.393064    0.499293    0.672154    11.00000   -1.20000
AFIX   0
C53   1    0.458273    0.443891    0.615604    11.00000    0.01681    0.02381 =
         0.04511    0.00898    0.00766   -0.00023
AFIX  43
H53   2    0.503716    0.443880    0.665917    11.00000   -1.20000
AFIX   0
C54   1    0.457834    0.410743    0.539182    11.00000    0.02483    0.02940 =
         0.05759    0.01473    0.02732    0.00607
AFIX  43
H54   2    0.502990    0.388303    0.537270    11.00000   -1.20000
AFIX   0
C55   1    0.392365    0.410031    0.465785    11.00000    0.03490    0.03386 =
         0.04476    0.01410    0.02948    0.01131
AFIX  43
H55   2    0.392326    0.386056    0.413636    11.00000   -1.20000
AFIX   0
C56   1    0.326112    0.444480    0.467945    11.00000    0.02438    0.02511 =
         0.02530    0.01003    0.01177    0.00636
AFIX  43
H56   2    0.281005    0.445106    0.417227    11.00000   -1.20000
AFIX   0
rem Ph
C61   1    0.191798    0.610952    0.466428    11.00000    0.02135    0.00805 =
         0.01879    0.00139    0.00619   -0.00202
C62   1    0.224734    0.663307    0.419289    11.00000    0.02649    0.01528 =
         0.02611   -0.00011    0.01220   -0.00375
AFIX  43
H62   2    0.275659    0.650416    0.431972    11.00000   -1.20000
AFIX   0
C63   1    0.182683    0.734274    0.353813    11.00000    0.04470    0.01377 =
         0.02748    0.00375    0.01323   -0.00463
AFIX  43
H63   2    0.204742    0.769532    0.321405    11.00000   -1.20000
AFIX   0
C64   1    0.108988    0.753332    0.336051    11.00000    0.03935    0.01195 =
         0.02377    0.00547    0.00585    0.00294
AFIX  43
H64   2    0.080306    0.801132    0.290814    11.00000   -1.20000
AFIX   0
C65   1    0.076371    0.703842    0.383159    11.00000    0.02593    0.01523 =
         0.02684    0.00119    0.00148    0.00398
AFIX  43
H65   2    0.025784    0.718836    0.370943    11.00000   -1.20000
AFIX   0
C66   1    0.117363    0.631925    0.448609    11.00000    0.02375    0.01125 =
         0.02000    0.00184    0.00624    0.00092
AFIX  43
H66   2    0.094841    0.597441    0.480849    11.00000   -1.20000
AFIX   0
rem
rem
rem CH2Cl2
C1S   1    0.428941    0.879063    0.575046    11.00000    0.04789    0.02474 =
         0.11412   -0.00167    0.01382    0.00287
AFIX  23
H1S1  2    0.414832    0.903017    0.620750    11.00000   -1.20000
H1S2  2    0.395935    0.916655    0.521716    11.00000   -1.20000
AFIX   0
CL1   7    0.416162    0.738128    0.560966    11.00000    0.04095    0.03167 =
         0.07226   -0.00151   -0.00680   -0.00568
CL2   7    0.523461    0.916206    0.602583    11.00000    0.05197    0.03268 =
         0.06799    0.00501    0.01771   -0.01009

HKLF 4


REM  32118201_0t_a.res in P2(1)/c
REM wR2 = 0.1453, GooF = S = 1.059, Restrained GooF = 1.059 for all data
REM R1 = 0.0519 for 7571 Fo > 4sig(Fo) and 0.0696 for all 9475 data
REM 424 parameters refined using 0 restraints

END

WGHT      0.0546     29.6033

REM Highest difference peak  1.294,  deepest hole -2.675,  1-sigma level  0.170
Q1    1   0.0985  0.5699  0.6702  11.00000  0.05    1.29
Q2    1   0.3294  0.4548  0.8739  11.00000  0.05    1.13
Q3    1   0.4401  0.7528  0.5203  11.00000  0.05    0.98
Q4    1   0.3694  0.4321  0.4798  11.00000  0.05    0.72
Q5    1   0.3014  0.2337  0.5826  11.00000  0.05    0.70
Q6    1   0.2490  0.5193  0.5894  11.00000  0.05    0.69
Q7    1   0.4774  0.7791  0.5226  11.00000  0.05    0.69
Q8    1   0.3421  0.8218  0.7909  11.00000  0.05    0.65
Q9    1   0.1030  0.1327  0.8077  11.00000  0.05    0.64
Q10   1   0.3266  0.4729  0.5122  11.00000  0.05    0.64
;
_shelx_res_checksum   83434

_shelx_hkl_file
;
   0   0   2    6.30    1.10
   0   0  -2    6.80    1.80
   0   0  -2    5.50    1.10
   0   0  -3    2.40    1.30
   0   0  -3   -1.40    1.70
   0   0   3   -0.20    1.10
   0   0  -4 3217.98  138.79
   0   0   4 3226.08  138.79
   0   0  -4 3267.97  140.49
   0   0  -5    1.40    1.70
   0   0  -5   -1.00    2.50
   0   0   5    2.60    1.90
   0   0  -6   86.39    6.00
   0   0   6   72.59    5.80
   0   0  -6   85.69    8.30
   0   0  -7   -2.30    5.40
   0   0   7    4.30    6.40
   0   0  -8 1254.87   54.69
   0   0   8 1146.79   54.29
   0   0  -8 1249.18   58.29
   0   0  -9    1.10    2.60
   0   0  -9    5.40    5.10
   0   0   9   -3.60    2.30
   0   0 -10  255.47   18.90
   0   0 -10  236.48   14.40
   0   0  10  275.87   14.60
   0   0 -11    3.90    5.90
   0   0  11   -0.40    3.00
   0   0 -11   -3.50    2.40
   0   0 -12 1993.90   91.09
   0   0  12 1878.91   83.89
   0   0 -12 1797.92   84.09
   0   0 -13   -7.30    5.80
   0   0 -13    6.30    3.90
   0   0  13   -0.50    3.40
   0   0  14  346.57   23.30
   0   0 -14  423.46   29.00
   0   0  14  380.46   21.60
   0   0 -14  422.46   21.70
   0   0 -15    4.00    3.50
   0   0  15   -5.60    3.80
   0   0 -15   -8.80    6.40
   0   0  15   -6.00    3.80
   0   0 -16  169.68   11.70
   0   0 -16  112.59   23.40
   0   0 -17    7.60    8.90
   0   0 -18   81.79   17.00
   0   0 -19  -23.30    8.60
   0   0 -19    2.40    8.10
   0   0 -20   15.10   12.00
   0   0 -20    4.60    8.80
   0   1  -1  764.32   32.70
   0   1  -1  644.44   32.60
   0   1   1  670.53   32.60
   0   1  -1  770.52   32.60
   0   1  -1  750.52   32.80
   0  -1  -1  726.13   32.30
   0  -1   1  759.12   32.90
   0  -1  -1  782.72   32.40
   0  -1  -1  797.12   32.40
   0   1  -2   46.10    3.50
   0   1  -2   49.40    4.10
   0   1   2   50.89    3.30
   0  -1   2   43.70    3.50
   0  -1   2   50.59    4.00
   0  -1  -2   57.69    3.40
   0  -1   2   45.90    4.00
   0   1  -3  134.69    8.50
   0   1   3  124.19    6.90
   0   1  -3  130.09    7.40
   0  -1   3  138.69    8.40
   0  -1   3  136.69    7.50
   0  -1  -3  136.89    7.00
   0   1  -4   44.80    5.30
   0   1  -4   46.00    4.20
   0   1   4   41.50    3.60
   0  -1  -4   46.40    3.80
   0  -1   4   39.20    5.20
   0  -1   4   45.60    4.20
   0   1   5 1647.24   74.09
   0   1  -5 1737.43   76.79
   0   1  -5 1720.23   74.89
   0  -1   5 1716.83   74.79
   0  -1  -5 1738.73   74.29
   0  -1   5 1690.53   76.59
   0   1   6  448.96   21.20
   0   1  -6  475.05   24.40
   0   1  -6  450.05   22.00
   0  -1   6  412.86   21.70
   0  -1  -6  477.15   21.50
   0   1   7   46.30    4.90
   0   1  -7   39.90    5.10
   0   1  -7   45.30    7.50
   0  -1   7   38.80    4.70
   0  -1  -7   45.40    4.70
   0   1  -8  316.97   16.70
   0   1   8  322.07   15.80
   0   1  -8  296.17   19.40
   0  -1  -8  315.77   16.00
   0  -1   8  279.87   16.20
   0   1   9  426.76   20.70
   0   1  -9  412.86   21.60
   0  -1  -9  426.36   20.90
   0  -1  -9  399.16   25.00
   0  -1   9  420.86   21.50
   0   1 -10    6.00    6.20
   0   1  10    7.40    3.10
   0   1 -10   13.80    4.00
   0  -1 -10    9.40    3.40
   0  -1 -10    7.00    5.90
   0  -1  10   11.60    4.00
   0   1  11  584.34   28.00
   0   1 -11  540.25   28.90
   0   1 -11  610.84   34.30
   0  -1 -11  556.74   28.20
   0  -1 -11  643.74   34.60
   0  -1  11  565.24   28.90
   0   1 -12  100.59    9.40
   0   1  12  103.49    8.50
   0   1 -12  131.09   15.20
   0  -1  12  106.39    9.70
   0  -1 -12   95.69    8.60
   0  -1 -12  113.09   14.40
   0  -1  12  116.89    9.80
   0   1 -13   30.00    5.90
   0   1 -13   28.20   10.00
   0   1  13   44.10    6.30
   0  -1  13   33.10    7.70
   0  -1 -13   14.40    8.80
   0  -1 -13   30.40    5.40
   0   1 -14  191.38   13.50
   0   1 -14  203.88   19.90
   0  -1 -14  175.78   19.00
   0  -1 -14  198.18   12.60
   0  -1  14  177.48   13.10
   0   1 -15   10.90    4.60
   0   1 -15    9.00    8.40
   0  -1  15   13.20    5.00
   0  -1 -15    6.70    9.00
   0   1 -16   24.60   10.50
   0   1 -16   11.30    4.70
   0  -1  16   10.30    5.70
   0   1 -17  388.06   22.60
   0   1 -17  417.36   32.70
   0  -1 -17  432.86   32.60
   0  -1  17  405.76   23.30
   0   1 -18   45.50   13.60
   0   1 -18   51.29   12.30
   0  -1 -18   48.20   13.70
   0   1 -19   74.09   16.00
   0   1 -19   71.59   15.80
   0  -1 -19   70.69   16.20
   0   1 -20    9.10    9.50
   0   1 -20   -1.30   11.10
   0  -1 -20    0.70   10.20
   0  -1 -20   24.60   11.10
   0   2   0 2970.90  130.19
   0   2   0 2930.11  131.09
   0   2   0 3242.78  131.19
   0   2   0 3198.38  130.89
   0  -2   0 3145.59  131.09
   0  -2   0 2923.91  131.09
   0  -2   0 3002.40  130.29
   0  -2   0 2900.81  130.79
   0   2  -1   79.69    6.10
   0   2   1   90.79    5.70
   0   2  -1   91.19    6.30
   0   2  -1   86.49    5.60
   0   2   1   88.29    5.70
   0   2   1  101.49    6.00
   0   2  -1   82.89    5.80
   0   2   1   88.79    6.30
   0  -2   1   94.99    6.30
   0  -2  -1   95.29    5.70
   0  -2  -1   93.79    5.10
   0  -2   1   79.19    5.50
   0  -2  -1   92.19    6.30
   0  -2  -1  102.59    6.10
   0  -2   1   79.59    5.80
   0   2  -2  116.49    7.20
   0   2   2  113.59    6.80
   0   2   2  109.59    6.70
   0   2  -2  119.59    7.60
   0   2  -2  119.89    7.60
   0   2  -2  124.09    7.40
   0  -2  -2  105.39    7.50
   0  -2  -2  113.19    6.60
   0  -2  -2  103.19    6.70
   0  -2   2  111.99    7.50
   0  -2   2  106.59    7.00
   0  -2   2   99.99    7.40
   0  -2  -2  111.39    6.60
   0   2  -3 1162.78   50.49
   0   2  -3 1122.99   49.60
   0   2   3 1118.29   48.90
   0  -2   3 1075.19   49.50
   0  -2   3 1100.59   50.29
   0  -2  -3 1092.09   48.90
   0  -2  -3 1115.79   49.50
   0  -2   3 1077.99   49.80
   0   2   4 2249.57   97.69
   0   2  -4 2297.07   98.59
   0   2  -4 2354.46   99.89
   0  -2  -4 2281.97   97.69
   0  -2   4 2251.17   99.59
   0  -2   4 2152.08   98.69
   0  -2   4 2209.98   98.39
   0   2  -5  398.86   19.80
   0   2  -5  408.66   21.70
   0   2   5  377.36   18.70
   0  -2   5  379.26   19.60
   0  -2   5  367.86   20.10
   0  -2   5  414.16   23.00
   0  -2  -5  404.36   18.90
   0   2  -6  201.68   13.50
   0   2   6  178.08   10.00
   0   2  -6  178.28   11.10
   0  -2   6  158.78   12.30
   0  -2   6  162.18   10.70
   0  -2   6  164.88   11.50
   0  -2  -6  204.08   10.50
   0   2  -7   85.29    9.40
   0   2   7   88.29    6.40
   0   2  -7   86.89    7.30
   0  -2   7   73.79    6.70
   0  -2  -7   90.09    6.70
   0  -2   7   77.79    7.80
   0  -2   7   67.89    8.20
   0   2  -8 1504.95   66.39
   0   2  -8 1467.95   69.29
   0   2   8 1490.35   64.79
   0  -2  -8 1594.44   65.29
   0  -2   8 1408.46   65.79
   0  -2   8 1446.06   66.49
   0  -2   8 1308.67   68.09
   0   2  -9  218.08   16.90
   0   2  -9  227.58   14.00
   0   2   9  225.58   12.70
   0  -2   9  225.18   16.40
   0  -2   9  224.28   13.70
   0  -2  -9  216.68   12.80
   0  -2   9  229.28   14.70
   0   2 -10  207.78   17.40
   0   2  10  230.18   12.60
   0   2 -10  173.58   14.50
   0  -2  10  226.88   13.80
   0  -2  10  239.78   15.00
   0  -2 -10  197.18   12.50
   0   2 -11   75.59   12.30
   0   2 -11   54.89    7.60
   0   2  11   73.59    7.10
   0  -2  11   80.49    9.10
   0  -2  11   91.29    8.30
   0  -2 -11   75.19    7.10
   0  -2 -11   81.79   11.90
   0   2  12 2491.15  106.39
   0   2 -12 2341.87  108.19
   0   2 -12 2477.05  113.99
   0  -2  12 2512.95  108.59
   0  -2 -12 2473.65  113.89
   0  -2  12 2370.06  108.49
   0  -2 -12 2297.77  106.59
   0   2 -13  141.39   16.70
   0   2  13  176.08   10.80
   0   2 -13  146.79   12.10
   0  -2 -13  126.49   16.10
   0  -2 -13  142.09   10.50
   0  -2  13  160.38   11.90
   0  -2  13  143.69   16.40
   0   2 -14  185.18   19.40
   0   2 -14  187.78   13.80
   0  -2  14  171.48   13.50
   0  -2  14  202.98   17.80
   0  -2 -14  168.18   18.30
   0   2 -15   22.10    6.00
   0   2 -15   28.90   10.30
   0  -2  15   24.00    6.30
   0  -2 -15   10.40    8.90
   0   2 -16  207.08   15.30
   0   2 -16  240.38   21.90
   0   2 -16  200.98   22.20
   0   2 -17   27.60   10.80
   0   2 -17   17.60    5.90
   0   2 -17   29.30   11.50
   0  -2 -17   64.09   15.30
   0   2 -18   25.90    6.20
   0   2 -18   24.20   10.90
   0   2 -18   19.30   11.00
   0  -2  18   18.40    7.80
   0  -2 -18   27.00   12.60
   0   2 -19   33.50   12.10
   0   2 -19   41.80   14.10
   0  -2 -19   12.70   11.70
   0   2 -20   28.70   13.20
   0   2 -20    7.50    9.80
   0  -2 -20   22.00   12.90
   0   3   0    1.90    1.80
   0   3   0    1.30    2.50
   0   3   0    0.00    2.00
   0   3   0    3.10    2.50
   0  -3   0    2.10    2.50
   0  -3   0    1.60    1.70
   0  -3   0    3.40    2.70
   0  -3   0    0.50    1.90
   0   3  -1   83.59    7.00
   0   3   1   83.09    6.20
   0   3   1   84.79    7.10
   0   3   1   74.59    6.50
   0   3  -1   75.09    6.00
   0   3   1   77.89    5.40
   0   3  -1   92.69    6.70
   0   3  -1   82.59    7.00
   0  -3   1   80.39    6.40
   0  -3   1   79.89    6.80
   0  -3   1   69.89    5.70
   0  -3  -1   84.29    6.70
   0  -3  -1   78.79    6.10
   0  -3  -1   90.09    7.10
   0  -3  -1   82.39    5.40
   0  -3   1   73.79    6.80
   0   3  -2 7568.94  320.07
   0   3   2 7450.25  320.07
   0   3  -2 7800.72  319.47
   0   3  -2 7516.25  319.57
   0   3   2 7498.95  318.87
   0   3  -2 7537.25  319.27
   0   3   2 7471.95  318.97
   0   3   2 7089.69  318.07
   0  -3  -2 7666.93  318.97
   0  -3   2 7494.75  319.17
   0  -3  -2 7675.43  319.17
   0  -3   2 7548.54  319.87
   0  -3  -2 7398.16  319.97
   0  -3   2 7123.19  319.17
   0  -3  -2 7228.78  317.97
   0  -3   2 7173.58  319.57
   0   3  -4  156.38   10.10
   0   3   4  148.69    9.20
   0   3  -4  147.39   10.60
   0   3  -4  148.79   11.10
   0  -3  -4  142.99    8.90
   0  -3  -4  159.28    9.40
   0  -3   4  133.09   10.40
   0   3  -5 1656.43   69.99
   0   3  -5 1574.24   68.39
   0   3   5 1445.36   68.39
   0   3  -5 1611.24   69.99
   0  -3  -5 1452.05   68.19
   0  -3   5 1500.55   68.79
   0  -3   5 1472.25   67.99
   0  -3  -5 1542.35   67.09
   0  -3   5 1376.56   68.99
   0   3  -6 3228.88  132.49
   0   3   6 2863.31  130.59
   0   3  -6 3275.97  134.69
   0  -3   6 2948.41  133.49
   0  -3  -6 2958.70  132.69
   0  -3   6 2822.92  131.79
   0  -3  -6 3184.68  130.99
   0  -3   6 2836.52  132.39
   0   3  -7  422.16   23.70
   0   3  -7  407.16   21.50
   0   3   7  393.06   19.90
   0  -3   7  400.76   21.90
   0  -3   7  362.16   20.80
   0  -3   7  371.46   22.60
   0  -3  -7  415.26   20.30
   0   3   8   29.60    4.90
   0   3  -8   42.10    6.20
   0  -3   8   37.30    5.50
   0  -3   8   39.00    6.60
   0  -3  -8   44.60    5.70
   0  -3   8   37.20    7.40
   0   3  -9   23.40    5.50
   0   3  -9   22.80    7.20
   0   3   9   21.20    4.30
   0  -3   9   22.00    6.10
   0  -3  -9   29.00    5.00
   0  -3   9   37.20    6.00
   0  -3   9   22.90    6.60
   0   3 -10  309.77   18.50
   0   3  10  312.27   16.60
   0   3 -10  318.87   22.20
   0  -3  10  320.67   18.40
   0  -3  10  296.47   19.10
   0  -3 -10  283.87   16.80
   0   3 -11  101.99   10.30
   0   3 -11  127.59   15.20
   0   3  11  130.19    9.30
   0  -3  11  121.09   10.80
   0  -3  11  128.49   12.10
   0  -3  11  107.79   12.90
   0   3  12  118.19    9.20
   0   3 -12  114.79   15.50
   0   3 -12  103.99   10.60
   0  -3  12  112.19   10.60
   0  -3  12  106.29   11.90
   0  -3 -12   97.69    9.00
   0   3 -13   95.99   15.60
   0   3 -13  101.89   14.40
   0   3 -13  101.99   10.50
   0   3  13  104.39    8.80
   0  -3 -13  100.69    8.70
   0  -3  13  100.79   12.00
   0  -3  13  110.49   10.90
   0   3 -14   51.99   12.50
   0   3 -14   39.00    7.40
   0   3 -14   38.50   11.00
   0  -3 -14   14.00    8.50
   0  -3  14   28.40    7.60
   0   3 -15   -3.60    8.10
   0   3 -15   -4.20    4.30
   0   3 -15    6.70    8.60
   0  -3  15   -5.90    5.10
   0  -3 -15   -4.60    6.80
   0   3 -16  115.29   11.90
   0   3 -16  139.89   19.30
   0   3 -16  156.08   18.60
   0  -3 -16  112.79   17.90
   0   3 -17   77.19   16.10
   0   3 -17   62.29   14.10
   0   3 -17   79.19   10.00
   0  -3 -17   89.69   17.10
   0  -3  17   69.89   11.10
   0   3 -18   13.00    5.90
   0   3 -18   12.90   10.10
   0   3 -18   15.70   11.00
   0  -3 -18   20.80   12.00
   0   3 -19  152.58   21.50
   0   3 -19  142.39   21.60
   0   3 -19  133.49   12.40
   0  -3 -19  156.68   22.30
   0   3 -20   85.19    9.90
   0  -3 -20   90.19   17.90
   0   4   0 5274.77  225.58
   0   4   0 5448.96  226.58
   0   4   0 4905.21  224.18
   0   4   0 5107.59  225.78
   0  -4   0 5160.08  224.38
   0  -4   0 5084.29  225.88
   0  -4   0 5402.26  225.58
   0  -4   0 5420.96  226.08
   0   4   1    7.30    3.80
   0   4  -1    7.90    3.80
   0   4  -1    3.20    3.50
   0   4  -1    6.80    2.90
   0   4   1    7.80    3.50
   0   4  -1   11.90    3.60
   0   4   1    3.40    2.30
   0   4   1    9.50    3.20
   0  -4  -1    6.30    3.50
   0  -4   1    9.80    3.40
   0  -4   1    8.10    4.10
   0  -4  -1    7.40    3.20
   0  -4  -1    7.10    2.70
   0  -4   1   11.60    4.20
   0  -4  -1    5.50    3.60
   0  -4   1   14.50    3.30
   0   4  -2  313.47   17.30
   0   4   2  351.66   18.90
   0   4  -2  312.87   18.30
   0   4   2  309.27   16.20
   0   4   2  312.67   17.10
   0   4  -2  373.36   18.60
   0   4  -2  332.07   17.80
   0  -4  -2  313.67   16.00
   0  -4   2  278.27   16.80
   0  -4  -2  320.07   17.20
   0  -4   2  368.76   18.80
   0  -4   2  289.27   17.40
   0  -4  -2  315.17   18.20
   0   4  -3   80.29    7.40
   0   4   3   84.29    7.10
   0   4  -3   60.29    7.40
   0   4  -3   76.69    7.40
   0   4  -3   78.39    8.00
   0   4   3   69.49    6.30
   0  -4  -3   76.49    6.60
   0  -4  -3   73.69    5.90
   0  -4   3   66.59    6.80
   0  -4  -3   83.39    7.30
   0  -4   3   60.59    7.20
   0  -4   3   81.79    8.00
   0  -4  -3   73.99    9.20
   0   4  -4 1522.75   65.29
   0   4  -4 1312.07   64.99
   0   4   4 1367.76   63.99
   0   4  -4 1557.04   66.69
   0   4  -4 1452.45   65.49
   0  -4   4 1403.06   65.69
   0  -4  -4 1379.46   63.49
   0  -4   4 1371.56   65.49
   0  -4  -4 1517.85   64.39
   0  -4  -4 1437.16   66.39
   0  -4   4 1373.86   64.69
   0  -4  -4 1381.06   63.89
   0   4   5  730.63   36.20
   0   4  -5  777.72   37.50
   0   4  -5  793.42   38.50
   0   4  -5  781.62   38.90
   0  -4  -5  793.72   36.50
   0  -4   5  722.33   37.90
   0  -4  -5  814.92   39.50
   0  -4  -5  765.92   36.20
   0  -4   5  802.82   37.40
   0  -4   5  725.43   38.10
   0  -4  -5  732.43   36.50
   0   4  -6   72.09    8.90
   0   4  -6   93.09    8.70
   0   4  -6   82.99    9.60
   0   4   6   85.89    7.20
   0  -4   6   76.99    7.70
   0  -4  -6  102.99    8.80
   0  -4   6   54.09    8.50
   0  -4  -6   91.39    7.80
   0  -4   6   69.99    9.00
   0  -4  -6   68.09    6.70
   0   4   7   35.60    5.40
   0   4  -7   38.80    8.30
   0   4  -7   44.50    7.10
   0   4  -7   39.10    7.70
   0  -4   7   31.30    6.90
   0  -4   7   36.60    5.80
   0  -4  -7   39.60    6.00
   0  -4  -7   35.80    7.90
   0  -4   7   41.80    7.50
   0  -4  -7   35.40    5.00
   0   4  -8  274.57   18.80
   0   4   8  262.47   15.00
   0   4  -8  267.67   19.00
   0   4  -8  266.47   16.80
   0  -4  -8  248.18   14.70
   0  -4  -8  257.87   17.50
   0  -4  -8  240.78   15.00
   0  -4   8  276.17   16.50
   0  -4   8  261.87   17.60
   0  -4   8  253.07   17.90
   0   4   9  467.25   24.00
   0   4  -9  481.15   29.10
   0   4  -9  436.36   28.10
   0   4  -9  467.45   26.10
   0  -4  -9  528.55   28.10
   0  -4   9  473.25   25.70
   0  -4   9  502.75   28.50
   0  -4  -9  411.46   23.80
   0  -4   9  490.85   27.20
   0   4 -10    9.80    6.90
   0   4  10   26.30    5.00
   0   4 -10   14.50    6.90
   0   4 -10   10.20    4.90
   0  -4  10   13.90    6.40
   0  -4 -10   12.90    6.10
   0  -4  10   11.70    6.00
   0   4 -11  455.35   30.00
   0   4 -11  437.76   29.50
   0   4  11  485.35   24.00
   0   4 -11  460.85   26.50
   0  -4  11  484.15   29.30
   0  -4  11  485.55   26.20
   0  -4 -11  432.76   24.30
   0  -4  11  490.05   27.50
   0  -4 -11  441.46   28.70
   0   4 -12  763.02   44.90
   0   4  12  788.62   37.90
   0   4 -12  794.82   45.10
   0   4 -12  723.23   40.30
   0  -4 -12  871.01   38.80
   0  -4  12  769.72   40.10
   0  -4  12  794.72   41.60
   0  -4 -12  827.92   44.70
   0   4 -13   13.70    5.70
   0   4  13   21.30    5.40
   0   4 -13   26.00   10.10
   0   4 -13   15.40    7.70
   0  -4 -13   19.40    9.40
   0  -4  13   14.90    6.80
   0  -4 -13   23.30    5.20
   0   4 -14  208.38   16.10
   0   4 -14  178.18   19.90
   0   4 -14  179.48   19.50
   0  -4 -14  203.48   12.70
   0  -4 -14  239.88   20.50
   0  -4  14  181.98   16.10
   0  -4 -14  204.98   13.30
   0   4 -15   58.89   14.50
   0   4 -15   94.09   15.10
   0   4 -15   98.99   11.30
   0  -4 -15  129.49   17.30
   0   4 -16   99.19   11.30
   0   4 -16  115.59   16.90
   0  -4  16   86.29   12.40
   0  -4 -16  102.99   16.10
   0   4 -17   22.30   10.50
   0   4 -17    7.30    9.50
   0   4 -17    9.80    6.30
   0  -4  17   20.10    7.60
   0  -4 -17   20.20   10.90
   0   4 -18    1.20   10.10
   0   4 -18   14.30   10.60
   0   4 -18   -6.00    5.40
   0  -4 -18   -0.40   10.50
   0  -4  18    7.90    7.90
   0   4 -19  176.58   22.60
   0   4 -19  141.79   21.80
   0   4 -19  135.89   13.40
   0  -4 -19  154.48   22.40
   0   4 -20   26.40   12.30
   0   4 -20    7.60   11.30
   0   4 -20    6.50    5.00
   0  -4 -20   14.40   10.50
   0   5   0    5.70    3.40
   0   5   0    4.60    3.40
   0   5   0   -1.50    2.30
   0   5   0    2.90    3.30
   0  -5   0    8.90    4.10
   0  -5   0    0.40    2.40
   0  -5   0    2.00    3.40
   0  -5   0    2.80    2.90
   0   5   1   80.69    7.60
   0   5  -1   83.49    8.90
   0   5  -1   65.99    6.80
   0   5  -1   78.79    7.90
   0   5  -1   79.79    8.60
   0  -5  -1   71.29    7.30
   0  -5  -1   97.99    8.90
   0  -5   1   58.69    6.50
   0  -5  -1   88.89    8.80
   0  -5  -1   87.99    6.50
   0  -5   1   73.99    8.20
   0  -5   1   63.59    7.20
   0  -5   1   77.49    8.90
   0   5   2 2525.35  116.99
   0   5  -2 2619.34  116.99
   0   5  -2 2603.54  117.69
   0   5  -2 2848.31  119.29
   0   5  -2 2608.44  118.09
   0   5   2 2725.43  117.59
   0   5   2 2544.55  115.59
   0   5   2 2631.34  118.79
   0  -5   2 2531.55  116.89
   0  -5  -2 2862.41  117.99
   0  -5  -2 2502.55  116.99
   0  -5   2 2603.54  118.09
   0  -5  -2 2525.65  115.29
   0  -5   2 2804.82  118.79
   0  -5   2 2797.92  117.89
   0  -5  -2 2729.33  118.49
   0   5   3   49.20    6.40
   0   5  -3   56.69    7.80
   0   5  -3   43.70    6.40
   0   5   3   37.30    7.00
   0  -5   3   35.80    5.90
   0  -5  -3   43.80    6.90
   0  -5  -3   37.50    5.50
   0  -5  -3   41.10    6.60
   0  -5  -3   43.80    4.90
   0   5  -4  358.26   20.10
   0   5  -4  376.26   21.70
   0   5  -4  330.77   20.10
   0   5   4  325.17   18.30
   0   5  -4  348.87   20.20
   0   5   4  326.77   19.00
   0  -5  -4  346.77   21.10
   0  -5   4  333.57   20.30
   0  -5  -4  332.97   18.90
   0  -5  -4  323.57   17.80
   0  -5  -4  382.36   19.90
   0  -5   4  340.17   19.60
   0  -5   4  346.57   20.90
   0   5  -5   71.29    8.70
   0   5   5   64.89    6.80
   0   5  -5   62.79    7.60
   0   5  -5   69.29    9.10
   0  -5  -5   71.09    7.70
   0  -5   5   67.69    7.40
   0  -5   5   65.69    8.90
   0  -5  -5   56.59    6.60
   0  -5  -5   58.69    8.50
   0  -5  -5   54.49    6.30
   0  -5   5   64.49    8.20
   0   5  -6 1467.15   68.89
   0   5  -6 1450.55   70.59
   0   5   6 1357.06   66.09
   0   5  -6 1449.06   75.89
   0  -5  -6 1467.45   66.39
   0  -5  -6 1481.65   66.49
   0  -5  -6 1572.64   66.89
   0  -5  -6 1538.55   70.29
   0  -5   6 1422.06   68.69
   0  -5   6 1383.16   67.39
   0  -5   6 1416.56   68.79
   0   5  -7 1471.35   71.69
   0   5  -7 1634.14   70.39
   0   5   7 1574.54   68.39
   0   5  -7 1501.95   71.39
   0  -5  -7 1460.05   72.19
   0  -5  -7 1470.25   68.09
   0  -5   7 1545.95   69.69
   0  -5  -7 1472.15   69.39
   0  -5   7 1490.35   71.19
   0  -5  -7 1432.76   67.79
   0  -5   7 1363.96   70.19
   0   5  -8  815.12   45.30
   0   5  -8  929.31   46.90
   0   5   8  919.61   42.20
   0   5  -8  890.91   44.00
   0  -5   8  886.01   45.60
   0  -5  -8  815.72   43.30
   0  -5   8  893.11   43.70
   0  -5   8  979.20   45.70
   0  -5  -8  770.82   41.40
   0   5   9   44.00    6.50
   0   5  -9   50.39    9.90
   0   5  -9   48.80   10.60
   0   5  -9   44.70    8.00
   0  -5  -9   55.69    7.30
   0  -5  -9   50.19    8.90
   0  -5   9   54.39    9.90
   0  -5  -9   50.99    6.40
   0  -5   9   61.29    8.80
   0  -5   9   65.49   10.20
   0   5 -10  538.45   33.70
   0   5  10  548.75   28.20
   0   5 -10  550.24   33.40
   0   5 -10  590.74   31.30
   0  -5  10  540.55   31.70
   0  -5 -10  519.95   28.40
   0  -5 -10  577.04   28.40
   0  -5  10  546.95   32.90
   0  -5 -10  543.15   31.70
   0  -5  10  561.44   30.40
   0   5 -11  335.57   25.20
   0   5 -11  345.17   25.90
   0   5  11  352.26   19.90
   0   5 -11  368.26   22.80
   0  -5 -11  383.96   24.90
   0  -5 -11  343.77   19.70
   0  -5  11  356.76   22.10
   0  -5 -11  328.07   20.30
   0  -5  11  381.06   24.20
   0   5 -12  452.45   30.70
   0   5 -12  405.16   26.00
   0   5 -12  444.46   30.00
   0   5  12  420.66   25.20
   0  -5 -12  471.35   24.40
   0  -5  12  465.55   28.10
   0  -5 -12  404.56   28.50
   0  -5 -12  447.36   23.50
   0   5 -13   28.50    9.80
   0   5  13   39.30    6.60
   0   5 -13   35.00    9.70
   0   5 -13   28.30    7.10
   0  -5 -13   45.70    7.30
   0  -5 -13   42.60   11.00
   0  -5 -13   44.00    5.90
   0  -5  13   35.90    9.20
   0   5 -14  227.78   32.30
   0   5 -14  199.58   16.40
   0   5  14  214.68   13.70
   0  -5 -14  187.28   13.60
   0  -5  14  179.38   16.90
   0  -5 -14  211.88   20.00
   0   5 -15  102.29   12.10
   0   5 -15   84.49   16.40
   0  -5  15   91.99   13.40
   0   5 -16   70.19   14.90
   0   5 -16   62.89   11.10
   0   5 -16   62.39   14.50
   0  -5  16   62.79   11.40
   0  -5 -16   75.19   15.60
   0   5 -17   41.70   12.90
   0   5 -17   36.20   12.80
   0   5 -17   65.19   10.60
   0  -5 -17   31.20   11.90
   0   5 -18  135.49   20.70
   0   5 -18  143.39   14.60
   0   5 -18  199.48   23.10
   0  -5  18  112.39   16.30
   0  -5 -18  175.18   21.30
   0   5 -19  221.18   33.50
   0   5 -19  285.57   29.80
   0   5 -19  225.28   18.30
   0  -5 -19  231.38   25.50
   0   6   0   87.59    7.70
   0   6   0  109.79    9.50
   0   6   0   96.99    9.70
   0   6   0   90.79   10.20
   0  -6   0   91.89    7.80
   0  -6   0   86.29    9.40
   0  -6   0  104.49    9.30
   0  -6   0   98.89   10.20
   0   6  -1   22.20    5.90
   0   6   1    8.60    3.70
   0   6  -1    8.30    4.90
   0   6   1   13.40    4.60
   0   6  -1    7.70    3.70
   0   6  -1   12.60    4.40
   0   6   1    5.90    3.20
   0   6   1   17.50    5.70
   0  -6   1    8.40    4.60
   0  -6  -1    6.30    3.70
   0  -6  -1    8.80    4.40
   0  -6   1   10.20    5.10
   0  -6   1    8.50    4.10
   0  -6  -1   10.40    4.90
   0  -6  -1   15.50    3.80
   0   6  -2  112.69   10.60
   0   6  -2  131.59   10.30
   0   6   2  123.39   10.40
   0   6   2  138.69   11.00
   0   6  -2  122.59   11.30
   0   6   2  135.29    9.40
   0   6   2  137.79   12.00
   0   6  -2  132.59   11.90
   0  -6   2  128.99   11.40
   0  -6  -2  134.59   12.00
   0  -6  -2  144.39   11.60
   0  -6   2  133.09   12.10
   0  -6   2  134.29   10.80
   0  -6  -2  134.99   11.60
   0  -6  -2  126.39    8.90
   0  -6   2  135.09   10.30
   0   6   3   40.20    7.80
   0   6   3   38.40    5.40
   0   6   3   45.80    6.90
   0   6  -3   46.90    8.20
   0   6  -3   50.19    8.90
   0   6  -3   40.70    6.80
   0   6  -3   46.70    7.00
   0  -6  -3   43.20    7.20
   0  -6  -3   39.30    6.10
   0  -6   3   38.70    6.80
   0  -6  -3   39.50    4.90
   0  -6   3   46.20    8.20
   0  -6  -3   44.40    8.00
   0  -6   3   43.30    7.60
   0   6  -4  127.19   11.10
   0   6  -4  127.09   11.30
   0   6   4  105.99    9.30
   0   6   4  120.69   10.50
   0   6  -4  131.19   11.70
   0   6  -4  133.09   12.30
   0  -6   4  116.09   10.50
   0  -6   4  116.49   11.20
   0  -6  -4  127.69    9.00
   0  -6   4  136.29   12.60
   0  -6  -4  136.09   12.00
   0  -6  -4  146.69   11.40
   0  -6  -4  120.79   10.10
   0   6  -5  113.39   11.60
   0   6  -5  104.29   10.30
   0   6  -5  113.89   11.10
   0   6   5  114.89   10.00
   0   6   5  102.39    9.10
   0   6  -5   99.59   10.40
   0  -6  -5   82.59   10.40
   0  -6   5  110.49   10.10
   0  -6  -5  104.69    9.20
   0  -6  -5  103.39    8.20
   0  -6   5  106.09   10.80
   0  -6   5  108.29   11.70
   0   6  -6   47.50    8.90
   0   6  -6   49.20    8.20
   0   6   6   54.29    7.60
   0   6  -6   36.40    8.70
   0  -6   6   48.50    9.40
   0  -6  -6   46.10    6.50
   0  -6  -6   50.09    9.60
   0  -6   6   53.69    7.70
   0  -6  -6   42.00    6.20
   0  -6  -6   51.59    8.40
   0  -6   6   47.30    9.40
   0   6   7  485.95   25.60
   0   6  -7  454.75   28.70
   0   6  -7  456.55   28.00
   0   6  -7  421.86   26.40
   0  -6  -7  508.45   25.50
   0  -6  -7  439.56   24.90
   0  -6   7  446.26   28.10
   0  -6  -7  517.05   30.10
   0  -6   7  390.26   27.10
   0  -6   7  482.25   26.70
   0  -6  -7  504.55   26.10
   0   6  -8  159.58   13.30
   0   6   8  131.39   11.30
   0   6  -8  145.49   14.70
   0   6  -8  132.19   14.00
   0  -6   8  148.99   14.10
   0  -6  -8  129.89   10.80
   0  -6  -8  159.18   15.70
   0  -6  -8  136.19   11.70
   0  -6   8  151.08   14.70
   0  -6  -8  149.39   12.10
   0  -6   8  149.99   12.40
   0   6   9  364.86   21.60
   0   6  -9  359.56   26.30
   0   6  -9  410.96   24.40
   0   6  -9  400.56   26.40
   0  -6   9  374.26   23.50
   0  -6   9  387.06   25.50
   0  -6  -9  401.76   22.00
   0  -6  -9  402.26   27.90
   0  -6   9  409.96   25.80
   0  -6  -9  386.06   23.50
   0  -6  -9  369.16   22.10
   0   6 -10   23.60    7.10
   0   6 -10   21.60    8.40
   0   6 -10    6.50    7.50
   0   6  10   26.80    6.10
   0  -6 -10   26.50    6.40
   0  -6 -10   22.50    7.20
   0  -6 -10    0.20    7.60
   0  -6  10    1.90    6.90
   0  -6 -10   17.80    4.90
   0   6 -11  403.26   29.40
   0   6  11  447.56   24.40
   0   6 -11  499.55   28.00
   0   6 -11  459.35   31.00
   0  -6 -11  401.56   23.90
   0  -6  11  457.85   28.80
   0  -6 -11  441.16   27.80
   0  -6 -11  445.66   25.00
   0   6 -12   48.80   11.80
   0   6 -12   50.89    9.50
   0   6 -12   61.29   12.20
   0   6  12   57.59    8.20
   0  -6  12   50.09   10.80
   0  -6 -12   55.99   11.80
   0  -6 -12   49.20    6.90
   0  -6 -12   78.99    9.40
   0   6 -13   13.10    8.70
   0   6 -13   18.60    8.70
   0   6  13    3.00    5.20
   0   6 -13   25.80    7.40
   0  -6 -13   29.20    5.80
   0  -6 -13   34.60   12.10
   0  -6  13   12.70    8.30
   0  -6 -13   16.00    5.90
   0   6 -14   25.80   11.10
   0   6 -14   44.60    9.40
   0   6 -14   27.90   10.60
   0  -6 -14   41.50    6.80
   0  -6 -14   33.80    6.80
   0  -6  14   19.10    9.40
   0  -6 -14   62.79   12.30
   0   6 -15    2.00    7.70
   0   6 -15    1.50    8.10
   0   6 -15    4.90    6.10
   0  -6  15   -6.40    7.30
   0  -6 -15   -0.30    4.20
   0  -6 -15    2.50    4.20
   0   6 -16   98.69   12.90
   0   6 -16   89.89   17.60
   0   6 -16   58.09   15.40
   0  -6  16   88.39   14.30
   0   6 -17   18.90   11.80
   0   6 -17   19.30    7.80
   0   6 -17   15.90   11.10
   0  -6  17   12.50    9.30
   0   6 -18   54.39   15.10
   0   6 -18   57.99   15.40
   0   6 -18   49.40   10.30
   0  -6 -18   60.09   15.50
   0  -6  18   43.30   11.90
   0   6 -19   46.10    9.80
   0   6 -19   24.10   13.10
   0   6 -19   42.50   15.40
   0  -6 -19   55.09   14.90
   0   7   0    1.80    3.40
   0   7   0    4.80    3.30
   0   7   0    1.90    4.50
   0   7   0    0.60    4.00
   0  -7   0    1.00    2.70
   0  -7   0    5.00    4.30
   0  -7   0   -0.30    3.30
   0  -7   0   -0.50    4.30
   0   7  -1  655.63   33.90
   0   7  -1  632.74   35.40
   0   7   1  645.94   35.30
   0   7  -1  608.24   34.00
   0   7   1  583.64   31.10
   0   7  -1  607.14   32.00
   0   7   1  616.94   33.30
   0   7   1  630.14   33.90
   0  -7  -1  723.73   38.20
   0  -7  -1  599.14   32.90
   0  -7  -1  665.53   33.70
   0  -7   1  643.14   33.60
   0  -7   1  666.53   32.30
   0  -7   1  654.13   34.90
   0  -7   1  620.34   34.00
   0  -7  -1  626.34   34.20
   0   7   2  629.14   33.40
   0   7  -2  679.63   35.00
   0   7   2  655.73   35.50
   0   7  -2  683.63   46.60
   0   7   2  708.93   36.40
   0   7  -2  733.23   36.70
   0   7   2  682.83   37.50
   0   7  -2  673.73   36.60
   0  -7  -2  717.43   36.80
   0  -7  -2  682.13   36.90
   0  -7   2  624.54   36.10
   0  -7   2  706.83   36.30
   0  -7   2  701.33   34.90
   0  -7  -2  791.22   36.50
   0  -7  -2  699.93   33.50
   0  -7   2  675.93   37.20
   0   7   3 1138.59   53.09
   0   7  -3 1141.69   56.39
   0   7  -3 1069.99   56.79
   0   7   3 1150.78   60.79
   0   7  -3 1122.39   54.99
   0   7  -3 1126.09   56.39
   0   7   3 1263.57   56.29
   0  -7   3 1105.59   55.59
   0  -7  -3 1168.08   55.29
   0  -7   3 1076.89   56.09
   0  -7  -3 1205.48   52.89
   0  -7   3 1105.99   56.89
   0  -7  -3 1131.99   56.79
   0  -7  -3 1243.18   56.49
   0   7  -4   25.80    7.60
   0   7   4   20.10    5.30
   0   7   4   23.30    6.50
   0   7  -4   24.10    7.40
   0   7  -4   28.90    6.70
   0   7  -4   27.70    7.10
   0  -7  -4   24.70    4.80
   0  -7   4   22.30    7.30
   0  -7   4   38.40    7.70
   0  -7  -4   32.30    7.10
   0  -7  -4   29.30    7.40
   0  -7  -4   13.10    5.80
   0  -7   4   31.80    6.90
   0   7  -5  702.63   37.30
   0   7  -5  613.74   35.50
   0   7  -5  669.13   35.50
   0   7   5  657.43   32.70
   0   7  -5  585.54   34.70
   0   7   5  654.33   34.30
   0  -7  -5  636.14   33.80
   0  -7   5  703.73   36.30
   0  -7  -5  653.03   34.60
   0  -7  -5  625.24   31.60
   0  -7   5  640.94   36.30
   0  -7  -5  646.24   36.30
   0  -7   5  640.14   34.80
   0   7  -6 1041.00   51.99
   0   7  -6  989.00   53.29
   0   7   6 1020.40   50.39
   0   7  -6  981.20   51.79
   0  -7  -6 1074.99   53.99
   0  -7  -6 1061.59   50.99
   0  -7   6 1082.79   54.29
   0  -7   6  960.80   52.59
   0  -7  -6 1019.30   50.09
   0  -7   6 1073.39   52.89
   0   7  -7  850.91   47.10
   0   7  -7  876.01   45.40
   0   7  -7  826.72   45.60
   0  -7  -7  942.11   48.00
   0  -7  -7  869.41   43.30
   0  -7   7  889.51   46.50
   0  -7  -7  795.22   41.80
   0  -7  -7  898.91   44.00
   0  -7   7  873.81   46.50
   0  -7   7  887.21   44.90
   0   7  -8  445.76   29.10
   0   7  -8  426.16   26.30
   0   7  -8  426.36   27.60
   0   7   8  433.56   24.80
   0  -7   8  443.66   28.00
   0  -7  -8  403.16   24.60
   0  -7   8  409.76   25.60
   0  -7  -8  451.55   29.20
   0  -7  -8  374.16   23.30
   0  -7   8  472.85   28.50
   0  -7  -8  416.86   24.10
   0   7  -9   12.60    6.10
   0   7  -9   -3.20    6.70
   0   7  -9   13.00    7.40
   0   7   9   -2.60    4.50
   0  -7   9    3.40    6.90
   0  -7  -9    2.40    4.10
   0  -7  -9   17.40    6.20
   0  -7  -9   -2.40    7.30
   0  -7  -9   13.10    4.80
   0   7 -10  396.26   28.30
   0   7 -10  371.76   26.80
   0   7  10  368.16   22.40
   0   7 -10  399.66   25.30
   0  -7  10  419.26   27.30
   0  -7 -10  404.86   37.30
   0  -7 -10  370.46   22.70
   0  -7 -10  357.16   23.40
   0  -7 -10  354.76   21.90
   0   7 -11  174.98   18.30
   0   7 -11  165.38   18.50
   0   7 -11  160.38   15.80
   0   7  11  177.28   16.10
   0  -7 -11  166.28   15.70
   0  -7 -11  186.98   13.60
   0  -7 -11  193.58   14.90
   0  -7  11  209.68   18.80
   0   7 -12   66.69   13.60
   0   7 -12   60.09   13.60
   0   7 -12   83.79   11.80
   0  -7 -12   91.19   12.90
   0  -7  12   56.59   11.60
   0  -7 -12   62.89    9.50
   0  -7 -12   57.69    7.90
   0   7 -13    1.30    8.00
   0   7 -13    0.60    6.40
   0  -7 -13    9.10    5.60
   0  -7  13    5.10    8.40
   0  -7 -13    7.50    4.30
   0   7 -14  146.99   18.90
   0   7 -14  151.48   18.30
   0   7 -14  113.09   14.10
   0  -7 -14  141.39   11.40
   0  -7 -14  106.19   16.40
   0  -7 -14  123.49   12.30
   0   7 -15   77.99   15.90
   0   7 -15   63.09   14.80
   0   7 -15   90.09   12.60
   0  -7  15   69.69   13.30
   0  -7 -15   74.19    9.30
   0  -7 -15   59.99    9.00
   0   7 -16   39.90   13.10
   0   7 -16   32.90    9.20
   0   7 -16   27.70   12.20
   0  -7  16   25.50   10.50
   0   7 -17   13.20    7.40
   0   7 -17   18.20   12.20
   0   7 -17   44.50   13.50
   0  -7  17   16.60    9.80
   0   7 -18   29.70    9.20
   0  -7  18    4.90    8.70
   0   8   0    6.40    5.70
   0   8   0    1.30    3.90
   0   8   0    3.60    4.00
   0   8   0    7.50    6.00
   0  -8   0    1.60    4.50
   0  -8   0    6.90    6.00
   0  -8   0    5.70    3.70
   0  -8   0    2.70    4.50
   0   8  -1  295.57   19.60
   0   8   1  246.28   15.70
   0   8  -1  250.07   16.50
   0   8  -1  244.88   17.80
   0   8  -1  251.67   19.60
   0   8   1  226.78   19.10
   0   8   1  261.47   18.00
   0  -8   1  265.27   16.40
   0  -8  -1  246.28   18.70
   0  -8   1  223.08   17.30
   0  -8   1  281.17   19.30
   0  -8   1  246.78   19.40
   0  -8  -1  255.67   17.80
   0  -8  -1  262.77   18.90
   0  -8  -1  230.18   15.20
   0   8  -2   80.29   10.90
   0   8  -2   55.39    9.60
   0   8   2   31.10    8.60
   0   8   2   49.30    9.10
   0   8  -2   67.79    8.60
   0   8   2   51.09    9.40
   0   8   2   62.79    7.70
   0   8  -2   61.89   10.30
   0  -8  -2   48.60    8.00
   0  -8  -2   37.90    6.70
   0  -8  -2   35.30    8.40
   0  -8   2   71.19   10.80
   0  -8   2   67.79    8.00
   0  -8  -2   57.99    9.60
   0  -8   2   54.89    9.40
   0   8  -3   67.89   11.80
   0   8  -3   56.09    9.10
   0   8   3   79.09    8.60
   0   8  -3   86.89   11.70
   0   8  -3   91.39   10.10
   0  -8   3   70.19   11.50
   0  -8   3   68.89   11.00
   0  -8   3   64.59   11.40
   0  -8  -3   51.89    8.30
   0  -8  -3   71.59   10.30
   0  -8  -3   74.69    7.30
   0  -8  -3   72.39   10.20
   0   8   4  289.87   18.10
   0   8   4  284.57   22.10
   0   8  -4  281.27   21.90
   0   8   4  314.77   20.60
   0   8  -4  282.97   20.60
   0   8  -4  301.87   20.40
   0   8  -4  283.67   21.20
   0  -8  -4  319.67   21.00
   0  -8   4  324.87   21.80
   0  -8  -4  334.37   22.50
   0  -8  -4  320.77   19.40
   0  -8  -4  283.27   19.20
   0  -8   4  301.47   22.40
   0   8  -5   50.79    9.80
   0   8   5   58.39    8.50
   0   8  -5   55.79   11.40
   0   8   5   60.49    9.40
   0   8  -5   54.69   11.00
   0   8  -5   55.79    9.90
   0  -8  -5   74.69   10.50
   0  -8   5   53.49   11.10
   0  -8  -5   41.20    6.30
   0  -8   5   42.30    8.30
   0  -8   5   59.59   10.30
   0  -8  -5   49.90    8.60
   0  -8  -5   62.79   13.40
   0   8  -6  255.67   19.50
   0   8   6  268.47   18.40
   0   8  -6  237.88   20.50
   0   8  -6  265.67   19.50
   0  -8  -6  237.18   18.50
   0  -8  -6  250.17   15.70
   0  -8   6  264.87   20.20
   0  -8   6  294.47   21.90
   0  -8   6  279.17   19.30
   0  -8  -6  254.37   20.40
   0  -8  -6  227.88   17.20
   0   8  -7   13.20    6.60
   0   8  -7   18.50    8.10
   0   8  -7   14.10    8.30
   0   8   7   23.80    7.70
   0  -8  -7   27.10    7.20
   0  -8  -7   32.50    8.20
   0  -8   7   16.70    8.80
   0  -8  -7    8.50    7.60
   0  -8  -7   25.60    5.80
   0   8  -8  444.56   27.90
   0   8   8  437.56   26.40
   0   8  -8  401.66   29.20
   0   8  -8  419.06   28.40
   0  -8  -8  467.85   30.80
   0  -8  -8  431.26   24.30
   0  -8   8  469.95   30.30
   0  -8  -8  434.66   26.40
   0  -8  -8  432.66   25.60
   0   8  -9   -4.30    4.30
   0   8  -9    6.30    6.90
   0   8  -9   -6.90    4.70
   0  -8  -9    0.00    4.10
   0  -8  -9    2.40    4.20
   0  -8   9   -2.70    6.50
   0  -8  -9   -2.40    4.40
   0   8 -10    9.70    7.40
   0   8 -10   15.10    6.50
   0   8 -10    9.20    7.00
   0  -8  10   13.80    8.90
   0  -8 -10    7.70    5.40
   0  -8 -10   12.70    5.10
   0   8 -11  193.48   18.00
   0   8 -11  188.28   19.70
   0   8 -11  203.58   21.10
   0  -8 -11  213.38   16.90
   0  -8  11  220.48   21.00
   0  -8 -11  239.18   16.10
   0  -8 -11  221.28   17.20
   0   8 -12   24.20   10.40
   0   8 -12   43.00   10.20
   0   8 -12   43.00   12.40
   0  -8 -12   51.59    8.30
   0  -8 -12   45.20    9.40
   0  -8 -12   25.50    8.90
   0  -8  12   44.60   12.00
   0   8 -13  547.75   39.80
   0   8 -13  629.44   37.20
   0   8 -13  578.44   39.70
   0  -8 -13  645.24   32.90
   0  -8 -13  633.34   44.50
   0  -8 -13  591.34   33.10
   0  -8  13  594.14   38.40
   0   8 -14   26.30    8.70
   0   8 -14   17.90   10.40
   0   8 -14   19.90   11.10
   0  -8 -14   27.90    6.60
   0  -8  14   40.00   11.70
   0  -8 -14   28.90    7.70
   0  -8 -14   33.30   10.70
   0   8 -15    9.90    9.30
   0   8 -15   16.40    8.00
   0   8 -15    5.90    8.80
   0  -8  15   20.70   10.10
   0  -8 -15    0.10    5.00
   0  -8 -15    8.40    5.50
   0   8 -16   -1.30    8.60
   0   8 -16   -8.50    7.10
   0   8 -16   -2.10    5.80
   0  -8 -16   -0.30    5.10
   0  -8  16  -14.30    8.50
   0   8 -17   27.80   11.90
   0   8 -17   20.90    8.50
   0   8 -17   32.90   12.30
   0   8 -18  122.19   15.40
   0   8 -18   89.69   19.60
   0   8 -18  146.49   21.50
   0   9   0    2.30    5.80
   0   9   0   -2.20    4.20
   0   9   0    2.70    5.80
   0   9   0    0.10    4.30
   0  -9   0   -3.30    5.00
   0  -9   0    1.40    3.60
   0  -9   0    5.70    4.60
   0  -9   0   -0.70    5.10
   0   9   1   38.30    8.70
   0   9  -1   58.49   11.30
   0   9   1   47.90    7.70
   0   9  -1   66.29   10.70
   0   9   1   50.79   10.70
   0   9  -1   48.10   10.90
   0   9  -1   49.90    8.30
   0   9   1   44.30   10.10
   0  -9  -1   45.10    9.00
   0  -9  -1   37.50    7.00
   0  -9  -1   39.00    9.30
   0  -9   1   52.29   10.90
   0  -9   1   41.20    7.60
   0  -9   1   57.89   10.10
   0  -9  -1   40.10    9.60
   0  -9   1   53.39   10.70
   0   9   2  109.89   13.90
   0   9  -2  104.39   12.10
   0   9  -2  128.69   12.10
   0   9   2  122.49   11.00
   0   9  -2  130.39   13.80
   0   9   2  123.59   13.40
   0   9   2  119.89   14.40
   0   9  -2  114.99   13.90
   0  -9   2  110.09   14.00
   0  -9  -2  106.99    9.70
   0  -9   2  130.79   16.70
   0  -9  -2  131.79   13.80
   0  -9  -2  108.09   11.90
   0  -9  -2  109.19   13.10
   0  -9   2  118.69   11.20
   0  -9   2  121.69   13.50
   0   9  -3  945.71   49.50
   0   9   3  925.51   45.00
   0   9   3  954.80   48.30
   0   9  -3  857.21   49.80
   0   9   3  891.61   49.90
   0   9  -3  895.11   48.20
   0   9  -3  951.30   47.10
   0  -9  -3 1029.50   50.29
   0  -9   3  851.81   49.00
   0  -9   3  975.00   48.60
   0  -9  -3  926.21   47.50
   0  -9   3  864.31   48.40
   0  -9  -3  892.11   44.10
   0  -9  -3  904.81   48.40
   0   9  -4  419.56   27.90
   0   9   4  417.96   24.00
   0   9  -4  418.16   28.70
   0   9   4  428.66   28.50
   0   9  -4  421.66   26.10
   0   9  -4  380.26   26.40
   0   9   4  404.26   26.20
   0  -9  -4  501.55   29.00
   0  -9  -4  466.85   27.50
   0  -9   4  406.06   26.40
   0  -9   4  434.16   27.70
   0  -9  -4  374.36   25.20
   0  -9  -4  414.96   22.80
   0  -9   4  410.26   28.20
   0   9  -5   62.89   12.10
   0   9  -5   46.00    9.90
   0   9   5   43.50    8.00
   0   9  -5   44.60    9.80
   0   9  -5   38.70   10.60
   0  -9  -5   32.00   10.20
   0  -9   5   39.60   11.10
   0  -9  -5   35.50    7.90
   0  -9  -5   43.20    6.50
   0  -9   5   45.20   11.20
   0  -9  -5   49.20    9.90
   0   9  -6  280.37   23.10
   0   9  -6  260.87   20.50
   0   9  -6  217.28   19.40
   0  -9  -6  272.27   18.90
   0  -9  -6  305.27   22.90
   0  -9  -6  253.77   16.10
   0  -9   6  264.97   22.30
   0  -9  -6  269.27   20.40
   0   9  -7  617.44   37.10
   0   9  -7  630.94   37.50
   0   9  -7  636.94   39.40
   0  -9  -7  617.64   32.30
   0  -9   7  633.84   39.30
   0  -9  -7  671.53   36.80
   0  -9  -7  649.34   35.20
   0   9  -8  191.68   19.50
   0   9  -8  223.98   19.50
   0   9  -8  208.98   18.20
   0  -9   8  205.78   20.80
   0  -9  -8  216.38   17.60
   0  -9  -8  213.18   14.40
   0  -9  -8  208.08   15.90
   0   9  -9   45.60   11.10
   0   9  -9   46.20   11.70
   0   9  -9   48.70   10.50
   0  -9   9   40.70   12.00
   0  -9  -9   38.20    9.20
   0  -9  -9   49.90    7.60
   0   9 -10   11.90    7.10
   0   9 -10    8.70    8.70
   0   9 -10    1.30    6.90
   0  -9 -10    2.10    3.80
   0  -9 -10   -6.40    5.30
   0  -9  10   -1.80    8.50
   0   9 -11  364.46   26.10
   0   9 -11  338.47   28.30
   0   9 -11  266.97   35.40
   0  -9  11  390.06   29.30
   0  -9 -11  319.27   22.50
   0  -9 -11  374.26   22.60
   0  -9 -11  374.66   24.10
   0   9 -12   23.50    9.70
   0   9 -12   44.20   10.90
   0   9 -12   35.20   12.30
   0  -9 -12   31.90    7.10
   0  -9  12   46.30   12.50
   0  -9 -12   35.50    8.70
   0  -9 -12   40.20    9.10
   0   9 -13   10.80    9.30
   0   9 -13    3.40    5.90
   0   9 -13   19.00   10.30
   0  -9 -13   -4.20    7.50
   0  -9 -13   13.30    5.50
   0  -9  13   -5.70    8.10
   0   9 -14   56.59   11.70
   0   9 -14   77.29   16.30
   0   9 -14   72.99   16.40
   0  -9 -14   59.79   10.10
   0  -9  14   75.99   15.00
   0  -9 -14   51.29   11.00
   0  -9 -14   47.20    8.40
   0   9 -15  183.48   19.00
   0   9 -15  210.78   25.30
   0   9 -15  191.58   22.80
   0  -9 -15  145.99   19.60
   0  -9  15  194.48   21.50
   0  -9 -15  185.58   15.30
   0  -9 -15  150.98   14.00
   0   9 -16   32.00   12.70
   0   9 -16   20.20   12.20
   0   9 -16   27.30    9.80
   0  -9 -16   41.00    8.10
   0  -9  16   38.20   12.20
   0   9 -17    0.20    9.30
   0   9 -17    3.90    7.80
   0   9 -17    5.70   10.50
   0  -9  17    3.90   11.40
   0  10   0  295.57   18.70
   0  10   0  262.27   22.20
   0  10   0  245.48   20.00
   0 -10   0  230.48   19.70
   0 -10   0  258.37   22.10
   0 -10   0  244.08   21.30
   0 -10   0  294.17   18.10
   0  10   1 1276.17   61.99
   0  10  -1 1168.68   62.19
   0  10   1 1133.79   63.19
   0  10  -1 1210.68   63.89
   0  10  -1 1122.39   60.99
   0  10   1 1220.48   58.39
   0 -10   1 1310.17   62.29
   0 -10  -1 1274.37   63.09
   0 -10  -1 1350.86   62.39
   0 -10   1 1167.28   62.49
   0 -10   1 1126.69   58.19
   0 -10  -1 1254.57   63.39
   0 -10  -1 1159.28   57.39
   0  10   2  169.88   18.40
   0  10  -2  191.88   19.20
   0  10   2  192.08   14.80
   0  10  -2  198.98   17.50
   0  10  -2  219.78   25.60
   0  10  -2  214.38   16.60
   0 -10  -2  219.48   20.00
   0 -10   2  241.28   18.40
   0 -10   2  211.68   19.20
   0 -10  -2  198.48   18.20
   0 -10  -2  187.58   13.90
   0 -10  -2  183.28   16.70
   0  10   3   82.29   10.30
   0  10  -3   70.69   10.80
   0  10  -3  100.59   15.60
   0  10  -3   85.99   13.80
   0  10   3   84.49   14.60
   0  10  -3   77.39   12.90
   0 -10   3   66.99   13.40
   0 -10  -3   70.99    8.50
   0 -10  -3   70.39   11.00
   0 -10  -3   72.49   12.50
   0  10  -4  378.06   24.60
   0  10  -4  321.57   26.10
   0  10  -4  355.46   25.90
   0  10   4  316.47   25.90
   0  10   4  353.16   21.80
   0  10  -4  377.86   25.40
   0 -10  -4  355.26   23.80
   0 -10  -4  369.06   25.30
   0 -10   4  342.77   26.60
   0 -10  -4  363.36   20.60
   0  10  -5  260.67   21.90
   0  10   5  240.88   16.90
   0  10  -5  245.18   20.00
   0  10  -5  213.08   18.60
   0 -10   5  249.68   21.80
   0 -10  -5  208.98   19.40
   0 -10  -5  219.18   17.90
   0 -10  -5  229.28   15.10
   0  10  -6   45.10   10.10
   0  10  -6   54.89   13.10
   0  10   6   70.89   10.20
   0  10  -6   45.70   10.60
   0 -10  -6   58.39   11.50
   0 -10  -6   43.00    9.40
   0 -10   6   57.09   12.20
   0 -10  -6   45.00    6.90
   0  10  -7  153.38   16.30
   0  10  -7  174.88   17.60
   0  10  -7  133.49   18.00
   0 -10  -7  163.48   12.20
   0 -10   7  180.48   20.00
   0 -10  -7  166.08   15.10
   0 -10  -7  190.18   17.40
   0  10  -8   90.09   14.30
   0  10  -8   99.99   13.20
   0  10  -8   96.19   15.30
   0 -10  -8   87.99   11.30
   0 -10  -8  115.49   13.80
   0 -10   8   87.39   16.10
   0 -10  -8   92.19    9.30
   0  10  -9  149.69   16.40
   0  10  -9  156.48   19.40
   0  10  -9  214.58   19.60
   0 -10  -9  164.08   14.80
   0 -10  -9  167.48   16.80
   0 -10  -9  151.18   12.70
   0 -10   9  178.98   20.20
   0  10 -10  143.69   16.80
   0  10 -10  196.88   21.30
   0 -10  10  203.78   21.50
   0 -10 -10  175.58   14.00
   0 -10 -10  158.08   23.90
   0 -10 -10  180.28   15.70
   0  10 -11  140.79   19.80
   0  10 -11  191.08   21.00
   0  10 -11  165.98   17.90
   0 -10 -11  195.88   17.80
   0 -10  11  208.98   22.20
   0 -10 -11  168.08   14.80
   0  10 -12   -7.40    4.80
   0  10 -12   -2.10    8.40
   0  10 -12  -14.90    6.80
   0 -10 -12   -4.10    6.00
   0 -10 -12   20.70    7.00
   0 -10  12   14.00   10.10
   0 -10 -12   -1.30    6.20
   0  10 -13  115.39   18.50
   0  10 -13   94.59   18.50
   0  10 -13  113.99   15.80
   0 -10 -13  105.99   12.30
   0 -10  13  140.09   19.40
   0 -10 -13  126.99   14.80
   0 -10 -13  106.19   13.80
   0  10 -14   68.49   17.00
   0  10 -14  105.59   15.30
   0  10 -14   86.89   17.80
   0 -10 -14   61.59   11.00
   0 -10 -14   77.89   10.70
   0 -10 -14   56.69   12.00
   0 -10  14  117.39   18.40
   0  10 -15   -1.80   10.10
   0  10 -15    9.00   10.20
   0  10 -15   12.80    8.40
   0 -10  15   32.30   11.90
   0 -10 -15   16.30    7.30
   0  10 -16    8.00   10.10
   0  10 -16    8.20   10.50
   0 -10 -16   -5.40    5.40
   0 -10  16   16.60   11.70
   0  11   0    0.40    5.10
   0  11   0   -4.70    4.40
   0  11   0   -8.60    6.00
   0 -11   0   -3.70    4.60
   0 -11   0    0.60    5.30
   0 -11   0    6.90    6.90
   0  11   1  211.78   18.90
   0  11  -1  215.38   19.10
   0  11   1  203.58   18.00
   0  11  -1  217.58   20.90
   0  11   1  202.08   20.20
   0  11  -1  215.28   16.90
   0 -11  -1  211.18   18.60
   0 -11  -1  194.78   14.90
   0 -11  -1  179.58   18.90
   0 -11   1  219.18   19.90
   0  11   2   63.19    9.70
   0  11  -2   72.89   11.40
   0  11  -2   60.99   11.20
   0  11  -2   37.20   11.30
   0  11   2   73.59   14.70
   0 -11   2   51.09   12.10
   0 -11  -2   57.09    8.90
   0 -11  -2   54.39   11.00
   0 -11  -2   48.50   11.10
   0  11   3   63.09   10.00
   0  11  -3   47.90   10.70
   0  11  -3   48.00   10.00
   0  11  -3   42.80   11.50
   0  11   3   60.59   13.50
   0 -11  -3   43.50   10.60
   0 -11  -3   44.50    7.40
   0 -11  -3   61.39   12.70
   0 -11   3   58.29   12.70
   0  11  -4  152.38   16.00
   0  11   4  121.89   16.50
   0  11  -4  142.29   14.80
   0  11   4  133.99   13.10
   0  11  -4  129.29   16.90
   0 -11  -4  121.39   10.90
   0 -11  -4  113.69   15.30
   0 -11  -4  157.88   15.30
   0 -11   4  130.09   17.40
   0  11  -5  202.98   21.00
   0  11  -5  197.68   18.80
   0  11   5  195.48   16.30
   0  11  -5  189.28   18.40
   0 -11   5  197.88   21.20
   0 -11  -5  251.07   19.20
   0 -11  -5  208.88   14.40
   0 -11  -5  196.68   19.00
   0  11  -6   86.89   14.50
   0  11  -6   83.59   14.60
   0  11   6   86.99   11.80
   0  11  -6   84.39   14.30
   0 -11   6  103.49   17.70
   0 -11  -6   94.79   12.70
   0 -11  -6   78.49   13.60
   0 -11  -6  106.19    9.40
   0  11  -7   55.09   12.10
   0  11  -7  102.19   14.30
   0  11  -7   76.89   15.80
   0 -11  -7   71.89    8.60
   0 -11  -7   74.99   12.50
   0 -11   7   77.19   15.50
   0 -11  -7   69.49   20.80
   0  11  -8    1.50    5.70
   0  11  -8  -11.90    6.60
   0 -11   8    1.30    8.40
   0 -11  -8    0.60    6.10
   0 -11  -8    3.20    5.30
   0 -11  -8    4.70    4.70
   0  11  -9   34.30   15.40
   0  11  -9   19.80    8.90
   0  11  -9    9.20   10.50
   0 -11   9   20.90   10.30
   0 -11  -9   20.70    9.20
   0 -11  -9   24.70    6.30
   0 -11  -9   16.60    7.80
   0  11 -10   22.40    8.80
   0  11 -10   22.80   11.20
   0  11 -10   26.70   10.90
   0 -11 -10   35.70    9.60
   0 -11 -10   35.20    8.60
   0 -11 -10   25.40    6.90
   0 -11  10   37.70   12.50
   0  11 -11   10.50    9.20
   0  11 -11   16.40   10.60
   0  11 -11    9.70    7.30
   0 -11  11   12.50   10.10
   0 -11 -11    2.10    5.90
   0 -11 -11   -2.90    5.40
   0 -11 -11   -1.00    6.20
   0  11 -12   13.30    9.80
   0  11 -12    6.80    7.50
   0  11 -12   27.40   12.40
   0 -11 -12    5.60    7.40
   0 -11 -12   22.50    7.30
   0 -11 -12    9.50    7.00
   0 -11  12   14.70   10.70
   0  11 -13   35.00   12.60
   0  11 -13   12.00   11.30
   0  11 -13   33.40   10.40
   0 -11 -13   40.30   10.60
   0 -11 -13   26.70    8.70
   0 -11  13    8.00   10.90
   0 -11 -13   39.70   11.10
   0  11 -14   16.60   11.40
   0  11 -14   32.20   10.80
   0  11 -14    2.30   10.20
   0 -11  14   41.00   13.50
   0 -11 -14   -2.00    6.70
   0  11 -15    0.00    9.40
   0  11 -15   15.10    8.50
   0  11 -15    8.30   10.90
   0 -11  15    7.50   11.00
   0 -11 -15    9.50    6.60
   0  12   0   20.10    9.20
   0  12   0   15.40    6.80
   0  12   0    5.90    6.30
   0 -12   0    6.90    7.40
   0  12  -1  713.13   38.60
   0  12   1  667.63   43.70
   0  12  -1  720.93   42.00
   0  12  -1  673.53   43.90
   0  12   1  741.33   38.20
   0 -12  -1  653.23   36.40
   0 -12   1  650.63   42.20
   0 -12  -1  677.33   49.50
   0  12   2   22.70    8.50
   0  12  -2   19.60    9.40
   0  12   2   17.00    9.80
   0  12  -2   22.50    8.30
   0  12  -2   16.40    8.70
   0 -12   2   20.70    9.40
   0 -12  -2   26.90   15.70
   0 -12  -2   18.90    6.20
   0  12  -3   65.89   19.00
   0  12   3   73.19   11.50
   0  12   3   55.99   13.80
   0  12  -3   78.69   12.20
   0  12  -3   85.79   14.80
   0 -12  -3   69.69   13.10
   0 -12  -3   81.89   14.30
   0 -12  -3   76.39    9.50
   0 -12   3   74.69   15.20
   0  12   4   14.10    7.20
   0  12   4    7.90    8.30
   0  12  -4   13.40    8.40
   0  12  -4    6.30    8.40
   0  12  -4    5.40    7.30
   0 -12  -4   18.30    5.70
   0 -12   4   14.80    9.90
   0 -12  -4   24.80    7.80
   0 -12  -4   22.30    9.30
   0  12   5  544.45   29.90
   0  12  -5  462.95   35.80
   0  12  -5  506.95   32.70
   0  12  -5  445.46   32.90
   0 -12  -5  517.05   32.70
   0 -12   5  528.15   36.80
   0 -12  -5  527.25   34.10
   0 -12  -5  489.15   27.40
   0  12  -6   17.60    8.00
   0  12  -6    4.90    7.90
   0  12  -6   -6.30    4.60
   0  12   6    9.90    6.70
   0 -12  -6   -4.20    6.10
   0 -12  -6    7.80    5.00
   0  12  -7    8.60    9.00
   0  12  -7   13.60    7.70
   0  12  -7    2.60   10.40
   0 -12  -7   25.50    9.20
   0 -12  -7   31.40   10.80
   0 -12   7   23.00   10.40
   0 -12  -7   -2.70    4.70
   0  12  -8   37.10   12.00
   0  12  -8   34.10   13.20
   0  12  -8   52.29   11.60
   0 -12   8   45.70   12.80
   0 -12  -8   40.10   11.30
   0 -12  -8   34.40   11.30
   0 -12  -8   26.90    6.70
   0  12  -9  323.57   26.20
   0  12  -9  318.67   26.70
   0  12  -9  308.77   29.10
   0 -12   9  288.07   27.70
   0 -12  -9  321.97   25.40
   0 -12  -9  279.27   18.70
   0 -12  -9  300.77   23.60
   0  12 -10   -6.90    7.00
   0  12 -10   10.90    7.90
   0  12 -10  -12.60    7.20
   0 -12 -10   -2.20    6.90
   0 -12 -10   -1.70    5.10
   0 -12 -10    4.10    7.80
   0 -12  10   -6.60    8.80
   0  12 -11  156.58   21.80
   0  12 -11  221.08   23.10
   0  12 -11  190.68   20.90
   0 -12 -11  177.58   14.40
   0 -12 -11  207.08   20.00
   0 -12  11  232.18   24.80
   0 -12 -11  171.48   17.40
   0  12 -12    6.00    8.20
   0  12 -12    9.90    9.50
   0  12 -12    7.20   11.40
   0 -12 -12   17.90    8.50
   0 -12  12    6.90   10.60
   0  12 -13  359.46   31.90
   0 -12  13  371.46   33.60
   0 -12 -13  417.56   28.30
   0  12 -14   20.50   11.60
   0  12 -14   18.90   10.00
   0  12 -14   41.50   14.90
   0 -12 -14   19.60    8.80
   0  13   0   22.60    8.30
   0  13   0   46.00   13.10
   0  13   1   45.80   13.40
   0  13  -1   13.80    8.30
   0  13  -1   13.90    8.60
   0  13  -1   24.40   11.90
   0  13   1   29.20    8.70
   0 -13  -1   12.60    9.80
   0 -13   1    2.70    7.60
   0  13  -2   -7.30    7.80
   0  13   2   -1.20    6.80
   0  13  -2    5.60    7.40
   0  13   2   14.90   10.80
   0 -13  -2   -6.80    5.80
   0 -13   2    2.80    8.00
   0 -13  -2   -0.40    5.50
   0  13   3   31.50   12.70
   0  13   3   13.30    7.60
   0  13  -3   19.80    9.50
   0  13  -3   17.20   10.80
   0  13  -3   17.70    8.90
   0 -13  -3   18.60    9.30
   0 -13  -3    7.90    5.90
   0 -13   3   12.20    9.80
   0  13  -4  280.37   27.10
   0  13  -4  337.37   27.40
   0  13   4  322.27   29.40
   0  13  -4  342.87   24.80
   0 -13  -4  313.57   20.30
   0 -13   4  334.87   29.00
   0 -13  -4  297.47   26.00
   0  13  -5   61.99   14.30
   0  13  -5   74.99   14.10
   0  13   5   84.09   13.00
   0  13  -5   61.59   15.50
   0 -13  -5   64.79    9.70
   0 -13   5   81.19   18.00
   0 -13  -5   71.39   14.20
   0  13  -6   19.20   10.70
   0  13  -6   18.70    9.00
   0  13  -6   11.10    8.50
   0 -13  -6   29.20   10.10
   0 -13  -6    7.40    5.40
   0 -13  -6   -5.00    8.40
   0 -13   6    9.80    8.80
   0  13  -7    0.80    7.20
   0  13  -7  -14.40    8.10
   0  13  -7    7.20    7.70
   0 -13  -7   11.30    7.90
   0 -13  -7   12.00    9.10
   0 -13   7    5.70    9.60
   0 -13  -7    8.10    5.30
   0  13  -8   41.00   12.10
   0  13  -8   33.60   13.70
   0  13  -8   25.30   10.50
   0 -13   8   45.00   15.10
   0 -13  -8   48.10   11.20
   0 -13  -8   47.00    7.80
   0 -13  -8   48.10   12.50
   0  13  -9    8.30    8.10
   0  13  -9    4.50   11.20
   0  13  -9    2.60    8.60
   0 -13  -9   10.50    5.80
   0 -13  -9   11.60    8.60
   0 -13   9    2.60   11.30
   0  13 -10   26.30   10.90
   0  13 -10   26.60   10.90
   0  13 -10   26.60   14.20
   0 -13 -10   17.20    9.50
   0 -13  10   49.90   15.90
   0  13 -11   10.00    9.50
   0  13 -11    5.60   10.60
   0  13 -11    0.80    9.10
   0 -13 -11    8.70    8.80
   0 -13  11    4.50   11.20
   0  13 -12   15.70   10.80
   0  13 -12    2.40    8.40
   0  13 -12    9.40   12.00
   0 -13  12   14.10   12.80
   0 -13 -12   13.20    9.20
   0  14   0   -6.60    8.30
   0  14   0    5.70    7.50
   0 -14   0    4.90    9.50
   0  14  -1  383.26   27.30
   0  14   1  440.86   35.10
   0  14   1  389.56   26.90
   0  14  -1  452.85   35.00
   0 -14   1  436.16   33.20
   0 -14  -1  393.26   31.70
   0  14   2    2.20   10.30
   0  14  -2   28.60   11.80
   0  14   2   25.60    8.70
   0  14  -2    2.40    8.10
   0  14  -2   11.70    8.30
   0 -14   2   13.50    9.20
   0 -14  -2    9.00    9.60
   0  14  -3   24.20   10.10
   0  14   3   44.90   14.20
   0  14  -3   31.00   10.70
   0  14  -3   43.30   13.60
   0  14   3   46.40   10.10
   0 -14  -3   44.10   13.40
   0 -14   3   10.90   10.50
   0  14  -4   45.70   11.60
   0  14  -4   34.10   11.20
   0  14  -4   37.30   15.10
   0  14   4   40.90    9.60
   0 -14   4   26.70   11.40
   0 -14  -4   31.20   11.30
   0 -14  -4   42.80    8.70
   0  14  -5  224.48   25.20
   0  14  -5  225.18   23.70
   0  14   5  207.18   23.00
   0  14  -5  203.28   24.60
   0 -14  -5  222.38   16.70
   0 -14   5  281.57   26.50
   0 -14  -5  296.07   25.20
   0  14  -6    7.10    8.60
   0  14  -6   14.80   10.30
   0  14  -6    7.00    8.20
   0 -14  -6    6.50    6.30
   0 -14  -6   18.70    9.10
   0 -14   6    1.10    9.30
   0  14  -7  176.18   20.00
   0  14  -7  173.38   20.70
   0  14  -7  139.59   22.20
   0 -14  -7  197.98   22.20
   0 -14   7  152.78   22.40
   0  14  -8    3.40    9.80
   0  14  -8    4.70    9.30
   0  14  -8    2.10    7.30
   0 -14   8   -3.90    9.60
   0 -14  -8   18.80   11.90
   0  14  -9  120.09   20.10
   0  14  -9   93.09   18.60
   0  14  -9  103.29   22.30
   0 -14  -9  108.89   17.30
   0 -14   9   95.59   19.80
   0  14 -10    8.10    8.90
   0  14 -10    6.90    9.50
   0  14 -10   -4.20   10.90
   0 -14  10    5.20   12.80
   0  15   0   -5.40    6.40
   0  15   0    6.10   10.70
   0 -15   0  -10.00    7.60
   0  15  -1    5.60    9.60
   0  15  -1    2.00    8.20
   0  15   1    1.80    7.50
   0  15   1   -3.40    9.80
   0 -15   1   -3.60    8.00
   0 -15  -1    3.40    9.70
   0  15  -2   -8.80    6.50
   0  15   2    6.40   10.50
   0  15   2   -2.60    7.50
   0  15  -2   -6.50    8.90
   0 -15   2    4.90    9.70
   0 -15  -2   19.70   10.80
   0  15   3  127.69   20.30
   0  15  -3   89.19   14.90
   0  15   3   92.79   14.70
   0  15  -3  129.89   23.60
   0 -15  -3  112.59   19.50
   0 -15   3  129.29   20.30
   0  15  -4   21.60   11.60
   0  15   4   14.30    9.70
   0  15  -4   26.50   10.20
   0  15  -4   12.80   11.70
   0 -15   4   30.00   12.90
   0 -15  -4   25.90   11.00
   0  15   5   59.29   12.40
   0  15  -5   87.99   15.90
   0  15  -5   75.69   18.40
   0 -15  -5   76.49   16.60
   0 -15   5   86.49   17.20
   0  15  -6   -0.80    8.00
   0  15  -6    0.00    8.40
   0  15  -6    8.60   11.20
   0 -15   6   -8.30    9.90
   0  15  -7  175.18   21.30
   0  15  -7  177.48   35.60
   0 -15   7  151.48   24.50
   0 -15  -7  197.18   23.10
   0  15  -8   28.80   11.90
   0  15  -8   41.40   15.70
   0  15  -8   45.80   14.80
   0 -15  -8   46.40   13.60
   0 -15   8   32.00   15.00
   0  16   0   -1.70   10.10
   0  16   0   12.30    9.80
   0 -16   0   15.90   11.20
   0  16   1  189.38   19.40
   0  16  -1  209.18   27.00
   0  16   1  200.98   25.10
   0  16  -1  176.28   19.40
   0 -16   1  177.88   33.80
   0 -16  -1  175.28   23.00
   0  16   2    6.20    8.50
   0  16   2   20.60   10.20
   0 -16   2  -20.40   14.30
   0 -16  -2    7.60   10.50
   0  16   3    5.30    9.30
   0  16  -3   16.00   12.90
   0  16   3   -8.50   10.20
   0  16  -3   -0.90    8.20
   0 -16  -3    4.60    9.20
   0 -16   3   10.60   19.00
   0  16  -4    9.40   12.40
   0  16  -4    0.40    9.40
   0  16   4    2.00    9.50
   0 -16  -4   -5.80    8.00
   1   0 -21   11.20   14.80
   1   0 -21    7.50    9.90
   1   0 -20   39.10   11.90
   1   0 -20   43.80   15.10
   1   0 -19    4.00   10.70
   1   0 -19  -11.90    6.20
   1   0 -18  873.71   51.99
   1   0 -18  890.41   54.39
   1   0 -17  -12.70    6.20
   1   0 -16    6.60    8.10
   1   0 -15    7.10    7.10
  -1   0  14 1126.59   50.09
   1   0 -14 1031.20   57.59
   1   0 -13    1.20    3.00
   1   0 -13   -4.60    5.70
  -1   0  13   -0.90    3.10
  -1   0  12  196.78   11.60
   1   0 -12  183.38   11.70
   1   0 -12  209.88   17.40
  -1   0  12  187.88   11.90
   1   0 -11   -7.50    4.70
  -1   0  11   -5.20    2.60
   1   0 -11   -3.10    2.10
   1   0 -10  770.72   35.60
  -1   0  10  787.72   35.50
   1   0 -10  747.13   40.70
  -1   0   9    2.20    2.20
   1   0  -9    1.40    2.20
   1   0  -9   -2.70    3.70
   1   0  -8   95.09    6.60
   1   0  -8  107.69   10.40
  -1   0   7    3.40    2.00
   1   0  -7    3.50    3.80
   1   0  -7   -0.70    1.80
   1   0  -6 5437.46  232.08
   1   0  -6 5489.45  234.98
  -1   0   6 5382.06  232.08
   1   0  -5    2.10    2.50
   1   0  -5    1.30    1.40
  -1   0   5    0.20    1.40
   1   0  -4  471.75   22.70
   1   0  -4  470.65   20.90
   1   0  -3    0.60    1.60
  -1   0   2  171.38    9.00
   1   0  -2  203.78    9.30
  -1   0  -1    1.10    0.80
   1   0   1   -0.30    0.60
  -1   0  -2 2394.16  101.99
   1   0   2 2345.57  101.99
   1   0   3    0.40    1.50
  -1   0  -3    1.70    1.60
  -1   0  -4   18.20    3.20
   1   0   4   12.20    2.80
   1   0   5   -1.80    1.80
  -1   0  -5    4.10    3.30
  -1   0  -5    0.80    1.90
  -1   0  -6  122.19    8.20
  -1   0  -7    2.90    4.00
   1   0   7   -3.80    2.00
  -1   0  -7   -0.70    2.50
   1   0   8  418.46   23.10
  -1   0  -8  506.65   27.30
  -1   0  -8  487.15   23.70
  -1   0  -9    2.20    2.90
   1   0   9   -2.30    2.60
  -1   0  -9    0.40    4.50
  -1   0 -10   35.80    5.80
  -1   0 -10   44.70    9.20
   1   0  10   30.40    5.40
  -1   0 -11   -0.70    3.20
   1   0  11   -3.60    3.30
  -1   0 -11    2.60    6.60
  -1   0 -12   11.90    4.80
  -1   0 -12   -1.60    7.20
   1   0  12    8.70    4.80
   1   0  13    5.40    4.10
  -1   0 -13   -4.40    3.30
  -1   0 -13   -6.90    6.00
  -1   0 -14  117.19   10.50
  -1   0 -14  121.89   16.10
   1   0  14  103.69   10.00
   1   0  15    5.20    6.10
  -1   0 -15    3.10    3.90
  -1   0 -15    5.30    8.00
   1   0  16   37.80    7.60
  -1   0 -16   35.30    6.50
  -1   0 -16   30.70   11.60
   1   0  17   10.10    6.10
  -1   0 -17    6.90    4.70
  -1   0 -17    9.20    9.80
  -1   0 -18   18.90   10.90
  -1   0 -19  -19.60    7.30
  -1   0 -20    5.00    9.00
  -1   0 -20    1.20   17.90
   1   1 -21    9.60    9.00
   1  -1 -21    5.30   11.10
   1  -1 -21    5.90   10.10
   1   1 -20   39.80   12.50
   1   1 -20    2.20   11.40
   1  -1 -20   22.50   10.50
   1  -1 -20   -1.30   10.70
   1   1 -19   15.90   10.30
   1   1 -19    8.80    9.70
   1  -1 -19   16.90    8.70
   1  -1 -19    8.70   11.10
   1   1 -18    2.30    7.70
   1   1 -18    1.80    9.30
   1  -1 -18   -3.60    8.10
   1   1 -17    3.70    8.00
   1   1 -17   -6.80    7.60
   1  -1 -17    8.30    9.80
   1   1 -16    3.80    6.90
   1   1 -16   -0.30    3.50
   1   1 -16    9.10    8.30
   1  -1 -16    4.00    7.60
  -1  -1  16   13.20    4.80
   1   1 -15   62.29   12.90
   1   1 -15   52.99    7.30
  -1  -1  15   55.69    7.70
   1  -1 -15   65.59   13.40
  -1  -1  15   53.49    8.10
   1   1 -14   23.10    5.20
   1   1 -14   12.50    8.40
  -1  -1  14   30.80    6.30
  -1  -1  14   23.10    6.20
   1  -1 -14   25.40    9.40
   1   1 -13  946.51   46.80
   1   1 -13 1054.69   54.09
   1  -1 -13  986.00   53.59
  -1  -1  13 1041.70   47.00
   1   1 -12   69.69    7.20
   1   1 -12   84.49   12.50
  -1  -1  12   70.29    7.30
   1  -1 -12   71.09   11.60
   1   1 -11    5.20    6.70
   1   1 -11   -1.20    2.60
   1  -1 -11    8.50    6.40
  -1  -1  11    0.00    2.90
   1   1 -10  761.12   37.60
   1   1 -10  789.22   42.00
  -1  -1  10  844.02   37.90
   1  -1 -10  846.92   45.60
   1   1  -9 1313.47   57.79
   1   1  -9 1228.98   61.29
  -1  -1   9 1284.47   57.59
   1  -1  -9 1304.47   56.79
   1  -1  -9 1287.87   61.59
   1   1  -8   29.80    6.80
   1   1  -8   23.90    3.90
   1  -1  -8   30.80    6.50
   1  -1  -8   24.10    3.50
  -1  -1   8   29.40    4.20
   1   1  -7   83.19    8.60
   1   1  -7   70.19    5.80
  -1  -1   7   63.39    7.90
  -1  -1   7   78.29    6.70
   1   1  -6  241.88   12.40
   1   1  -6  242.28   14.70
  -1  -1   6  225.58   12.10
   1   1  -5 2407.66  103.29
   1   1  -5 2471.15  105.39
  -1  -1   5 2309.27  103.19
  -1  -1   5 2521.05  105.29
  -1  -1   5 2250.17  103.39
   1   1  -4   50.69    5.50
   1   1  -4   53.19    4.00
  -1  -1   4   48.80    4.00
  -1  -1   4   49.80    5.20
  -1  -1   4   54.19    4.40
   1   1  -3  297.37   14.90
   1   1  -3  306.37   14.10
   1   1  -3  284.07   13.80
   1   1  -3  289.47   14.80
  -1  -1   3  275.97   14.70
  -1  -1   3  318.57   14.20
  -1  -1   3  277.67   13.80
  -1   1   2    4.50    1.10
   1   1  -2    3.50    1.20
   1   1  -2    2.00    1.40
   1   1  -2    4.40    1.60
   1   1  -2    3.20    1.60
   1  -1  -2    5.00    1.00
  -1  -1   2    2.20    1.10
  -1  -1   2    2.00    1.50
   1  -1  -2    5.40    1.20
  -1  -1   2    3.50    1.40
  -1  -1   2    1.30    1.30
  -1   1   1 5519.15  246.38
  -1   1   1 5822.22  246.48
   1   1  -1 5152.18  246.58
   1   1  -1 5947.00  246.88
   1  -1  -1 5976.90  246.48
   1  -1  -1 5711.43  246.38
  -1  -1   1 5907.71  246.78
   1  -1  -1 6254.27  246.38
   1   1   0  367.06   17.60
  -1   1   0  422.26   18.00
  -1  -1   0  342.97   17.60
  -1   1  -1 1030.30   44.90
  -1   1  -1 1052.79   45.10
   1   1   1  987.20   45.10
   1   1   1 1010.30   44.70
   1  -1   1 1023.20   45.00
  -1  -1  -1 1043.40   44.70
  -1  -1  -1  998.10   45.10
   1  -1   1 1036.30   44.90
   1   1   2   35.40    3.10
  -1   1  -2   22.20    3.00
  -1   1  -2   29.40    3.70
   1  -1   2   26.00    3.10
  -1  -1  -2   30.50    3.10
   1  -1   2   26.20    3.70
  -1  -1  -2   34.50    3.90
   1   1   3 9992.30  420.16
  -1   1  -3 9630.04  420.56
   1  -1   3 9832.72  420.46
  -1  -1  -3 9999.00  420.16
  -1   1  -4 1655.43   69.49
  -1   1  -4 1572.74   70.59
   1   1   4 1557.64   68.79
   1  -1   4 1534.35   69.19
   1  -1   4 1529.25   70.39
  -1  -1  -4 1587.84   68.89
  -1   1  -5  630.74   30.20
  -1   1  -5  701.73   32.20
   1   1   5  602.14   29.50
  -1  -1  -5  662.63   29.90
   1  -1   5  623.74   30.00
  -1   1  -6   38.50    6.80
  -1   1  -6   36.60    5.10
   1  -1   6   26.50    4.60
  -1  -1  -6   34.30    4.80
  -1   1  -7 1301.57   57.59
  -1   1  -7 1282.67   60.19
   1   1   7 1218.38   56.69
  -1  -1  -7 1349.27   57.19
   1  -1   7 1187.38   57.09
  -1   1  -8   31.00    5.30
   1   1   8   25.40    4.50
  -1   1  -8   25.40    6.80
  -1  -1  -8   18.80    4.20
   1   1   9  108.99    8.60
  -1   1  -9  108.19   12.30
  -1   1  -9  122.69    9.40
   1  -1   9  122.59    9.30
  -1  -1  -9  114.99    8.90
  -1  -1  -9  119.09   12.40
   1   1  10  156.28   11.10
  -1   1 -10  168.28   12.10
  -1   1 -10  186.38   16.20
   1  -1  10  174.88   12.00
  -1  -1 -10  163.68   11.40
   1   1  11 1340.37   61.29
  -1   1 -11 1293.87   62.19
  -1   1 -11 1376.16   67.49
  -1  -1 -11 1478.55   68.09
  -1  -1 -11 1268.77   61.49
   1  -1  11 1353.06   62.19
  -1   1 -12   39.40   10.50
   1   1  12   32.10    5.80
  -1   1 -12   31.30    6.30
  -1  -1 -12   27.50    9.60
  -1  -1 -12   22.50    5.30
   1  -1  12   25.00    7.10
  -1   1 -13 1171.18   59.09
  -1   1 -13 1009.70   52.09
  -1  -1 -13 1160.58   52.09
   1  -1  13 1021.60   51.89
  -1  -1 -13 1166.08   59.79
  -1   1 -14   13.90    8.90
   1   1  14    4.60    4.00
  -1   1 -14    5.20    4.20
   1  -1  14    2.50    4.40
   1  -1  14    7.40    4.90
  -1  -1 -14    6.80    7.60
  -1  -1 -14    2.80    4.00
  -1   1 -15  407.86   30.10
  -1   1 -15  371.76   22.50
   1   1  15  369.06   21.50
  -1  -1 -15  401.36   30.00
  -1  -1 -15  396.16   21.70
  -1   1 -16   77.59   15.40
  -1   1 -16   78.59    9.50
  -1  -1 -16   79.49    8.70
  -1  -1 -16   71.19   14.90
  -1   1 -17  221.48   23.40
  -1   1 -17  186.28   14.10
   1  -1  17  183.98   18.20
  -1  -1 -17  177.78   21.90
  -1   1 -18    6.90    4.50
  -1   1 -18    8.10    9.60
  -1  -1 -18   -3.40    9.00
   1  -1  18   -0.30    6.70
  -1   1 -19  123.69   18.70
  -1   1 -19  110.39   20.50
  -1   1 -19   91.69    9.90
  -1  -1 -19   96.89   19.60
  -1   1 -20    5.30    9.30
  -1  -1 -20   18.50   12.80
   1   2 -21  -18.20    9.10
   1   2 -21   12.60   11.40
   1  -2 -21   -4.00    7.70
   1  -2 -21    2.00   11.60
   1   2 -20   40.00   13.20
   1   2 -20   25.50   13.10
   1  -2 -20   34.50   11.30
   1  -2 -20   32.30   13.40
   1   2 -19   -3.40    8.00
   1   2 -19   -7.60    8.10
   1  -2 -19   -4.10    9.60
   1   2 -18  619.54   40.70
   1   2 -18  615.14   42.20
   1   2 -18  561.64   30.20
   1  -2 -18  564.44   40.60
   1   2 -17   -0.30    4.00
   1   2 -17   -2.70    8.20
   1   2 -17   10.90    7.90
   1  -2 -17    5.30   10.30
  -1  -2  17    6.50    5.50
   1   2 -16   16.00    5.00
   1  -2 -16   20.00   10.10
  -1  -2  16    7.50    8.00
   1   2 -15   22.00    9.00
   1   2 -15   23.50    5.70
   1   2 -15   37.00   10.50
  -1  -2  15   35.60    6.50
   1  -2 -15   24.60   10.30
   1   2 -14  447.86   30.40
   1   2 -14  443.26   30.20
   1   2 -14  474.85   24.50
  -1  -2  14  423.56   23.90
   1  -2 -14  411.86   29.80
   1   2 -13  227.78   19.40
   1   2 -13  171.08   13.10
   1   2 -13  207.78   19.10
  -1  -2  13  206.68   14.10
   1  -2 -13  161.28   17.20
   1   2 -12  315.07   19.10
   1   2 -12  348.27   24.50
  -1  -2  12  357.36   19.30
  -1  -2  12  345.77   19.90
   1  -2 -12  319.37   23.70
   1   2 -11  378.26   25.00
   1   2 -11  364.96   20.50
   1  -2 -11  385.26   24.90
  -1  -2  11  401.36   20.60
  -1  -2  11  358.36   21.80
   1   2 -10  451.05   25.20
   1   2 -10  520.15   29.70
  -1  -2  10  536.15   25.50
   1   2  -9  194.78   11.70
   1   2  -9  160.78   14.90
  -1   2   9  185.38   10.00
  -1  -2   9  180.68   11.30
  -1  -2   9  181.18   17.00
  -1  -2   9  144.69   13.20
   1   2  -8    5.10    4.50
   1   2  -8    4.90    3.10
  -1  -2   8    0.40    3.10
   1  -2  -8    1.70    2.30
  -1  -2   8    4.20    2.70
  -1  -2   8    3.10    3.60
   1   2  -7  940.31   42.20
  -1   2   7  919.71   40.60
   1   2  -7  985.90   45.20
  -1  -2   7  883.51   41.90
   1  -2  -7  974.40   40.80
  -1  -2   7  857.31   42.30
  -1  -2   7  818.32   43.70
   1   2  -6 1347.17   61.79
   1   2  -6 1367.46   59.69
  -1   2   6 1291.57   58.09
   1   2  -6 1363.86   61.79
  -1  -2   6 1356.36   60.79
  -1  -2   6 1255.47   59.89
  -1  -2   6 1264.87   61.09
   1  -2  -6 1402.56   58.39
   1   2  -5  338.67   17.30
   1   2  -5  303.87   15.30
  -1   2   5  269.37   14.00
   1   2  -5  303.37   16.80
  -1  -2   5  252.67   16.20
  -1  -2   5  298.27   15.10
   1  -2  -5  297.17   14.10
  -1  -2   5  273.47   15.50
  -1   2   4  531.55   25.20
   1   2  -4  587.04   27.40
   1   2  -4  578.34   27.50
   1   2  -4  566.24   26.20
   1   2  -4  542.75   26.30
  -1  -2   4  578.04   26.20
   1  -2  -4  534.55   25.10
   1  -2  -4  559.54   25.20
  -1  -2   4  561.94   27.30
  -1  -2   4  516.25   26.40
   1   2  -3  444.56   21.30
   1   2  -3  426.76   20.40
   1   2  -3  420.16   20.60
  -1   2   3  415.56   19.70
   1   2  -3  432.76   21.10
   1  -2  -3  412.56   19.70
  -1  -2   3  408.96   21.00
   1  -2  -3  435.26   19.60
  -1  -2   3  414.36   20.60
  -1  -2   3  437.06   21.10
  -1  -2   3  411.06   20.20
  -1   2   2 1823.32   78.89
   1   2  -2 1869.61   78.99
   1   2  -2 1845.02   79.29
  -1   2   2 1791.12   78.19
   1   2  -2 1856.31   78.69
  -1   2   2 1842.32   78.09
   1   2  -2 1793.02   78.79
  -1   2   2 1869.41   77.29
  -1  -2   2 1803.92   78.59
  -1  -2   2 1716.53   78.69
   1  -2  -2 1787.72   78.29
   1  -2  -2 1799.12   77.99
   1  -2  -2 1782.92   77.19
  -1  -2   2 1765.82   78.79
  -1  -2   2 1786.12   78.99
   1  -2  -2 1678.83   78.69
   1   2  -1   11.30    2.80
  -1   2   1   16.10    1.70
  -1   2   1   17.00    2.80
  -1   2   1   13.30    2.70
   1   2  -1   18.00    3.00
   1   2  -1   15.40    2.60
   1   2  -1   15.10    2.60
  -1   2   1   17.60    2.60
   1  -2  -1   12.50    2.60
   1  -2  -1   19.50    2.80
  -1  -2   1   11.10    2.40
  -1  -2   1   13.10    2.60
   1  -2  -1   15.10    2.70
  -1  -2   1   15.80    3.00
   1  -2  -1   10.70    1.60
  -1  -2   1   16.00    3.20
  -1   2   0  493.25   21.30
  -1   2   0  493.25   22.10
   1   2   0  462.85   22.10
   1   2   0  462.75   22.50
  -1   2   0  495.85   22.10
   1   2   0  455.55   21.70
  -1   2   0  482.15   22.30
   1  -2   0  443.96   22.10
   1  -2   0  452.05   21.90
  -1  -2   0  481.85   22.00
  -1  -2   0  472.15   22.20
  -1  -2   0  446.06   21.60
  -1  -2   0  454.75   22.40
   1  -2   0  482.65   22.00
   1   2   1 2460.45  103.49
  -1   2  -1 2495.75  103.79
  -1   2  -1 2435.66  103.59
   1   2   1 2392.16  104.29
   1   2   1 2314.17  103.19
  -1  -2  -1 2310.17  103.19
  -1  -2  -1 2223.98  104.09
   1  -2   1 2263.57  103.49
   1  -2   1 2600.34  104.09
  -1  -2  -1 2409.36  103.39
   1  -2   1 2358.86  103.49
  -1   2  -2  224.28   12.00
  -1   2  -2  204.18   12.20
   1   2   2  230.78   11.70
   1   2   2  217.98   12.10
   1  -2   2  200.98   12.10
   1  -2   2  205.78   11.80
  -1  -2  -2  237.08   11.70
  -1  -2  -2  223.68   12.00
   1  -2   2  235.78   12.60
  -1   2  -3    4.10    2.80
   1   2   3   12.20    2.90
   1  -2   3    8.20    2.70
   1  -2   3    3.70    2.70
  -1  -2  -3   10.90    2.80
  -1  -2  -3   12.40    3.50
   1   2   4  415.86   20.60
  -1   2  -4  437.76   21.50
  -1   2  -4  447.56   22.70
   1  -2   4  428.96   22.30
   1  -2   4  438.56   21.30
  -1  -2  -4  411.06   22.10
  -1  -2  -4  412.06   20.50
  -1   2  -5 2049.40   88.39
  -1   2  -5 2078.39   90.09
   1   2   5 1917.21   87.29
   1  -2   5 1838.92   89.19
  -1  -2  -5 2143.59   87.59
   1  -2   5 1948.41   88.09
  -1   2  -6 1361.76   62.29
  -1   2  -6 1361.06   60.19
   1   2   6 1267.97   58.99
  -1  -2  -6 1332.07   59.19
   1  -2   6 1291.07   61.49
  -1   2  -7    1.40    3.00
   1   2   7    1.00    2.40
  -1   2  -7   -0.20    4.20
   1  -2   7    3.60    2.90
   1  -2   7   -2.80    3.20
  -1  -2  -7    3.00    2.90
   1   2   8   90.49    7.40
  -1   2  -8   91.19    8.40
  -1   2  -8   69.89   11.40
  -1  -2  -8   99.69    8.00
   1  -2   8   89.39    7.80
   1  -2   8   91.29    9.60
  -1   2  -9  325.07   21.70
   1   2   9  344.57   17.60
   1  -2   9  321.77   18.40
  -1  -2  -9  293.17   17.50
  -1   2 -10   49.60    9.70
   1   2  10   51.59    6.30
  -1   2 -10   46.10    7.10
   1  -2  10   49.99    7.40
  -1  -2 -10   47.60    6.30
  -1   2 -11   65.79    8.20
  -1   2 -11   56.69   11.30
   1   2  11   55.99    7.20
   1  -2  11   50.79    7.90
  -1  -2 -11   39.20    6.50
   1  -2  11   58.39    9.10
  -1   2 -12   20.70    9.60
  -1   2 -12   25.50    6.60
   1   2  12   25.10    5.70
  -1  -2 -12   27.00    9.80
  -1  -2 -12   25.20    5.60
   1  -2  12   18.90    6.70
   1  -2  12   27.90    6.30
  -1   2 -13  124.49   11.40
  -1   2 -13  137.09   17.00
   1  -2  13  112.39   11.40
  -1  -2 -13  123.29   16.00
  -1  -2 -13  127.59   10.60
   1  -2  13  119.79   12.30
  -1   2 -14  181.88   14.00
   1   2  14  182.98   12.60
  -1   2 -14  157.98   18.10
  -1  -2 -14  169.98   18.50
  -1  -2 -14  172.78   12.50
   1  -2  14  141.39   13.80
  -1   2 -15  141.19   12.50
  -1  -2 -15  128.99   10.80
  -1  -2 -15  121.19   17.90
  -1   2 -16   -0.90    4.40
  -1   2 -16   -0.40    8.30
  -1  -2 -16   -7.60    8.00
   1  -2  16   16.20    9.60
  -1   2 -17   76.79   16.30
  -1   2 -17  102.59   10.90
  -1  -2 -17   74.49   16.10
  -1   2 -18   56.39    9.20
  -1   2 -18   62.79   15.90
  -1   2 -18   75.09   15.60
  -1  -2 -18   69.49   16.10
  -1   2 -19   64.59    8.90
  -1   2 -19   55.59   14.50
  -1   2 -19   37.00   14.60
  -1  -2 -19   67.59   16.80
  -1   2 -20    6.30    5.30
  -1   2 -20   13.00   10.60
  -1  -2 -20   28.20   21.60
   1   3 -20  152.08   21.20
   1   3 -20  120.69   20.50
   1  -3 -20  140.09   17.90
   1  -3 -20  126.09   21.10
   1   3 -19    8.80    5.20
   1   3 -19    5.30    9.10
   1   3 -19   19.00   11.70
   1  -3 -19   16.00   11.40
  -1  -3  19   13.40    7.80
   1   3 -18   17.00   10.40
   1   3 -18    7.70    9.60
   1   3 -18   19.60    5.60
   1  -3 -18   46.70   13.00
  -1  -3  18   15.90    9.40
   1   3 -17    3.90    4.70
   1   3 -17    2.40    7.60
   1   3 -17   11.80    9.70
   1  -3 -17   21.90   10.70
   1   3 -16  187.98   20.60
   1   3 -16  226.08   21.90
   1   3 -16  223.88   15.50
   1  -3 -16  193.58   21.60
  -1  -3  16  201.88   15.30
   1   3 -15   12.00    8.50
   1   3 -15    8.10    4.60
   1   3 -15   10.90    8.60
   1  -3 -15   18.60    8.70
   1   3 -14   19.80    8.90
   1   3 -14   13.10    8.50
   1   3 -14   35.20    6.40
   1  -3 -14   12.10    8.00
  -1  -3  14   22.30    6.50
  -1  -3  14   31.80    6.80
   1   3 -13 1139.39   56.29
   1   3 -13 1233.78   62.39
   1   3 -13 1239.18   62.39
  -1  -3  13 1197.18   56.19
   1  -3 -13 1142.79   61.49
  -1  -3  13 1173.48   56.89
   1   3 -12 1018.20   52.19
   1   3 -12  944.41   51.39
   1   3 -12  923.11   46.60
  -1  -3  12  970.10   47.20
   1   3 -11   45.20    9.80
   1   3 -11   47.00    7.10
   1   3 -11   34.10    9.10
   1  -3 -11   51.09    5.70
  -1  -3  11   56.39    8.40
  -1  -3  11   63.19   10.90
  -1  -3  11   56.19    7.20
  -1   3  10  141.89    8.70
   1   3 -10  110.79   10.00
   1   3 -10  135.49   13.80
   1   3 -10  136.89   13.70
  -1  -3  10  120.59   11.20
   1  -3 -10  119.29    8.80
  -1  -3  10  124.09    9.90
  -1  -3  10  146.59   13.20
   1   3  -9  560.04   28.70
   1   3  -9  559.04   31.70
   1   3  -9  535.55   31.50
  -1   3   9  555.84   26.50
  -1  -3   9  564.14   28.40
  -1  -3   9  583.84   31.40
   1  -3  -9  558.94   26.90
  -1  -3   9  577.84   29.40
   1   3  -8  607.14   32.50
   1   3  -8  615.24   32.90
  -1   3   8  604.64   27.90
   1   3  -8  593.84   29.90
   1  -3  -8  635.44   28.30
  -1  -3   8  550.14   29.30
  -1  -3   8  545.65   31.40
  -1  -3   8  609.54   30.50
   1   3  -7  112.39   10.60
   1   3  -7  126.39    9.10
   1   3  -7  123.89   11.20
  -1   3   7  104.39    7.50
  -1  -3   7   93.69    8.20
   1  -3  -7  111.99    7.30
  -1  -3   7   97.19    9.30
  -1  -3   7  115.29   10.30
   1  -3  -7  126.99    8.00
   1   3  -6  223.38   14.70
   1   3  -6  211.58   14.20
   1   3  -6  182.78   12.30
  -1   3   6  205.18   12.50
   1  -3  -6  204.28   11.20
  -1  -3   6  202.38   13.10
  -1  -3   6  183.08   12.10
  -1  -3   6  232.08   14.60
   1   3  -5   22.20    5.50
  -1   3   5   11.20    2.90
   1   3  -5   12.90    3.90
   1   3  -5   15.10    3.70
   1   3  -5   13.90    4.70
   1  -3  -5   21.20    3.70
  -1  -3   5   11.00    3.90
   1  -3  -5   12.30    2.70
  -1  -3   5   12.60    4.40
  -1  -3   5   13.70    3.50
   1   3  -4    1.00    2.30
   1   3  -4    6.00    3.50
   1   3  -4    0.70    2.90
  -1   3   4    2.10    2.20
   1   3  -4    2.70    2.90
   1  -3  -4    3.20    2.10
  -1  -3   4    2.00    3.10
   1  -3  -4    3.00    2.30
  -1  -3   4   -3.10    2.40
   1  -3  -4    1.60    2.20
  -1  -3   4    1.60    2.40
   1  -3  -4   -1.60    3.00
   1   3  -3  938.11   41.80
   1   3  -3  936.01   42.10
  -1   3   3  853.81   40.70
   1   3  -3  971.30   42.80
   1   3  -3  876.11   41.90
  -1   3   3  894.51   41.00
  -1  -3   3  924.71   42.00
  -1  -3   3  884.61   42.00
  -1  -3   3  885.21   42.20
   1  -3  -3  939.21   42.30
   1  -3  -3  887.31   39.90
   1  -3  -3  915.41   41.10
   1  -3  -3  900.31   40.80
  -1  -3   3  840.32   41.40
  -1   3   2 1729.53   75.39
  -1   3   2 1716.43   75.89
   1   3  -2 1768.02   76.39
  -1   3   2 1685.63   74.39
   1   3  -2 1716.33   75.59
  -1   3   2 1685.93   74.99
   1   3  -2 1762.62   75.99
   1   3  -2 1692.13   75.59
  -1  -3   2 1711.93   75.49
   1  -3  -2 1663.33   75.69
   1  -3  -2 1732.33   75.39
  -1  -3   2 1649.23   75.39
   1  -3  -2 1761.92   73.59
  -1  -3   2 1701.03   75.89
   1  -3  -2 1688.33   74.99
  -1  -3   2 1635.14   75.89
   1   3  -1 4029.30  178.68
   1   3  -1 4111.49  179.78
  -1   3   1 4130.49  179.28
   1   3  -1 4345.37  179.58
  -1   3   1 3997.50  178.78
  -1   3   1 4450.45  179.38
   1   3  -1 4371.26  179.28
  -1   3   1 4143.39  177.48
  -1  -3   1 4260.47  179.58
   1  -3  -1 3933.01  178.68
  -1  -3   1 4091.29  179.08
   1  -3  -1 3961.00  179.08
   1  -3  -1 4174.98  177.48
   1  -3  -1 4475.85  179.38
  -1  -3   1 4084.89  178.78
  -1  -3   1 3867.61  179.48
   1   3   0  137.59    9.50
  -1   3   0  138.79    9.10
   1   3   0  151.38    9.10
  -1   3   0  139.39    8.00
   1   3   0  118.39    8.20
   1   3   0  155.98    9.40
  -1   3   0  155.68    9.50
  -1   3   0  134.49    8.80
  -1  -3   0  141.99    8.40
  -1  -3   0  133.79    9.40
  -1  -3   0  136.59    8.90
   1  -3   0  141.19    8.00
   1  -3   0  137.59    8.90
   1  -3   0  140.29    8.90
   1  -3   0  161.18    9.80
  -1  -3   0  143.39    9.40
  -1   3  -1 4856.91  216.88
   1   3   1 5054.29  217.58
   1   3   1 4716.83  215.78
  -1   3  -1 4893.01  215.88
  -1   3  -1 5301.57  217.08
  -1   3  -1 5147.08  216.78
   1   3   1 5175.88  216.68
   1  -3   1 5015.60  216.58
   1  -3   1 5099.29  217.18
  -1  -3  -1 5081.19  217.48
  -1  -3  -1 4996.20  216.38
  -1  -3  -1 5159.58  216.68
   1  -3   1 5020.20  216.78
  -1  -3  -1 4940.31  215.78
   1   3   2 1115.89   53.49
   1   3   2 1283.67   54.09
  -1   3  -2 1187.18   54.59
  -1   3  -2 1289.17   54.39
  -1   3  -2 1210.48   53.99
  -1  -3  -2 1273.47   53.99
   1  -3   2 1169.98   54.29
  -1  -3  -2 1135.09   53.29
   1  -3   2 1075.79   53.69
   1  -3   2 1211.58   54.59
  -1  -3  -2 1223.28   53.69
  -1  -3  -2 1158.18   54.99
  -1   3  -3 1952.40   85.09
  -1   3  -3 2064.69   84.49
   1   3   3 1932.61   83.59
   1   3   3 1882.71   83.99
  -1  -3  -3 1946.91   83.59
   1  -3   3 1794.72   84.39
  -1  -3  -3 1876.71   83.69
  -1  -3  -3 1850.21   85.29
   1  -3   3 1813.72   84.49
   1  -3   3 1836.52   83.89
  -1   3  -4  138.69    9.50
  -1   3  -4  124.99   10.20
   1   3   4  135.59   10.10
  -1  -3  -4  135.59    8.80
   1  -3   4  116.39    9.70
   1  -3   4  129.09   10.00
  -1  -3  -4  119.49    9.20
   1  -3   4  114.09    8.70
  -1   3  -5  144.19   11.50
  -1   3  -5  126.99    9.80
   1   3   5  114.79    8.70
   1  -3   5  128.79   10.60
   1  -3   5  122.99    9.40
  -1  -3  -5  141.59    9.30
   1  -3   5  129.79   10.70
  -1  -3  -5  117.89   10.10
  -1   3  -6  795.92   39.30
  -1   3  -6  820.32   37.60
   1   3   6  734.93   35.90
   1  -3   6  766.82   38.50
  -1  -3  -6  731.63   40.30
   1  -3   6  718.73   37.50
   1  -3   6  710.33   36.80
  -1  -3  -6  857.31   36.60
  -1   3  -7  464.95   26.10
  -1   3  -7  480.25   24.20
   1   3   7  410.76   22.30
   1  -3   7  404.16   24.10
   1  -3   7  438.36   25.30
  -1  -3  -7  457.75   25.50
   1  -3   7  438.76   23.50
  -1  -3  -7  479.45   23.10
  -1   3  -8  233.58   17.40
  -1   3  -8  215.88   16.30
   1   3   8  245.48   13.50
   1  -3   8  189.38   13.70
   1  -3   8  214.18   15.10
  -1  -3  -8  223.68   13.50
   1  -3   8  213.78   15.90
   1   3   9   89.69    8.20
  -1   3  -9   83.79   11.90
  -1   3  -9   82.99    9.00
   1  -3   9   93.09    8.80
  -1  -3  -9   81.49    8.10
   1  -3   9   93.29   11.20
   1  -3   9   83.29   10.10
  -1   3 -10    1.70    5.80
  -1   3 -10   13.00    4.80
   1  -3  10    7.40    4.10
   1  -3  10    3.90    5.00
  -1  -3 -10    4.20    4.00
   1  -3  10   -0.60    4.90
   1   3  11 1295.87   55.69
  -1   3 -11 1240.38   62.09
  -1   3 -11 1095.29   56.99
  -1  -3 -11 1130.29   55.59
   1  -3  11 1218.08   57.19
   1  -3  11 1224.28   58.09
  -1   3 -12   34.80    6.90
  -1   3 -12   37.90   10.30
   1   3  12   24.40    5.40
   1  -3  12   26.70    7.20
   1  -3  12   33.30    6.80
  -1  -3 -12   23.20    5.70
  -1   3 -13 1216.08   63.29
   1   3  13 1330.17   61.39
  -1   3 -13 1307.97   69.19
  -1  -3 -13 1426.96   61.99
   1  -3  13 1361.76   64.29
  -1   3 -14   39.80   11.60
   1   3  14   31.70    6.30
  -1  -3 -14   42.90   11.40
   1  -3  14   25.80    7.80
  -1  -3 -14   21.90    5.80
  -1   3 -15  262.57   18.20
  -1   3 -15  259.97   24.30
  -1  -3 -15  246.28   16.00
   1  -3  15  249.68   19.10
  -1  -3 -15  279.87   26.90
  -1   3 -16   38.90   13.00
  -1   3 -16   16.60    9.40
  -1   3 -16   22.10    6.60
   1  -3  16   20.60    7.70
  -1  -3 -16   21.20   10.90
  -1   3 -17   65.59   10.30
  -1   3 -17   46.80   13.20
  -1   3 -17   43.20   14.30
   1  -3  17   28.00    9.00
  -1  -3 -17   50.99   14.30
  -1   3 -18   -3.80    4.50
  -1   3 -18   -7.80    7.10
  -1   3 -18   -7.70    8.80
   1  -3  18   13.00   11.70
  -1  -3 -18   -0.80    9.40
  -1   3 -19   45.70   14.60
  -1   3 -19   34.30   13.80
  -1   3 -19   35.50    7.50
  -1  -3 -19   62.19   17.20
  -1   3 -20   -0.10    5.00
  -1   3 -20   -0.80    9.60
  -1   3 -20   13.20   10.30
   1   4 -20   19.10    6.30
   1   4 -20   18.80   14.10
   1  -4 -20   63.09   16.70
   1   4 -19    9.00    9.00
   1   4 -19   10.50    5.60
   1   4 -19    4.20   10.50
   1  -4 -19   21.20   11.30
   1   4 -18  422.36   34.80
   1   4 -18  478.15   36.00
   1   4 -18  471.35   27.10
  -1  -4  18  430.76   30.70
   1  -4 -18  454.65   35.40
   1   4 -17   33.70   13.10
   1   4 -17   34.10    7.50
   1  -4 -17   18.40    9.90
  -1  -4  17   41.10    9.00
   1   4 -16   17.80    9.90
   1   4 -16    6.90    8.70
   1   4 -16   33.40    7.50
   1  -4 -16    6.30   11.80
  -1  -4  16   18.00    6.80
   1   4 -15  117.29   18.20
   1   4 -15  127.19   12.20
  -1  -4  15  110.09   12.40
   1  -4 -15   99.09   16.20
   1   4 -14    8.20    7.40
   1   4 -14   13.90    9.00
   1   4 -14    8.10    5.00
  -1  -4  14    0.30    5.20
   1   4 -13  152.88   17.20
   1   4 -13  126.79   15.50
   1   4 -13  126.89   11.90
  -1  -4  13  136.59   13.00
  -1  -4  13  146.99   12.70
   1   4 -12   11.50    5.30
   1   4 -12   14.00    9.10
   1   4 -12   20.40    8.40
  -1  -4  12   18.30    5.70
   1  -4 -12   17.50    4.90
  -1  -4  12    5.20    5.50
   1   4 -11   15.80    5.50
   1   4 -11   15.50    7.30
   1   4 -11   12.60    7.70
  -1   4  11   13.90    4.10
   1  -4 -11   12.20    3.60
  -1  -4  11   19.60    5.60
   1  -4 -11   17.70    5.10
  -1  -4  11   15.30    6.30
  -1  -4  11   30.00    8.40
  -1   4  10   42.20    5.70
   1   4 -10   45.70    7.20
   1   4 -10   42.30    9.30
   1   4 -10   47.20   10.40
  -1  -4  10   60.39   10.40
   1  -4 -10   36.20    5.90
   1  -4 -10   48.20    5.30
  -1  -4  10   49.99    7.20
  -1  -4  10   34.10    7.20
   1   4  -9  694.93   34.80
   1   4  -9  688.93   37.80
   1   4  -9  741.13   37.90
  -1   4   9  693.83   32.50
   1  -4  -9  630.84   32.50
  -1  -4   9  686.53   37.10
  -1  -4   9  754.12   36.10
   1  -4  -9  654.63   35.70
  -1  -4   9  661.13   34.20
   1  -4  -9  633.24   32.10
   1   4  -8   99.39   11.30
   1   4  -8  108.09   11.90
  -1   4   8  115.19    8.30
  -1  -4   8  105.59   11.00
   1  -4  -8  108.09    7.90
   1  -4  -8  101.69   10.30
  -1  -4   8   98.99    9.00
   1  -4  -8  115.99    8.50
  -1  -4   8  114.99   10.90
   1   4  -7 3123.89  132.29
   1   4  -7 3241.28  134.69
   1   4  -7 3148.49  134.89
  -1   4   7 2993.80  130.29
  -1  -4   7 2756.52  133.29
  -1  -4   7 2715.33  132.29
   1  -4  -7 2879.21  131.69
   1  -4  -7 3153.08  130.49
  -1  -4   7 2884.71  131.69
   1  -4  -7 3005.90  130.29
   1   4  -6 1582.44   71.09
   1   4  -6 1600.44   70.79
   1   4  -6 1584.84   69.29
  -1   4   6 1409.86   67.39
   1  -4  -6 1437.46   67.99
   1  -4  -6 1613.54   67.79
  -1  -4   6 1462.45   68.69
  -1  -4   6 1471.95   70.19
  -1  -4   6 1468.85   69.59
   1  -4  -6 1483.35   67.39
   1   4  -5   10.80    4.60
   1   4  -5    1.10    3.00
  -1   4   5    5.90    2.90
   1   4  -5    0.60    3.30
   1   4  -5    4.00    3.80
  -1  -4   5    7.50    4.10
   1  -4  -5   10.30    3.50
   1  -4  -5    9.30    2.90
   1  -4  -5    8.50    2.80
   1  -4  -5   14.10    4.70
  -1  -4   5    7.80    3.80
  -1  -4   5    0.50    2.60
   1   4  -4  316.97   17.50
   1   4  -4  293.87   16.70
   1   4  -4  284.17   16.90
   1   4  -4  331.87   18.30
  -1  -4   4  291.37   17.40
  -1  -4   4  260.27   16.60
   1  -4  -4  277.27   15.60
  -1  -4   4  277.37   17.10
  -1   4   3 3525.65  163.08
   1   4  -3 3903.91  165.98
   1   4  -3 3982.70  165.88
   1   4  -3 3887.41  166.58
  -1   4   3 4055.69  166.38
   1   4  -3 4013.20  165.68
  -1   4   3 3696.13  164.48
  -1   4   3 3934.11  166.58
   1  -4  -3 4081.49  165.28
   1  -4  -3 3643.54  162.88
  -1  -4   3 3705.13  165.98
  -1  -4   3 3751.82  165.98
  -1  -4   3 3588.34  165.18
  -1  -4   3 3714.23  165.28
   1  -4  -3 3674.63  164.48
   1  -4  -3 3633.84  165.78
   1   4  -2  238.88   14.60
  -1   4   2  239.28   15.60
  -1   4   2  237.98   12.20
   1   4  -2  270.57   14.50
   1   4  -2  251.27   15.10
  -1   4   2  255.77   14.90
   1   4  -2  235.88   13.90
  -1   4   2  212.98   13.30
   1  -4  -2  227.88   13.50
   1  -4  -2  224.68   11.90
  -1  -4   2  237.18   13.80
  -1  -4   2  240.98   14.70
  -1  -4   2  243.18   19.10
   1  -4  -2  244.58   14.40
  -1  -4   2  244.28   14.10
   1   4  -1 2101.29   89.19
   1   4  -1 2007.30   88.09
  -1   4   1 1845.32   85.79
  -1   4   1 2062.09   88.59
   1   4  -1 1934.21   87.29
  -1   4   1 1947.61   87.69
  -1   4   1 2099.99   88.39
   1   4  -1 2015.60   88.39
  -1  -4   1 2061.29   88.69
   1  -4  -1 1900.51   85.89
  -1  -4   1 1971.10   87.99
   1  -4  -1 2018.90   88.29
   1  -4  -1 1904.71   87.59
   1  -4  -1 2003.50   88.19
  -1  -4   1 1903.71   87.19
  -1  -4   1 1911.01   88.39
  -1   4   0  222.68   13.20
   1   4   0  188.48   12.70
  -1   4   0  192.18   11.20
  -1   4   0  208.68   12.50
   1   4   0  213.88   12.60
  -1   4   0  215.68   13.10
   1   4   0  211.18   13.50
   1   4   0  202.68   11.70
  -1  -4   0  208.18   11.80
  -1  -4   0  202.98   13.20
   1  -4   0  215.88   13.30
   1  -4   0  187.58   12.10
   1  -4   0  191.58   11.10
  -1  -4   0  214.88   12.60
   1  -4   0  192.18   12.50
  -1  -4   0  206.18   12.90
  -1   4  -1 3833.22  166.98
  -1   4  -1 3971.30  168.58
  -1   4  -1 3852.51  168.48
  -1   4  -1 3993.50  168.18
   1   4   1 3883.61  168.28
   1   4   1 3822.52  166.98
   1   4   1 3865.61  169.08
  -1  -4  -1 4134.39  168.48
  -1  -4  -1 3759.12  166.68
   1  -4   1 3759.92  167.88
   1  -4   1 3945.01  168.78
  -1  -4  -1 3677.03  168.68
   1  -4   1 3713.13  168.08
  -1  -4  -1 3888.01  167.88
  -1   4  -2  214.58   13.10
  -1   4  -2  198.48   13.20
   1   4   2  213.38   12.90
  -1   4  -2  233.48   13.90
   1   4   2  211.98   14.10
   1   4   2  196.48   12.00
  -1   4  -2  212.18   12.50
  -1  -4  -2  213.48   13.00
   1  -4   2  206.08   13.70
  -1  -4  -2  195.68   11.70
  -1  -4  -2  176.78   12.00
  -1   4  -3  117.69    9.20
   1   4   3  100.49    8.50
   1   4   3  117.09    8.80
  -1   4  -3  145.69   10.60
  -1  -4  -3  111.59   10.10
   1  -4   3  131.79   10.40
  -1  -4  -3  107.29    8.30
   1  -4   3   95.19    8.50
  -1  -4  -3  115.49    8.90
   1  -4   3  114.59    9.40
  -1  -4  -3  116.09    8.20
  -1   4  -4  535.55   27.80
  -1   4  -4  523.05   27.30
   1   4   4  528.35   27.00
  -1   4  -4  577.64   28.70
   1   4   4  532.95   26.60
   1  -4   4  519.85   28.10
  -1  -4  -4  489.15   26.30
   1  -4   4  475.35   26.70
   1  -4   4  544.55   28.20
  -1  -4  -4  501.75   26.30
  -1  -4  -4  587.24   27.00
  -1  -4  -4  569.54   29.30
  -1   4  -5 3569.34  147.69
  -1   4  -5 3540.45  148.49
   1   4   5 3194.28  145.99
  -1   4  -5 3549.04  149.09
  -1  -4  -5 3082.39  146.69
   1  -4   5 3108.89  147.59
  -1  -4  -5 3488.35  146.39
   1  -4   5 3317.27  146.99
   1  -4   5 3291.57  148.09
  -1   4  -6 1792.62   80.49
  -1   4  -6 1778.72   78.79
   1   4   6 1728.83   77.19
   1  -4   6 1632.04   78.89
  -1  -4  -6 1732.43   78.99
   1  -4   6 1673.03   79.49
   1  -4   6 1691.73   78.19
   1   4   7  143.49   10.20
  -1   4  -7  135.19   13.10
  -1  -4  -7  143.49   12.10
   1  -4   7  131.29   10.70
   1  -4   7  130.79   11.90
  -1  -4  -7  152.58   10.60
   1  -4   7  122.09   11.70
  -1   4  -8  232.08   18.40
  -1   4  -8  240.38   16.30
   1   4   8  244.48   14.80
   1  -4   8  224.78   17.40
   1  -4   8  260.87   16.20
  -1  -4  -8  215.18   14.80
   1  -4   8  267.07   17.50
  -1  -4  -8  255.47   17.60
   1   4   9  502.35   26.20
  -1   4  -9  468.65   30.50
  -1   4  -9  530.95   28.40
   1  -4   9  552.84   33.60
  -1  -4  -9  486.95   26.70
  -1  -4  -9  468.35   29.40
   1  -4   9  526.35   29.10
   1  -4   9  541.65   28.00
   1   4  10  216.68   14.00
  -1   4 -10  230.68   19.30
  -1   4 -10  214.68   15.90
   1  -4  10  230.08   15.70
  -1  -4 -10  213.88   14.50
  -1  -4 -10  220.68   17.80
   1  -4  10  218.08   17.00
   1  -4  10  225.38   17.90
  -1   4 -11  134.39   16.00
  -1   4 -11  164.08   13.20
   1   4  11  145.19   11.10
   1  -4  11  128.89   13.90
  -1  -4 -11  128.49   15.20
  -1  -4 -11  130.79   11.30
   1  -4  11  130.69   12.10
  -1   4 -12  149.39   13.10
  -1   4 -12  170.68   17.20
   1   4  12  158.68   13.00
  -1   4 -12  147.19   17.20
  -1  -4 -12  149.88   17.10
   1  -4  12  127.49   13.90
  -1  -4 -12  139.49   11.80
  -1   4 -13  167.88   14.40
  -1   4 -13  160.28   17.90
  -1   4 -13  170.58   18.20
   1   4  13  175.18   12.50
   1  -4  13  171.58   16.00
  -1  -4 -13  164.18   18.40
  -1  -4 -13  176.78   13.10
  -1   4 -14   19.00    6.40
   1   4  14   23.90    6.10
  -1   4 -14   25.70   10.50
  -1   4 -14    8.80    8.40
  -1  -4 -14   19.20    5.40
   1  -4  14   14.10    7.20
  -1   4 -15   35.60    8.40
  -1   4 -15   32.60   11.90
  -1   4 -15   38.80   11.40
  -1  -4 -15   22.10   11.50
   1  -4  15   30.50    9.60
  -1   4 -16   39.00    8.90
  -1   4 -16   34.00   11.20
  -1   4 -16   57.79   14.60
   1  -4  16   41.80    9.70
  -1  -4 -16   31.50   11.80
  -1   4 -17  134.69   20.90
  -1   4 -17  116.99   13.40
  -1   4 -17  118.59   19.40
   1  -4  17  114.29   14.70
  -1  -4 -17  137.19   19.90
  -1   4 -18  206.48   17.50
  -1   4 -18  238.98   26.70
  -1   4 -18  284.37   28.40
  -1  -4 -18  231.38   25.40
   1  -4  18  227.58   19.30
  -1   4 -19   90.49   20.00
  -1   4 -19  114.39   22.90
  -1   4 -19  118.79   12.90
  -1  -4 -19  147.79   21.70
   1   5 -20  226.78   26.30
   1   5 -20  239.48   26.50
   1   5 -20  183.88   16.10
   1  -5 -20  209.08   25.50
   1   5 -19    7.20   11.10
   1   5 -19   14.60   11.40
   1   5 -19   -6.40    5.10
  -1  -5  19   -2.30    6.90
   1  -5 -19   -4.50    9.20
   1   5 -18   -1.90    5.10
   1   5 -18  -11.00    9.00
   1   5 -18   12.20   10.80
  -1  -5  18    6.30    7.30
   1  -5 -18    9.50    9.70
   1   5 -17  -12.20    6.40
   1   5 -17   12.50    6.10
   1   5 -17    9.90   10.30
   1  -5 -17    0.10    8.60
  -1  -5  17  -12.00    6.70
   1   5 -16  140.19   19.90
   1   5 -16  184.88   22.50
   1   5 -16  157.98   19.80
  -1  -5  16  179.38   16.60
   1  -5 -16  179.38   21.00
   1   5 -15  106.09   16.50
   1   5 -15  105.59   15.90
   1   5 -15  108.19   12.40
  -1  -5  15   81.99   12.30
   1  -5 -15  112.19   16.00
   1   5 -14   98.89   16.00
   1   5 -14  121.09   12.80
   1   5 -14  111.99   16.10
   1  -5 -14  154.08   16.60
  -1  -5  14  113.69   13.30
   1   5 -13  219.48   20.90
   1   5 -13  211.78   20.90
   1   5 -13  217.58   17.00
  -1  -5  13  249.18   18.70
   1  -5 -13  244.58   15.00
   1  -5 -13  250.67   20.20
   1   5 -12  526.95   33.20
  -1   5  12  490.95   24.90
   1   5 -12  521.15   32.50
   1   5 -12  446.76   27.70
   1  -5 -12  470.75   30.10
  -1  -5  12  495.25   29.00
   1  -5 -12  465.05   25.30
   1  -5 -12  492.35   24.80
  -1   5  11  106.59    8.90
   1   5 -11  112.59   14.30
   1   5 -11  110.79   14.00
   1   5 -11   97.79   11.00
   1  -5 -11   90.69    8.00
   1  -5 -11  102.89    9.40
  -1  -5  11  106.79   12.40
  -1  -5  11  115.69   10.90
   1  -5 -11   84.39   12.10
  -1   5  10 1085.79   48.40
   1   5 -10 1023.80   53.89
   1   5 -10 1022.10   54.39
   1   5 -10 1035.20   51.19
   1  -5 -10 1074.69   48.40
  -1  -5  10 1046.20   50.59
   1  -5 -10  995.50   48.40
  -1  -5  10 1005.30   53.09
  -1  -5  10 1016.50   51.79
   1  -5 -10 1037.50   51.49
   1   5  -9   12.30    7.60
   1   5  -9   14.20    5.20
  -1   5   9   16.60    4.60
   1   5  -9   16.10    6.90
   1  -5  -9   18.70    4.40
  -1  -5   9   17.70    8.20
  -1  -5   9   17.60    5.30
  -1  -5   9   14.70    6.40
   1  -5  -9   30.60    7.10
   1   5  -8  543.25   32.20
   1   5  -8  583.44   33.30
   1   5  -8  593.04   30.80
  -1   5   8  566.74   28.70
  -1  -5   8  593.04   31.80
   1  -5  -8  525.25   28.50
   1  -5  -8  536.15   32.70
  -1  -5   8  623.24   32.80
   1  -5  -8  595.14   36.10
  -1  -5   8  598.84   30.50
   1  -5  -8  546.75   28.40
  -1   5   7   98.39    8.60
   1   5  -7  101.69    9.70
   1   5  -7   95.69   11.30
   1   5  -7   95.89   10.90
  -1  -5   7   91.79    9.00
   1  -5  -7  104.99    9.00
  -1  -5   7   90.99   10.40
   1  -5  -7   89.99    7.90
   1  -5  -7   81.79   10.30
  -1  -5   7   93.89   10.80
   1  -5  -7   92.79    8.70
   1   5  -6 1736.53   80.99
   1   5  -6 1648.83   79.69
   1   5  -6 1838.52   79.49
   1   5  -6 1751.92   80.39
  -1   5   6 1651.33   77.39
  -1  -5   6 1638.74   79.89
   1  -5  -6 1805.52   81.09
  -1  -5   6 1693.53   78.79
  -1  -5   6 1689.73   79.79
   1  -5  -6 1759.72   77.59
   1  -5  -6 1697.73   76.89
   1  -5  -6 1776.12   77.89
  -1   5   5  123.99    9.80
   1   5  -5  139.49   11.00
   1   5  -5  170.48   12.30
   1  -5  -5  148.59   12.00
  -1  -5   5  130.19   10.40
   1  -5  -5  139.29    9.00
  -1  -5   5  153.38   12.30
   1  -5  -5  113.99    9.40
   1  -5  -5  145.99   10.60
   1   5  -4   19.60    5.60
   1   5  -4   17.90    5.00
   1   5  -4   19.30    6.20
  -1   5   4   17.50    4.50
   1   5  -4   23.30    6.10
  -1   5   4   21.40    4.00
   1  -5  -4   17.70    5.60
  -1  -5   4   20.60    5.90
  -1  -5   4   25.00    6.20
  -1  -5   4   15.80    4.80
   1  -5  -4   16.80    3.30
   1  -5  -4   14.90    4.70
  -1  -5   4   18.20    4.70
   1  -5  -4   15.60    4.00
   1   5  -3  187.48   13.40
  -1   5   3  183.68   12.50
   1   5  -3  223.78   13.80
   1   5  -3  185.48   13.90
  -1   5   3  214.38   13.40
   1   5  -3  223.48   15.10
  -1   5   3  221.28   14.60
  -1  -5   3  222.98   13.60
   1  -5  -3  190.48   13.40
  -1  -5   3  186.98   14.10
   1  -5  -3  211.38   11.10
  -1  -5   3  201.28   13.40
   1  -5  -3  196.28   13.90
  -1  -5   3  207.28   14.10
   1  -5  -3  184.68   12.50
   1   5  -2   52.89    6.70
  -1   5   2   46.20    6.70
   1   5  -2   52.99    7.60
   1   5  -2   39.90    6.20
   1   5  -2   48.00    7.50
  -1   5   2   45.50    4.80
  -1   5   2   54.69    6.10
  -1   5   2   63.99    7.30
  -1  -5   2   56.79    7.60
   1  -5  -2   44.00    7.10
   1  -5  -2   48.20    6.10
   1  -5  -2   51.39    4.70
   1  -5  -2   49.20    7.20
  -1  -5   2   40.30    6.10
  -1  -5   2   45.80    7.10
   1   5  -1  657.53   33.10
   1   5  -1  622.64   30.80
  -1   5   1  629.04   32.20
  -1   5   1  640.44   32.00
  -1   5   1  637.34   31.50
   1   5  -1  620.34   32.00
   1   5  -1  643.34   31.70
  -1   5   1  641.54   29.50
  -1  -5   1  597.44   31.30
  -1  -5   1  623.04   30.70
   1  -5  -1  662.73   32.30
  -1  -5   1  625.74   32.30
   1  -5  -1  607.14   29.30
   1  -5  -1  644.64   31.50
  -1  -5   1  625.74   32.20
   1  -5  -1  587.44   31.80
  -1   5   0 1180.08   53.59
   1   5   0 1171.18   55.29
  -1   5   0 1210.08   55.39
   1   5   0 1206.78   56.59
  -1   5   0 1197.68   55.69
   1   5   0 1115.99   53.89
  -1   5   0 1173.38   55.89
   1   5   0 1250.47   55.89
   1  -5   0 1163.98   55.29
  -1  -5   0 1164.78   55.99
  -1  -5   0 1187.68   55.69
   1  -5   0 1149.19   53.39
  -1  -5   0 1130.89   53.89
  -1  -5   0 1264.67   56.09
   1  -5   0 1175.08   55.49
   1  -5   0 1273.87   56.29
   1   5   1 1919.91   85.59
  -1   5  -1 1940.51   85.89
  -1   5  -1 1968.20   86.39
  -1   5  -1 1804.02   83.99
   1   5   1 1823.82   83.89
  -1   5  -1 1845.02   85.29
   1   5   1 1936.61   85.39
   1   5   1 1977.40   86.99
   1  -5   1 1811.62   85.09
   1  -5   1 1843.92   85.59
  -1  -5  -1 1914.91   85.19
  -1  -5  -1 1748.72   83.59
  -1  -5  -1 1971.60   86.59
  -1  -5  -1 2000.20   85.99
   1  -5   1 1917.91   86.29
   1   5   2  893.31   44.90
   1   5   2  833.22   42.10
  -1   5  -2  953.10   43.00
  -1   5  -2  922.71   43.80
  -1   5  -2  919.41   44.20
  -1   5  -2  957.60   44.80
   1   5   2  937.51   43.60
   1  -5   2  912.01   44.00
  -1  -5  -2  977.80   44.00
   1  -5   2  875.51   44.40
  -1  -5  -2  825.82   42.80
  -1  -5  -2  862.51   41.90
  -1  -5  -2  946.01   45.00
   1  -5   2  881.51   43.40
  -1   5  -3  461.95   24.10
  -1   5  -3  462.25   24.90
   1   5   3  387.46   22.30
  -1   5  -3  428.86   23.30
   1   5   3  437.96   23.40
   1  -5   3  462.95   25.00
  -1  -5  -3  392.16   21.80
  -1  -5  -3  449.16   23.50
   1  -5   3  429.16   24.10
  -1  -5  -3  401.36   22.70
   1  -5   3  443.06   23.70
  -1  -5  -3  452.55   25.10
   1   5   4  331.27   19.80
  -1   5  -4  398.16   21.30
  -1   5  -4  353.96   20.80
  -1   5  -4  378.56   22.10
   1   5   4  316.97   19.50
  -1  -5  -4  347.77   21.90
  -1  -5  -4  357.86   19.40
   1  -5   4  371.06   21.90
  -1  -5  -4  391.06   20.50
  -1  -5  -4  355.46   19.80
   1  -5   4  350.06   20.40
   1  -5   4  344.67   21.10
  -1   5  -5   14.80    5.30
  -1   5  -5   13.70    4.90
   1   5   5    7.00    3.60
  -1   5  -5   10.90    5.70
   1  -5   5    9.40    3.80
  -1  -5  -5   12.10    5.70
  -1  -5  -5   14.00    4.00
   1  -5   5   15.80    5.70
   1  -5   5    9.10    5.10
  -1  -5  -5   18.80    5.00
  -1  -5  -5   16.40    4.70
  -1   5  -6   38.50    7.40
  -1   5  -6   26.60    7.30
   1   5   6   28.40    5.40
  -1   5  -6   38.70    7.90
   1  -5   6   21.20    6.50
  -1  -5  -6   38.00    6.60
  -1  -5  -6   31.20    5.60
  -1  -5  -6   37.90    8.40
   1  -5   6   30.40    6.10
  -1  -5  -6   32.50    6.00
   1  -5   6   18.00    6.40
  -1   5  -7   21.90    5.90
  -1   5  -7   10.10    5.90
  -1   5  -7   13.80    6.40
   1   5   7   22.90    5.60
   1  -5   7   11.20    5.80
  -1  -5  -7   33.30    7.00
   1  -5   7   13.50    6.30
  -1  -5  -7   24.80    7.30
   1  -5   7   20.60    5.60
  -1  -5  -7   15.00    4.60
   1   5   8   32.90    6.30
  -1   5  -8   27.20    6.60
  -1  -5  -8   33.20    5.90
   1  -5   8   30.50    6.80
   1  -5   8   41.90    8.30
  -1  -5  -8   46.80    7.30
  -1   5  -9    7.40    6.20
  -1   5  -9    0.10    5.40
   1   5   9   -0.70    3.70
  -1   5  -9   -2.20    3.60
  -1  -5  -9    7.40    3.80
   1  -5   9   -7.90    3.40
   1  -5   9    2.50    5.50
  -1  -5  -9   12.50    4.70
   1  -5   9    3.00    5.80
  -1  -5  -9   -5.70    4.20
  -1   5 -10   25.40    7.00
  -1   5 -10   24.30    9.10
  -1   5 -10   21.20    7.80
   1   5  10   32.00    6.20
   1  -5  10   34.70    9.10
  -1  -5 -10   25.60    5.20
   1  -5  10   14.30    5.60
   1  -5  10   11.20    7.40
  -1  -5 -10   24.80    6.20
  -1  -5 -10   17.90    7.10
  -1   5 -11   46.20   11.40
  -1   5 -11   67.79   10.00
   1   5  11   60.79    8.20
  -1   5 -11   63.39   12.10
  -1  -5 -11   50.49   11.20
   1  -5  11   55.89   10.60
  -1  -5 -11   70.69    9.00
  -1  -5 -11   58.59    7.30
  -1   5 -12    7.70    6.60
  -1   5 -12    2.10    7.40
   1   5  12   20.60    5.50
  -1   5 -12   24.30    7.30
  -1  -5 -12   13.50    9.60
  -1  -5 -12   19.10    5.60
   1  -5  12   14.80    7.50
  -1  -5 -12    8.40    4.10
   1   5  13   85.09    9.70
  -1   5 -13   97.49   11.80
  -1   5 -13   69.09   14.60
  -1   5 -13   67.69   13.70
  -1  -5 -13   88.49    8.70
  -1  -5 -13  110.59   15.60
   1  -5  13  107.99   13.80
  -1  -5 -13   96.09   10.10
  -1   5 -14    7.50    5.80
  -1   5 -14    3.20    8.10
  -1   5 -14    7.60    7.40
  -1  -5 -14    1.30    4.40
  -1  -5 -14    8.60    4.20
   1  -5  14   -4.70    6.20
  -1   5 -15   48.40   12.90
  -1   5 -15   63.79   11.50
  -1   5 -15   45.20   13.40
  -1  -5 -15   50.69   10.90
  -1  -5 -15   35.70    7.00
   1  -5  15   38.60   10.00
  -1   5 -16   25.60   11.40
  -1   5 -16   23.90   11.10
  -1   5 -16   17.50    7.60
   1  -5  16   27.80    9.00
  -1  -5 -16   10.30   10.20
  -1   5 -17   22.80   12.10
  -1   5 -17    1.20   10.60
  -1   5 -17    4.50    5.30
   1  -5  17   22.40    9.90
  -1  -5 -17    4.10    9.80
  -1   5 -18   -3.00    5.70
  -1   5 -18   -9.80    9.80
  -1   5 -18   14.20   10.90
   1  -5  18    0.40    8.40
  -1  -5 -18   -1.20    9.50
  -1   5 -19   11.20   12.00
  -1   5 -19   -0.60   11.10
  -1   5 -19    5.50    5.70
  -1  -5 -19    5.00    9.90
   1   6 -19   28.30    7.90
   1   6 -19   53.59   20.80
   1  -6 -19   21.50   11.70
   1   6 -18    8.80   10.80
   1   6 -18   16.20    7.00
   1   6 -18    6.20    9.40
  -1  -6  18   -6.90    7.80
   1  -6 -18   14.40    9.80
   1   6 -17   14.40   10.50
   1   6 -17    9.00   10.20
   1   6 -17   12.10    6.50
  -1  -6  17    1.00    7.20
   1   6 -16  129.89   18.90
   1   6 -16  127.29   18.30
   1   6 -16  138.89   14.60
  -1  -6  16  159.68   16.60
   1   6 -15  241.48   23.10
   1   6 -15  221.28   21.50
   1   6 -15  234.28   23.40
  -1  -6  15  252.27   20.40
   1  -6 -15  252.87   23.80
   1   6 -14   -4.90    6.40
  -1   6  14    3.50    4.20
   1   6 -14    3.30    8.40
   1   6 -14   -2.50    4.50
   1  -6 -14   -7.20    3.60
   1  -6 -14   -0.80    4.00
  -1  -6  14   -8.00    5.30
   1  -6 -14    0.20    8.10
  -1   6  13   99.19    9.70
   1   6 -13   89.69   11.50
   1   6 -13   75.29   14.60
   1   6 -13   58.59   13.10
   1  -6 -13   94.79   14.20
  -1  -6  13  106.19   13.90
   1  -6 -13   93.49    9.80
   1  -6 -13   96.59    8.60
   1   6 -12   18.40    6.60
   1   6 -12   20.60    9.20
   1   6 -12   10.80    7.40
  -1   6  12   12.60    5.20
   1  -6 -12   14.70    5.50
   1  -6 -12   13.90    4.50
  -1  -6  12    6.90    7.10
   1   6 -11  498.75   31.80
   1   6 -11  482.55   28.80
  -1   6  11  534.25   31.40
   1   6 -11  495.55   32.50
   1  -6 -11  447.56   28.20
   1  -6 -11  471.85   25.50
  -1  -6  11  445.96   29.40
   1  -6 -11  537.35   33.40
   1  -6 -11  451.95   25.90
   1   6 -10    9.40    7.60
  -1   6  10    7.50    4.70
   1   6 -10    1.70    4.90
   1   6 -10    5.20    5.70
   1  -6 -10   17.10    8.70
  -1  -6  10    1.50    6.30
   1  -6 -10   11.40    5.40
  -1  -6  10    1.50    7.80
   1  -6 -10   10.40    4.60
  -1  -6  10    5.40    4.60
   1  -6 -10    4.30    3.50
   1   6  -9  543.05   30.20
   1   6  -9  530.35   32.70
  -1   6   9  514.35   27.60
   1   6  -9  522.15   31.90
   1  -6  -9  479.45   28.30
  -1  -6   9  559.34   29.80
   1  -6  -9  547.95   27.80
   1  -6  -9  487.85   27.70
   1  -6  -9  575.34   33.40
  -1  -6   9  555.74   31.70
  -1  -6   9  513.65   31.40
   1   6  -8  282.87   19.30
   1   6  -8  295.07   21.70
  -1   6   8  282.07   17.40
   1   6  -8  262.37   20.50
   1  -6  -8  293.37   17.30
   1  -6  -8  274.67   17.60
  -1  -6   8  321.87   19.90
  -1  -6   8  298.27   20.60
  -1  -6   8  295.77   20.70
   1  -6  -8  282.67   21.30
  -1   6   7 1118.09   51.69
   1   6  -7 1098.49   53.49
   1   6  -7 1064.19   55.39
   1   6  -7 1058.69   54.29
  -1  -6   7 1196.58   53.69
   1  -6  -7 1075.79   50.59
   1  -6  -7 1125.19   52.09
   1  -6  -7 1042.10   51.19
  -1  -6   7 1069.39   54.29
   1  -6  -7 1075.19   55.19
  -1  -6   7 1033.10   54.29
   1   6  -6  573.64   32.40
  -1   6   6  590.54   30.70
   1   6  -6  598.14   33.20
   1   6  -6  586.64   32.00
   1   6  -6  611.44   33.90
  -1  -6   6  619.84   33.20
  -1  -6   6  595.14   31.70
   1  -6  -6  579.24   33.10
   1  -6  -6  591.64   30.40
  -1  -6   6  576.74   32.90
   1  -6  -6  622.04   29.20
   1   6  -5   23.70    7.10
   1   6  -5   23.00    6.20
   1   6  -5   30.50    7.10
   1   6  -5   20.60    7.20
  -1   6   5   23.60    5.40
   1  -6  -5   16.20    4.50
  -1  -6   5   24.70    6.90
  -1  -6   5   17.80    5.30
  -1  -6   5   24.60    6.30
   1  -6  -5   23.60    5.90
   1  -6  -5   29.10    7.00
   1  -6  -5   23.50    4.00
  -1   6   4   35.00    5.50
   1   6  -4   23.10    5.70
  -1   6   4   33.70    7.30
   1   6  -4   31.90    7.20
  -1   6   4   36.60    6.40
   1   6  -4   28.90    6.50
  -1   6   4   34.80    4.90
   1   6  -4   41.10    7.80
   1  -6  -4   38.50    4.40
  -1  -6   4   26.00    5.80
   1  -6  -4   29.50    5.40
  -1  -6   4   29.10    6.00
   1  -6  -4   53.69    7.70
  -1  -6   4   27.40    6.70
   1  -6  -4   52.99    7.70
  -1  -6   4   25.10    6.70
   1   6  -3  674.73   34.90
  -1   6   3  657.73   33.80
   1   6  -3  707.73   34.20
  -1   6   3  633.34   33.30
  -1   6   3  613.54   31.10
  -1   6   3  635.54   34.90
   1   6  -3  650.83   34.20
   1   6  -3  735.13   36.20
   1  -6  -3  668.33   33.50
   1  -6  -3  711.43   34.50
  -1  -6   3  654.33   34.70
  -1  -6   3  706.53   33.80
  -1  -6   3  633.04   33.90
  -1  -6   3  652.13   35.00
   1  -6  -3  675.13   34.90
   1  -6  -3  617.04   30.80
   1   6  -2    1.40    2.90
  -1   6   2    5.60    3.50
   1   6  -2    5.40    4.40
   1   6  -2    8.20    4.00
  -1   6   2    6.20    4.10
  -1   6   2    5.00    4.30
  -1   6   2    6.80    2.90
   1   6  -2    3.70    4.40
  -1  -6   2    4.60    3.50
   1  -6  -2    3.20    2.50
   1  -6  -2    7.70    4.30
  -1  -6   2    3.80    4.10
  -1  -6   2    7.40    3.70
   1  -6  -2    6.80    4.20
  -1  -6   2    1.80    3.60
   1  -6  -2    4.30    3.30
  -1   6   1   58.69    7.10
   1   6  -1   47.00    7.60
  -1   6   1   52.69    5.50
   1   6  -1   47.30    8.50
  -1   6   1   57.69    7.60
   1   6  -1   50.79    6.40
   1   6  -1   54.79    7.30
  -1   6   1   55.29    8.70
  -1  -6   1   47.50    6.70
  -1  -6   1   46.80    6.20
  -1  -6   1   54.09    7.90
   1  -6  -1   49.99    7.80
   1  -6  -1   53.09    7.50
   1  -6  -1   46.60    6.60
  -1  -6   1   41.70    7.00
   1  -6  -1   46.60    5.30
   1   6   0  112.39    9.80
  -1   6   0   98.29    9.00
  -1   6   0   85.69    7.30
   1   6   0   93.89    9.10
   1   6   0   84.19    7.90
  -1   6   0   91.89    9.80
   1   6   0   81.09    9.90
   1  -6   0   89.79    8.50
  -1  -6   0   75.79    8.40
   1  -6   0   77.29    8.50
   1  -6   0   88.09    7.40
   1  -6   0   96.29   10.20
  -1  -6   0   75.29    8.90
   1   6   1 1133.69   54.39
  -1   6  -1 1112.09   54.59
   1   6   1 1066.59   52.39
  -1   6  -1 1130.49   55.19
  -1   6  -1 1079.39   52.59
   1   6   1 1227.68   56.29
   1   6   1 1239.58   54.59
  -1   6  -1 1123.79   54.39
   1  -6   1 1155.68   55.29
  -1  -6  -1 1112.89   52.39
  -1  -6  -1 1134.39   54.09
  -1  -6  -1 1258.57   55.29
   1  -6   1 1156.98   54.29
  -1  -6  -1 1128.89   55.19
   1  -6   1 1098.19   54.49
   1  -6   1 1081.19   54.29
  -1   6  -2 1128.29   54.09
  -1   6  -2 1136.29   53.69
   1   6   2 1154.78   55.29
   1   6   2 1104.69   53.29
   1   6   2 1083.79   51.69
  -1   6  -2 1128.39   54.69
  -1   6  -2 1142.29   52.59
   1  -6   2 1059.29   53.09
  -1  -6  -2 1099.49   55.39
   1  -6   2 1069.59   54.09
   1  -6   2 1093.69   53.69
  -1  -6  -2 1132.79   54.59
  -1  -6  -2 1106.59   51.39
  -1  -6  -2 1165.78   53.79
   1   6   3    2.80    4.40
  -1   6  -3    4.60    3.70
  -1   6  -3    2.30    3.60
   1   6   3   -1.00    2.80
  -1   6  -3   -2.40    3.80
   1   6   3    0.80    3.00
  -1   6  -3    0.70    3.20
  -1  -6  -3    1.00    2.60
  -1  -6  -3    3.20    3.20
  -1  -6  -3   -0.60    3.60
   1  -6   3    0.20    3.10
   1  -6   3   -3.60    3.70
  -1  -6  -3   -0.70    3.70
   1  -6   3    0.40    3.50
  -1   6  -4  532.45   31.80
   1   6   4  515.35   28.40
   1   6   4  500.15   27.60
  -1   6  -4  545.55   30.70
  -1   6  -4  590.44   29.60
  -1  -6  -4  545.75   28.40
  -1  -6  -4  504.95   30.40
   1  -6   4  549.95   29.10
  -1  -6  -4  540.75   31.10
   1  -6   4  514.25   29.50
   1  -6   4  528.55   30.30
  -1  -6  -4  555.44   27.30
  -1   6  -5 2163.38   97.59
  -1   6  -5 2198.88   97.79
   1   6   5 1867.01   95.29
  -1   6  -5 2034.30   98.59
   1   6   5 2286.77   96.79
   1  -6   5 2095.39   97.89
  -1  -6  -5 2140.69   97.19
   1  -6   5 2176.08   98.79
  -1  -6  -5 2317.17   96.59
   1  -6   5 1936.71   96.59
  -1  -6  -5 2089.69   99.19
  -1  -6  -5 2241.88   96.79
  -1   6  -6 2461.85  115.49
  -1   6  -6 2506.85  113.99
   1   6   6 2649.63  112.89
  -1   6  -6 2374.86  114.09
   1  -6   6 2730.43  114.19
  -1  -6  -6 2562.74  112.79
  -1  -6  -6 2465.55  112.29
   1  -6   6 2393.56  114.79
   1  -6   6 2613.64  115.19
  -1  -6  -6 2477.15  116.19
  -1  -6  -6 2361.46  111.69
  -1   6  -7  868.31   47.80
  -1   6  -7  885.71   46.10
   1   6   7  934.51   44.80
  -1   6  -7  918.61   47.40
  -1  -6  -7  840.32   44.40
  -1  -6  -7  982.70   45.10
   1  -6   7  846.92   46.80
  -1  -6  -7  897.51   44.40
  -1  -6  -7 1001.00   49.70
   1   6   8  417.96   23.50
  -1   6  -8  435.06   25.40
  -1   6  -8  370.36   25.90
  -1   6  -8  401.76   27.00
   1  -6   8  394.36   25.80
  -1  -6  -8  362.36   22.60
  -1  -6  -8  428.76   23.70
  -1  -6  -8  414.26   24.10
   1  -6   8  442.46   27.00
   1  -6   8  406.96   24.50
  -1   6  -9  433.96   30.20
  -1   6  -9  452.85   29.70
  -1   6  -9  435.76   28.00
   1   6   9  478.35   26.50
  -1  -6  -9  518.75   32.80
   1  -6   9  506.45   30.30
   1  -6   9  484.35   28.10
  -1  -6  -9  491.55   26.30
   1  -6   9  480.65   29.80
  -1  -6  -9  507.05   28.60
  -1  -6  -9  463.45   26.40
  -1   6 -10  455.15   30.90
  -1   6 -10  528.85   32.60
   1   6  10  480.25   26.60
  -1   6 -10  497.75   29.30
  -1  -6 -10  484.25   29.50
  -1  -6 -10  465.55   27.00
   1  -6  10  487.35   30.60
  -1  -6 -10  472.95   26.40
  -1   6 -11  344.17   25.70
  -1   6 -11  341.37   26.50
   1   6  11  357.16   20.90
  -1   6 -11  340.27   23.40
  -1  -6 -11  308.77   20.10
  -1  -6 -11  360.66   24.70
   1  -6  11  377.86   25.20
  -1  -6 -11  342.47   21.30
  -1   6 -12    8.80    7.40
  -1   6 -12    7.90    5.80
  -1   6 -12   13.70    8.40
   1   6  12   21.80    7.60
  -1  -6 -12    8.50    5.50
  -1  -6 -12   10.70    4.80
   1  -6  12    5.30    7.20
  -1   6 -13  290.97   21.20
  -1   6 -13  309.77   31.60
   1  -6  13  304.67   23.40
  -1  -6 -13  315.77   24.80
  -1  -6 -13  256.87   17.70
  -1  -6 -13  279.27   18.90
  -1   6 -14  126.99   14.20
  -1   6 -14  131.09   18.20
  -1   6 -14  134.39   17.70
  -1  -6 -14  124.09   11.00
   1  -6  14  125.29   16.30
  -1  -6 -14  145.39   12.50
  -1   6 -15  175.88   20.60
  -1   6 -15  214.68   17.50
  -1   6 -15  153.98   20.60
  -1  -6 -15  169.18   12.60
   1  -6  15  183.98   18.80
  -1  -6 -15  145.29   13.30
  -1   6 -16   18.20   10.30
  -1   6 -16    2.10    8.90
  -1   6 -16    8.00    6.60
  -1  -6 -16   16.00    5.30
   1  -6  16   -1.40    7.30
  -1   6 -17  288.47   22.60
  -1   6 -17  334.27   29.50
  -1   6 -17  341.67   29.70
   1  -6  17  243.08   24.00
  -1   6 -18  212.28   26.20
  -1   6 -18  268.67   21.50
  -1   6 -18  262.97   30.70
  -1  -6 -18  266.77   26.90
  -1   6 -19  102.69   13.30
  -1   6 -19   85.49   19.80
  -1   6 -19   71.59   17.60
   1   7 -19  109.89   14.40
   1   7 -19  154.68   21.60
   1  -7 -19   82.39   17.00
   1   7 -18   16.30    8.90
   1   7 -18   13.90    7.20
   1   7 -18    0.50    9.60
  -1  -7  18  -22.80    8.60
   1   7 -17   14.80   11.80
   1   7 -17    4.70    6.40
   1   7 -17    3.20    8.30
  -1  -7  17    2.10    8.90
   1   7 -16   50.29   10.50
   1   7 -16   65.89   14.50
   1   7 -16   58.79   14.80
  -1  -7  16   49.00   11.80
   1   7 -15  280.97   21.40
   1   7 -15  242.68   25.10
   1   7 -15  252.77   24.20
   1  -7 -15  262.67   16.90
   1  -7 -15  261.37   24.10
  -1  -7  15  264.17   22.40
   1   7 -14   16.70    9.40
   1   7 -14   14.60    9.20
   1   7 -14   16.10    7.20
   1  -7 -14   17.60    6.00
   1  -7 -14   13.90    4.80
  -1  -7  14   15.00    8.60
   1   7 -13  279.47   36.30
   1   7 -13  285.07   31.50
   1   7 -13  328.77   23.20
   1  -7 -13  334.77   20.30
   1  -7 -13  346.67   19.80
   1  -7 -13  328.87   24.10
  -1  -7  13  355.26   25.40
   1   7 -12  569.74   34.00
   1   7 -12  520.85   37.20
   1   7 -12  560.24   37.00
  -1   7  12  581.14   30.90
   1  -7 -12  527.95   33.00
  -1  -7  12  624.14   35.80
   1  -7 -12  630.24   31.50
   1  -7 -12  594.44   30.50
   1   7 -11  543.35   34.30
   1   7 -11  537.55   34.90
  -1   7  11  528.35   28.40
   1   7 -11  526.05   31.50
  -1  -7  11  559.94   33.20
   1  -7 -11  500.95   28.60
   1  -7 -11  486.35   27.70
   1  -7 -11  525.55   30.00
   1   7 -10    0.50    7.00
   1   7 -10   10.70    7.20
   1   7 -10    9.10    5.50
  -1   7  10   10.10    5.50
   1  -7 -10    9.30    5.40
   1  -7 -10   13.20    8.60
  -1  -7  10    0.70    6.40
   1  -7 -10    6.10    4.00
   1  -7 -10    3.80    4.60
   1   7  -9   -0.40    5.60
   1   7  -9   -3.60    5.10
   1   7  -9   -1.00    4.20
  -1   7   9    4.70    4.30
   1  -7  -9    0.90    3.10
   1  -7  -9    8.40    5.10
   1  -7  -9    2.20    6.70
  -1  -7   9   -4.80    5.20
   1  -7  -9    9.20    4.50
  -1   7   8  217.48   16.30
   1   7  -8  191.28   17.50
   1   7  -8  181.08   15.40
   1   7  -8  162.98   16.20
   1  -7  -8  178.78   14.50
   1  -7  -8  203.68   17.80
  -1  -7   8  222.08   18.30
  -1  -7   8  193.18   15.00
   1  -7  -8  179.58   14.50
  -1  -7   8  170.18   16.20
   1  -7  -8  170.68   13.20
  -1   7   7  130.79   11.80
   1   7  -7  129.29   12.50
   1   7  -7  120.29   13.80
   1   7  -7  110.59   13.00
   1  -7  -7  114.19   10.60
  -1  -7   7  120.29   11.80
  -1  -7   7  125.19   13.80
  -1  -7   7  133.89   13.20
   1  -7  -7  141.69   14.30
   1  -7  -7  138.89   12.60
   1  -7  -7  146.29   10.00
   1   7  -6   31.30    8.00
   1   7  -6   25.20    7.60
   1   7  -6   25.50    8.60
   1   7  -6   23.70    6.90
  -1  -7   6   28.70    8.20
   1  -7  -6   37.70    6.60
   1  -7  -6   34.20    8.40
   1   7  -5  500.25   29.20
   1   7  -5  510.85   29.20
  -1   7   5  493.55   28.20
  -1   7   5  524.45   26.10
   1   7  -5  555.04   31.60
   1   7  -5  496.85   29.70
  -1  -7   5  550.84   30.60
   1  -7  -5  474.25   27.40
   1  -7  -5  464.25   29.40
   1  -7  -5  533.05   28.90
  -1  -7   5  566.44   31.00
   1  -7  -5  480.05   25.00
  -1  -7   5  541.55   29.20
   1   7  -4    0.30    5.00
  -1   7   4    8.70    5.30
  -1   7   4    4.10    3.60
  -1   7   4    8.30    3.50
   1   7  -4    4.60    4.00
   1   7  -4   10.50    5.30
  -1   7   4    8.60    5.00
   1   7  -4    0.60    4.50
  -1  -7   4    6.90    4.20
  -1  -7   4    0.70    4.90
  -1  -7   4    9.00    5.10
   1  -7  -4    6.20    5.00
  -1  -7   4    6.70    4.20
   1  -7  -4    7.40    3.00
   1  -7  -4   -3.50    4.40
  -1   7   3  320.37   20.30
  -1   7   3  315.37   21.60
   1   7  -3  345.07   20.40
  -1   7   3  326.37   20.00
   1   7  -3  309.27   21.00
   1   7  -3  334.07   23.10
   1   7  -3  319.07   21.80
  -1   7   3  333.07   17.80
   1  -7  -3  329.37   17.40
   1  -7  -3  370.96   21.30
   1  -7  -3  333.47   21.00
  -1  -7   3  318.67   19.70
  -1  -7   3  325.87   21.70
   1  -7  -3  329.47   20.00
  -1  -7   3  308.77   20.90
  -1  -7   3  322.87   20.40
  -1   7   2  292.87   16.30
   1   7  -2  304.07   19.30
  -1   7   2  270.57   18.80
   1   7  -2  301.07   21.40
   1   7  -2  276.87   19.30
   1   7  -2  274.07   17.90
  -1   7   2  301.97   18.80
  -1   7   2  293.77   19.90
   1  -7  -2  292.57   16.00
   1  -7  -2  343.37   19.40
   1  -7  -2  290.37   19.50
  -1  -7   2  294.37   19.00
  -1  -7   2  297.47   20.30
   1  -7  -2  291.87   19.10
  -1  -7   2  278.07   19.20
  -1  -7   2  281.77   17.70
  -1   7   1   20.80    4.30
  -1   7   1   16.90    5.40
   1   7  -1   20.80    5.00
   1   7  -1   19.40    5.50
   1   7  -1   25.60    6.50
  -1   7   1   12.40    4.90
  -1   7   1   12.10    5.60
  -1  -7   1   10.70    5.20
  -1  -7   1   14.10    5.20
   1  -7  -1   10.60    5.30
  -1  -7   1   19.60    6.30
   1  -7  -1    7.40    4.30
  -1  -7   1    7.90    4.10
   1  -7  -1   10.30    3.60
   1  -7  -1   10.50    6.20
  -1   7   0  853.61   41.30
   1   7   0  900.21   44.30
   1   7   0  894.01   43.70
  -1   7   0  868.91   44.60
  -1   7   0  869.71   43.50
   1   7   0  791.12   47.30
   1   7   0  849.72   41.80
  -1   7   0  852.51   43.80
  -1  -7   0  820.32   44.10
   1  -7   0  884.01   43.50
  -1  -7   0  899.01   41.90
   1  -7   0  835.12   43.70
  -1  -7   0  910.71   43.70
   1   7   1  469.35   27.40
  -1   7  -1  454.75   25.40
  -1   7  -1  493.25   28.00
   1   7   1  473.05   25.50
   1   7   1  484.95   31.60
  -1   7  -1  480.55   28.30
   1   7   1  499.95   27.30
  -1   7  -1  503.85   27.70
  -1  -7  -1  484.45   28.10
   1  -7   1  459.95   27.40
   1  -7   1  497.35   27.30
  -1  -7  -1  508.75   25.50
  -1  -7  -1  461.15   27.90
   1  -7   1  508.35   29.10
  -1  -7  -1  513.85   27.40
  -1   7  -2 1071.99   49.80
  -1   7  -2  979.90   47.60
  -1   7  -2  977.40   49.50
   1   7   2  944.11   46.80
   1   7   2  958.90   48.70
   1  -7   2  999.50   48.90
   1  -7   2  942.71   49.00
  -1  -7  -2 1005.30   46.60
  -1  -7  -2 1013.40   49.40
  -1  -7  -2  986.30   50.19
   1  -7   2  983.00   50.19
  -1   7  -3  788.92   41.60
  -1   7  -3  787.12   40.10
   1   7   3  765.92   38.80
   1   7   3  776.42   42.60
  -1   7  -3  774.22   42.10
  -1   7  -3  761.42   40.90
   1  -7   3  742.53   41.00
  -1  -7  -3  791.42   42.10
   1  -7   3  754.12   40.60
  -1  -7  -3  796.12   38.50
  -1  -7  -3  912.31   41.20
  -1  -7  -3  900.21   41.70
   1  -7   3  764.32   42.10
  -1   7  -4  330.27   23.70
   1   7   4  380.86   22.70
  -1   7  -4  350.86   22.60
   1   7   4  348.67   20.80
  -1   7  -4  369.06   22.60
  -1  -7  -4  352.56   21.70
  -1  -7  -4  338.07   20.00
   1  -7   4  385.76   24.40
  -1  -7  -4  366.36   24.30
  -1  -7  -4  362.86   22.60
   1  -7   4  432.86   23.60
   1  -7   4  419.46   24.10
  -1   7  -5  117.99   12.30
  -1   7  -5  123.09   12.40
  -1   7  -5  117.79   13.10
   1   7   5  122.49   11.40
   1   7   5  123.19   11.80
  -1  -7  -5  125.29   10.20
   1  -7   5  115.49   11.90
   1  -7   5  156.68   14.00
  -1  -7  -5  160.68   14.80
   1  -7   5  125.79   14.30
  -1  -7  -5  151.38   13.10
  -1   7  -6  105.89   11.90
  -1   7  -6   98.89   13.10
  -1   7  -6  101.99   12.20
  -1  -7  -6  129.69   11.30
  -1  -7  -6  124.29   10.50
   1  -7   6  137.59   13.60
  -1  -7  -6  133.29   12.40
   1  -7   6  115.49   13.90
  -1  -7  -6  125.49   14.00
   1  -7   6  132.99   12.20
   1   7   7  383.26   23.10
  -1   7  -7  394.26   26.70
  -1   7  -7  375.26   24.30
  -1   7  -7  393.56   25.40
  -1  -7  -7  398.46   23.80
   1  -7   7  373.26   23.70
  -1  -7  -7  404.16   23.10
   1  -7   7  377.26   26.10
  -1  -7  -7  353.86   22.20
   1  -7   7  380.56   25.40
  -1  -7  -7  403.86   27.00
   1   7   8    7.90    5.50
  -1   7  -8   19.70    7.70
  -1   7  -8    9.20    7.50
  -1   7  -8   10.60    5.60
   1  -7   8   17.70    9.20
   1  -7   8    7.60    7.70
  -1  -7  -8   13.00    5.00
  -1  -7  -8   20.60    6.20
  -1  -7  -8    7.40    5.60
   1  -7   8   16.30    7.50
  -1  -7  -8   14.40    7.60
  -1   7  -9   75.09   14.10
   1   7   9   69.49    9.30
  -1   7  -9   67.09   12.60
  -1   7  -9   67.99   10.40
  -1  -7  -9   62.79    9.70
   1  -7   9   88.79   13.90
  -1  -7  -9   87.69   15.50
  -1  -7  -9   59.69    9.40
  -1  -7  -9   80.29    8.90
  -1   7 -10    4.90    6.50
  -1   7 -10   13.90    7.10
  -1   7 -10    6.90    8.00
   1   7  10    5.90    6.70
  -1  -7 -10    6.70    5.20
   1  -7  10   11.00    7.70
  -1  -7 -10   16.30    6.50
  -1  -7 -10   10.00    4.60
  -1   7 -11    8.90    5.80
  -1   7 -11   21.80    9.00
  -1   7 -11   18.90    8.50
  -1  -7 -11    6.90    5.30
  -1  -7 -11    7.10    4.40
   1  -7  11    8.20    8.10
  -1   7 -12   63.39   13.60
  -1   7 -12   68.69   11.00
  -1  -7 -12   55.79    9.50
   1  -7  12   56.99   13.40
  -1  -7 -12   74.69    8.60
  -1   7 -13  159.58   16.00
  -1   7 -13  146.89   18.80
  -1   7 -13  158.18   19.60
  -1  -7 -13  173.18   13.70
  -1  -7 -13  210.38   19.70
   1  -7  13  173.48   19.30
  -1  -7 -13  185.88   15.10
  -1   7 -14    9.60    6.50
  -1   7 -14    8.50    9.60
  -1   7 -14    8.50    8.40
  -1  -7 -14    7.70    5.80
   1  -7  14   -6.30    7.80
  -1   7 -15   10.90    7.00
  -1   7 -15   28.70   12.20
  -1   7 -15   10.50    8.90
  -1  -7 -15    9.20    5.40
  -1  -7 -15   12.00    5.10
   1  -7  15   -8.80    7.20
  -1   7 -16   -3.30    8.60
  -1   7 -16   19.00    8.40
  -1   7 -16    2.90   10.00
  -1  -7 -16    5.80    5.40
   1  -7  16    0.00    7.70
  -1   7 -17   15.40   10.00
  -1   7 -17   56.49   15.10
  -1   7 -17   28.20    8.90
   1  -7  17   15.30   10.10
  -1   7 -18   -8.00   10.90
  -1   7 -18   14.80    7.50
  -1   7 -18  -10.20    8.60
   1  -7  18  -16.20    9.40
   1   8 -18   -6.20    5.60
   1   8 -18    2.50    9.80
   1   8 -18   -6.30    9.60
  -1  -8  18   19.80   11.00
   1   8 -17    4.10    6.80
   1   8 -17    3.00   10.40
   1   8 -17   -0.10    9.40
  -1  -8  17   -5.80    9.90
   1   8 -16   45.90   14.50
   1   8 -16   46.10   11.00
   1   8 -16   67.49   15.30
   1  -8 -16   56.79    7.80
  -1  -8  16   41.50   11.50
   1  -8 -16   65.69    8.70
   1   8 -15   31.40    9.30
   1   8 -15   11.50   10.60
   1   8 -15   30.80   11.40
   1  -8 -15   18.10    5.90
   1  -8 -15   16.90    5.90
  -1  -8  15   15.10   10.10
   1   8 -14  117.09   17.70
   1   8 -14  110.79   14.00
   1   8 -14   99.29   18.30
   1  -8 -14  101.99   11.40
   1  -8 -14  107.89   15.70
   1  -8 -14  122.89   10.80
  -1  -8  14  106.39   19.30
   1   8 -13   -5.20    4.80
   1   8 -13    4.40    8.60
   1   8 -13    3.00    7.90
   1  -8 -13    0.10    4.30
   1  -8 -13    7.00    5.90
   1  -8 -13    4.90    7.10
   1   8 -12  119.59   18.20
   1   8 -12  117.89   19.20
   1  -8 -12  119.89   13.00
   1  -8 -12  127.59   11.30
   1  -8 -12  110.89   12.30
   1   8 -11    4.40    4.60
   1   8 -11    3.40    7.40
   1   8 -11   -3.40    6.30
   1  -8 -11    8.50    5.50
   1  -8 -11   -2.30    3.20
  -1  -8  11   -4.20    8.20
   1  -8 -11    1.10    4.10
   1   8 -10   15.60    8.30
   1   8 -10    4.80    7.70
   1   8 -10   12.10    6.30
  -1  -8  10    6.70    8.60
   1  -8 -10    8.10    4.70
   1  -8 -10   10.90    5.90
   1  -8 -10   20.80    5.60
  -1   8   9  263.57   20.90
   1   8  -9  260.87   22.50
   1   8  -9  296.07   21.30
   1   8  -9  277.37   22.10
   1  -8  -9  299.07   17.50
  -1  -8   9  262.07   22.80
   1  -8  -9  276.47   19.50
   1  -8  -9  281.17   18.40
   1  -8  -9  319.97   23.80
   1   8  -8  754.22   42.90
   1   8  -8  743.23   41.70
   1   8  -8  784.32   44.60
  -1   8   8  756.82   39.80
   1  -8  -8  832.82   44.70
  -1  -8   8  811.42   44.10
   1  -8  -8  755.92   39.40
   1  -8  -8  737.73   37.20
   1  -8  -8  721.33   39.90
   1   8  -7  398.06   26.10
  -1   8   7  382.36   23.90
   1   8  -7  391.56   27.20
   1   8  -7  411.56   25.70
  -1  -8   7  412.36   27.30
  -1  -8   7  389.26   26.50
   1  -8  -7  421.66   27.30
   1  -8  -7  394.06   23.50
   1  -8  -7  365.46   21.00
   1  -8  -7  387.46   24.50
  -1  -8   7  371.26   25.00
  -1   8   6  144.69   13.20
   1   8  -6  147.19   15.90
   1   8  -6  120.79   14.20
   1   8  -6  143.59   14.20
   1   8  -6  152.78   14.00
  -1  -8   6  144.49   13.40
  -1  -8   6  133.59   15.20
   1  -8  -6  141.79   14.80
   1  -8  -6  145.49   14.30
   1  -8  -6  127.79   13.20
  -1  -8   6  145.29   14.40
   1  -8  -6  125.39    9.60
   1   8  -5  600.04   36.30
   1   8  -5  636.14   35.00
   1   8  -5  556.64   35.10
  -1   8   5  659.53   31.40
  -1   8   5  588.44   33.80
   1   8  -5  577.14   34.50
   1  -8  -5  621.54   33.60
   1  -8  -5  672.83   35.00
  -1  -8   5  601.04   36.00
  -1  -8   5  631.54   36.00
  -1  -8   5  639.34   34.80
   1  -8  -5  679.33   36.40
   1  -8  -5  638.24   30.50
  -1   8   4  660.23   32.10
  -1   8   4  679.13   35.70
  -1   8   4  610.84   36.50
   1   8  -4  608.04   35.20
   1   8  -4  621.14   37.00
   1   8  -4  639.64   35.10
   1   8  -4  578.04   35.50
   1  -8  -4  694.43   36.80
  -1  -8   4  665.13   37.00
   1  -8  -4  624.44   31.10
  -1  -8   4  662.23   36.60
   1  -8  -4  679.43   36.00
   1  -8  -4  635.84   34.30
   1   8  -3  137.59   14.60
  -1   8   3  212.38   16.60
   1   8  -3  158.28   14.00
  -1   8   3  138.99   12.80
   1   8  -3  152.08   15.10
   1   8  -3  170.68   13.90
   1  -8  -3  164.58   13.50
  -1  -8   3  169.88   16.40
  -1  -8   3  169.08   14.00
  -1  -8   3  136.39   14.70
  -1  -8   3  130.99   12.70
   1  -8  -3  204.88   15.70
   1  -8  -3  184.68   14.90
   1  -8  -3  185.08   11.20
  -1   8   2   79.99    9.90
   1   8  -2   85.29   11.50
   1   8  -2   94.19   12.20
   1   8  -2   83.09   10.20
   1   8  -2   84.09   10.10
  -1   8   2  101.79   11.50
  -1  -8   2   81.19    9.50
   1  -8  -2  105.29   10.50
  -1  -8   2   80.79   10.40
   1  -8  -2  120.79   12.30
  -1  -8   2   65.39   11.00
  -1  -8   2  110.09   11.60
   1   8  -1  396.56   24.50
  -1   8   1  360.56   22.90
   1   8  -1  359.56   23.20
   1   8  -1  357.56   21.80
   1   8  -1  377.16   25.10
  -1   8   1  394.06   24.00
  -1   8   1  357.86   24.20
  -1   8   1  364.06   20.60
  -1  -8   1  431.36   24.90
  -1  -8   1  358.76   24.10
  -1  -8   1  403.76   22.10
   1  -8  -1  389.16   24.00
   1  -8  -1  356.26   23.90
  -1  -8   1  336.47   22.70
   1  -8  -1  364.36   20.30
   1  -8  -1  360.36   22.80
   1   8   0  419.56   27.70
  -1   8   0  395.86   23.20
   1   8   0  443.86   26.30
   1   8   0  447.56   27.00
   1   8   0  459.05   24.70
  -1   8   0  429.36   27.30
  -1   8   0  487.95   27.40
  -1   8   0  414.16   25.80
  -1  -8   0  451.15   24.20
   1  -8   0  438.86   26.00
  -1  -8   0  423.66   26.90
   1  -8   0  414.56   23.40
  -1  -8   0  416.66   25.80
   1  -8   0  440.26   27.30
   1  -8   0  450.15   26.50
  -1  -8   0  478.95   28.00
  -1   8  -1  403.56   24.60
   1   8   1  361.36   22.90
  -1   8  -1  343.87   20.90
  -1   8  -1  354.96   22.90
  -1   8  -1  327.17   23.70
   1   8   1  424.26   21.80
   1   8   1  406.06   24.10
  -1  -8  -1  349.07   20.60
   1  -8   1  362.06   23.40
  -1  -8  -1  374.96   24.00
  -1  -8  -1  420.96   24.80
   1  -8   1  327.27   23.60
   1  -8   1  336.87   22.60
  -1  -8  -1  325.07   22.10
  -1   8  -2  148.99   14.40
  -1   8  -2  149.59   12.50
   1   8   2  147.79   15.10
   1   8   2  121.49   15.00
  -1   8  -2  110.39   12.10
  -1   8  -2  147.99   14.70
   1   8   2  128.69   11.30
  -1  -8  -2  159.08   14.60
  -1  -8  -2  148.69   13.80
  -1  -8  -2  139.09   12.40
  -1  -8  -2  130.49   10.50
   1  -8   2  157.88   15.10
   1  -8   2  125.99   12.60
   1  -8   2  150.28   13.90
  -1   8  -3   -0.20    5.70
   1   8   3   23.10    6.30
  -1   8  -3   13.60    6.80
   1   8   3   12.10    7.10
  -1   8  -3    4.10    5.30
   1   8   3   23.40    6.80
  -1   8  -3   18.00    6.00
  -1  -8  -3   11.70    4.60
   1  -8   3   16.40    6.00
   1  -8   3    9.30    6.90
   1  -8   3    8.40    6.30
  -1  -8  -3   13.40    6.90
  -1  -8  -3   12.20    6.50
  -1  -8  -3   19.50    6.00
  -1   8  -4  206.78   18.00
   1   8   4  217.78   15.50
  -1   8  -4  221.98   16.70
  -1   8  -4  236.18   17.70
   1   8   4  202.08   16.20
   1  -8   4  188.98   18.20
  -1  -8  -4  203.28   15.70
   1  -8   4  251.47   17.70
  -1  -8  -4  226.38   17.30
   1  -8   4  228.08   18.10
  -1  -8  -4  195.48   13.70
   1   8   5 1291.77   59.79
  -1   8  -5 1308.07   62.09
  -1   8  -5 1240.48   63.79
   1   8   5 1286.07   61.29
  -1   8  -5 1227.98   62.19
  -1  -8  -5 1289.17   61.69
  -1  -8  -5 1166.68   60.39
   1  -8   5 1198.68   63.39
   1  -8   5 1278.97   61.89
   1  -8   5 1246.68   62.69
  -1  -8  -5 1181.18   58.29
  -1  -8  -5 1285.47   64.09
  -1   8  -6 1351.36   67.09
   1   8   6 1320.87   65.39
  -1   8  -6 1332.57   68.79
  -1   8  -6 1366.46   66.89
  -1  -8  -6 1312.47   63.19
  -1  -8  -6 1341.97   65.29
  -1  -8  -6 1501.65   70.19
   1  -8   6 1334.87   68.39
   1  -8   6 1352.06   67.59
  -1  -8  -6 1377.36   65.99
   1  -8   6 1337.27   66.49
   1   8   7  198.98   16.40
  -1   8  -7  178.78   17.00
  -1   8  -7  213.68   17.50
  -1   8  -7  215.88   19.10
  -1  -8  -7  201.48   15.30
  -1  -8  -7  192.98   18.90
  -1  -8  -7  171.88   14.00
   1  -8   7  219.38   19.90
  -1  -8  -7  225.78   17.20
  -1   8  -8   -0.90    6.20
  -1   8  -8    4.50    5.10
  -1   8  -8   -2.00    5.40
  -1  -8  -8    0.80    3.60
  -1  -8  -8   -6.40    3.80
   1  -8   8    1.50    7.30
  -1  -8  -8   -4.80    3.60
  -1   8  -9  102.89   14.60
  -1   8  -9  143.79   15.50
  -1   8  -9  110.39   13.50
  -1  -8  -9   96.79   11.40
  -1  -8  -9  119.19   11.20
   1  -8   9  153.58   16.60
  -1  -8  -9  110.59   12.30
  -1   8 -10  175.98   18.20
  -1   8 -10  164.58   18.80
  -1   8 -10  150.58   15.90
  -1  -8 -10  141.59   14.10
   1  -8  10  157.38   18.30
  -1  -8 -10  176.78   15.20
  -1  -8 -10  184.88   13.90
  -1   8 -11   12.00    6.90
  -1   8 -11   28.10   10.20
  -1  -8 -11   21.20    7.90
   1  -8  11   21.40   10.50
  -1  -8 -11   28.10    6.30
  -1  -8 -11   28.60    8.20
  -1   8 -12   18.60    9.40
  -1   8 -12   11.80    9.30
  -1   8 -12   26.90    9.10
  -1  -8 -12   22.10    7.50
   1  -8  12   22.20   10.50
  -1  -8 -12   15.00    5.50
  -1   8 -13   50.29   13.90
  -1   8 -13   51.89   13.50
  -1   8 -13   31.40    9.60
  -1  -8 -13   50.29   12.30
  -1  -8 -13   35.80    8.60
   1  -8  13   24.80   10.90
  -1  -8 -13   38.10    7.80
  -1   8 -14  123.99   19.10
  -1   8 -14  126.59   15.50
  -1   8 -14  147.89   19.90
   1  -8  14  112.49   18.00
  -1  -8 -14  129.79   12.40
  -1  -8 -14  148.89   16.40
  -1   8 -15    3.50    6.30
  -1   8 -15    5.10    9.20
  -1   8 -15   -9.40    8.30
  -1  -8 -15    0.60    4.30
  -1  -8 -15   -1.00    5.00
   1  -8  15   23.50   10.00
  -1   8 -16   18.60   10.40
  -1   8 -16   15.00    7.90
  -1   8 -16   21.00   11.80
  -1  -8 -16   18.50    5.50
   1  -8  16   19.00   10.70
  -1  -8 -16    6.70    5.40
  -1   8 -17   60.29   20.80
  -1   8 -17   86.59   14.00
   1  -8  17   66.79   15.20
  -1  -8 -17   57.79    9.40
   1   9 -17  -12.10   11.20
   1   9 -17   -6.10    6.70
   1   9 -17  -16.70    9.70
  -1  -9  17    8.40   10.60
   1   9 -16  -11.00    8.80
   1   9 -16   -3.40    5.70
   1   9 -16   10.70   11.00
   1  -9 -16  -10.40    4.80
   1  -9 -16   12.80    8.60
  -1  -9  16   -0.20   10.10
   1   9 -15  140.29   20.20
   1   9 -15  106.29   19.70
   1   9 -15  138.39   16.40
   1  -9 -15  122.49   12.70
   1  -9 -15  136.29   11.70
  -1  -9  15  110.29   17.70
   1  -9 -15  130.99   15.40
   1   9 -14  133.69   16.10
   1   9 -14  114.79   19.30
   1   9 -14  111.19   19.50
  -1  -9  14  157.68   18.80
   1  -9 -14  150.48   14.90
   1  -9 -14  119.09   14.90
   1  -9 -14  122.79   12.20
   1   9 -13    9.70    7.30
   1   9 -13   -8.00    6.10
   1   9 -13   16.40    9.90
  -1  -9  13    4.40    8.40
   1  -9 -13    1.50    4.80
   1  -9 -13    3.70    6.50
   1  -9 -13    8.50    6.40
   1   9 -12  153.68   19.40
   1   9 -12  191.58   17.90
   1   9 -12  149.69   18.40
  -1  -9  12  145.99   19.70
   1  -9 -12  181.78   14.30
   1  -9 -12  192.98   16.00
   1  -9 -12  163.08   14.40
   1   9 -11  272.27   25.70
   1   9 -11  276.27   22.50
   1   9 -11  252.67   28.60
  -1  -9  11  331.17   25.80
   1  -9 -11  290.97   18.80
   1  -9 -11  292.07   19.70
   1  -9 -11  331.47   21.60
   1   9 -10   48.20   11.60
   1   9 -10   35.50   10.30
   1   9 -10   34.50    9.00
   1  -9 -10   30.10    6.40
   1  -9 -10   53.89   10.00
  -1  -9  10   26.10   11.00
   1  -9 -10   31.40    7.40
   1   9  -9   32.80   10.30
   1   9  -9   35.60    8.80
   1   9  -9   37.40   10.20
  -1  -9   9   57.09   12.10
   1  -9  -9   34.50    6.20
   1  -9  -9   26.40    7.70
   1  -9  -9   36.50    7.40
   1   9  -8  326.17   23.40
   1   9  -8  330.47   24.40
   1   9  -8  308.27   24.80
   1  -9  -8  325.57   21.30
   1  -9  -8  311.37   18.20
   1  -9  -8  313.17   22.20
  -1  -9   8  331.17   25.50
   1   9  -7  234.98   21.40
   1   9  -7  214.48   18.90
   1   9  -7  198.98   18.20
   1  -9  -7  230.88   16.90
   1  -9  -7  213.78   18.10
   1  -9  -7  238.88   20.50
  -1  -9   7  243.08   21.30
   1   9  -6   82.09   11.60
   1   9  -6   81.69   11.70
   1   9  -6   90.79   13.70
  -1  -9   6   74.79   13.60
   1  -9  -6  100.19   12.80
   1  -9  -6   70.99    9.50
   1  -9  -6   93.99   10.40
   1  -9  -6  104.29   13.50
  -1   9   5  391.36   28.70
   1   9  -5  372.66   24.80
   1   9  -5  361.76   26.70
  -1   9   5  367.96   21.20
   1   9  -5  350.86   24.80
   1  -9  -5  388.26   26.30
   1  -9  -5  366.76   21.10
  -1  -9   5  397.36   25.30
   1  -9  -5  379.16   23.80
  -1  -9   5  345.97   26.30
   1  -9  -5  419.86   25.70
   1   9  -4   65.69   11.00
   1   9  -4   76.29   13.30
  -1   9   4   64.79   11.10
   1   9  -4   69.89   11.50
  -1   9   4   54.09   11.40
   1   9  -4   74.79   13.30
  -1   9   4   59.59    8.10
  -1  -9   4   68.69   11.20
  -1  -9   4   58.29    9.60
   1  -9  -4   57.39   11.60
   1  -9  -4   67.79   11.70
   1  -9  -4   75.19    9.70
  -1  -9   4   58.79   11.40
  -1   9   3  866.51   42.60
   1   9  -3  792.22   44.70
  -1   9   3  736.53   43.60
  -1   9   3  807.42   38.70
   1   9  -3  809.92   41.50
  -1   9   3  803.02   42.50
   1   9  -3  731.03   42.10
   1   9  -3  737.33   42.90
  -1  -9   3  736.33   40.50
   1  -9  -3  806.22   41.70
   1  -9  -3  837.12   43.70
   1  -9  -3  765.12   42.60
  -1  -9   3  779.32   43.10
  -1  -9   3  875.21   43.20
  -1  -9   3  747.33   43.50
   1  -9  -3  735.33   37.70
   1   9  -2  435.16   27.10
   1   9  -2  461.65   28.40
  -1   9   2  420.16   27.60
  -1   9   2  414.66   28.00
  -1   9   2  456.75   23.90
  -1   9   2  437.36   27.30
   1   9  -2  406.16   28.30
   1  -9  -2  408.46   23.00
   1  -9  -2  424.56   26.20
   1  -9  -2  444.86   27.80
  -1  -9   2  407.26   24.80
  -1  -9   2  435.36   35.80
  -1  -9   2  440.76   27.70
   1  -9  -2  468.35   31.10
  -1  -9   2  424.06   28.10
   1   9  -1  145.89   15.60
  -1   9   1  154.38   15.50
   1   9  -1  133.19   12.70
  -1   9   1  160.88   14.50
   1   9  -1  157.88   15.70
   1   9  -1  149.39   14.30
  -1   9   1  165.48   12.50
  -1   9   1  178.28   15.70
  -1  -9   1  152.58   15.70
   1  -9  -1  155.08   14.20
  -1  -9   1  197.58   16.20
  -1  -9   1  158.88   14.90
   1  -9  -1  167.98   15.70
   1  -9  -1  130.49   11.10
   1  -9  -1  167.28   16.90
  -1  -9   1  150.98   12.70
  -1   9   0  167.48   14.70
  -1   9   0  168.48   12.70
   1   9   0  164.58   13.30
   1   9   0  169.88   15.70
  -1   9   0  184.88   16.20
  -1   9   0  143.89   15.40
   1   9   0  157.88   14.50
   1   9   0  134.69   15.50
   1  -9   0  140.89   15.60
  -1  -9   0  139.79   15.00
   1  -9   0  148.19   14.80
   1  -9   0  169.08   14.50
  -1  -9   0  153.08   12.40
  -1  -9   0  170.08   16.00
  -1  -9   0  130.69   13.90
   1  -9   0  139.09   11.60
  -1   9  -1  102.39   12.70
  -1   9  -1   93.79   11.50
  -1   9  -1   95.39   10.00
   1   9   1   84.99   12.50
   1   9   1   73.59   11.50
  -1   9  -1   88.79   12.50
  -1  -9  -1   73.29    8.80
   1  -9   1   76.29   10.80
  -1  -9  -1   88.99   13.60
  -1  -9  -1   90.09   11.10
  -1  -9  -1   79.99   12.10
   1  -9   1   86.69   11.60
   1  -9   1   91.19   12.30
  -1   9  -2  202.18   16.40
  -1   9  -2  189.48   17.50
  -1   9  -2  188.78   15.00
  -1   9  -2  171.38   16.90
   1   9   2  186.38   17.80
   1   9   2  188.08   14.60
   1   9   2  179.88   16.30
  -1  -9  -2  192.08   16.90
  -1  -9  -2  183.58   16.80
   1  -9   2  198.08   16.70
   1  -9   2  161.88   16.80
  -1  -9  -2  200.08   15.70
  -1  -9  -2  170.88   13.10
   1  -9   2  199.78   16.70
   1   9   3   24.60    9.30
  -1   9  -3   36.70   10.00
  -1   9  -3   32.80    8.30
   1   9   3   36.50    8.10
   1   9   3   52.29   10.30
  -1   9  -3   31.10    7.60
  -1   9  -3   40.20   10.70
   1  -9   3   46.00    8.90
   1  -9   3   39.60    9.20
  -1  -9  -3   31.10    6.60
   1  -9   3   40.90   10.20
  -1  -9  -3   54.89   10.30
  -1  -9  -3   25.30    8.80
  -1  -9  -3   40.30    8.60
   1   9   4  493.15   27.20
  -1   9  -4  454.55   29.20
   1   9   4  434.86   34.30
  -1   9  -4  501.85   28.80
  -1   9  -4  456.65   30.60
   1  -9   4  455.65   29.40
  -1  -9  -4  550.14   32.10
  -1  -9  -4  466.25   28.20
   1  -9   4  447.36   28.70
  -1  -9  -4  459.35   25.60
   1  -9   4  459.35   31.10
  -1  -9  -4  476.25   29.30
   1   9   5  184.88   14.80
  -1   9  -5  189.68   16.60
  -1   9  -5  188.28   18.40
  -1   9  -5  163.28   16.10
   1  -9   5  165.58   18.10
  -1  -9  -5  161.98   14.60
  -1  -9  -5  200.18   17.90
  -1  -9  -5  198.88   17.00
  -1  -9  -5  179.68   13.00
  -1   9  -6    3.40    6.10
  -1   9  -6    1.30    5.20
  -1   9  -6    2.00    6.80
   1   9   6    0.00    5.60
  -1  -9  -6   18.10    7.50
  -1  -9  -6    6.50    5.00
   1  -9   6    3.30    7.40
  -1  -9  -6    9.90    4.60
  -1   9  -7  109.59   13.20
  -1   9  -7  113.19   14.10
  -1   9  -7   93.19   14.30
  -1  -9  -7  111.39   10.40
   1  -9   7   95.19   16.30
  -1  -9  -7  119.89   11.90
  -1  -9  -7  101.19   13.20
  -1   9  -8  439.66   31.30
  -1   9  -8  474.85   30.00
  -1   9  -8  376.26   27.70
  -1  -9  -8  398.46   24.50
   1  -9   8  429.56   30.70
  -1  -9  -8  439.16   27.40
  -1  -9  -8  459.55   26.80
  -1   9  -9  113.49   15.50
  -1   9  -9  119.29   16.50
  -1   9  -9  107.29   13.70
  -1  -9  -9  112.79   12.20
  -1  -9  -9  136.19   14.20
   1  -9   9  127.19   17.50
  -1  -9  -9  142.39   12.30
  -1   9 -10  156.98   18.10
  -1   9 -10  137.29   19.90
  -1   9 -10  155.08   18.00
  -1  -9 -10  149.29   14.70
   1  -9  10  178.98   20.10
  -1  -9 -10  180.48   16.20
  -1   9 -11  149.79   19.30
  -1   9 -11   89.09   16.20
  -1   9 -11  139.59   15.70
  -1  -9 -11  154.58   15.30
  -1  -9 -11  109.39   12.40
  -1  -9 -11  148.89   14.90
   1  -9  11  136.69   18.80
  -1   9 -12  567.34   39.20
  -1   9 -12  593.34   37.40
  -1   9 -12  610.74   41.40
   1  -9  12  610.84   39.50
  -1  -9 -12  603.74   45.50
  -1  -9 -12  594.64   33.60
  -1   9 -13  119.69   15.80
  -1   9 -13  139.89   20.90
  -1   9 -13  144.69   19.10
   1  -9  13  170.78   19.90
  -1  -9 -13  139.59   14.30
  -1  -9 -13  135.29   13.20
  -1  -9 -13  130.99   15.90
  -1   9 -14   -6.40    7.90
  -1   9 -14   -5.10    7.70
  -1   9 -14    7.80    7.20
   1  -9  14    6.60    9.20
  -1  -9 -14    5.60    5.40
  -1  -9 -14    5.80    6.20
  -1   9 -15   34.20   12.40
  -1   9 -15   50.89   11.80
  -1   9 -15   62.59   16.00
   1  -9  15   53.59   14.40
  -1  -9 -15   37.60    7.70
  -1  -9 -15   30.80    8.10
  -1   9 -16   51.19   11.20
  -1   9 -16   45.40   14.80
   1  -9  16   56.39   14.80
  -1  -9 -16   53.59    9.70
  -1   9 -17   18.00   11.10
  -1   9 -17   23.10   12.30
  -1   9 -17    2.30    7.40
  -1  -9 -17    5.60    5.80
   1  -9  17    3.40   10.90
   1  10 -16    7.10   13.20
   1  10 -16    9.80    8.40
  -1 -10  16    2.10   10.90
   1 -10 -16   28.80    7.20
   1  10 -15  125.29   20.30
   1  10 -15  122.99   16.60
   1  10 -15   87.99   18.00
  -1 -10  15   70.19   16.20
   1 -10 -15  107.89   14.10
   1 -10 -15  116.19   12.50
   1  10 -14  -12.50    7.60
   1  10 -14    7.90    7.70
   1  10 -14   -0.90    7.60
   1 -10 -14   -9.10    4.70
  -1 -10  14   10.50   11.10
   1 -10 -14   -3.50    6.70
   1 -10 -14    9.00    6.50
   1  10 -13  244.48   24.30
   1  10 -13  267.17   25.70
   1  10 -13  233.38   21.90
   1 -10 -13  220.18   17.40
   1 -10 -13  236.08   17.70
  -1 -10  13  273.17   24.80
   1 -10 -13  240.18   19.20
   1  10 -12   11.40    9.10
   1  10 -12   11.80    8.10
   1  10 -12   21.20   10.00
   1 -10 -12   37.20    9.20
   1 -10 -12   14.80    6.40
  -1 -10  12    3.50    9.30
   1 -10 -12   16.80    6.50
   1  10 -11  224.68   20.50
   1  10 -11  185.78   22.20
   1  10 -11  244.38   22.90
   1 -10 -11  226.28   17.50
  -1 -10  11  239.18   23.70
   1 -10 -11  216.18   15.10
   1  10 -10   32.20    9.50
   1  10 -10   17.60    9.40
   1  10 -10   24.20   12.40
  -1 -10  10   28.80   10.90
   1 -10 -10   34.20    6.50
   1 -10 -10   25.50    7.50
   1 -10 -10   40.60   10.10
   1  10  -9    9.60   14.70
   1  10  -9   18.10    8.60
   1  10  -9   11.00    9.80
   1 -10  -9   19.50    5.40
   1 -10  -9   14.40    6.50
   1 -10  -9   13.60    7.80
  -1 -10   9   -5.60    7.60
   1  10  -8  211.18   19.10
   1  10  -8  200.88   21.10
   1  10  -8  226.98   20.40
   1 -10  -8  196.78   18.20
   1 -10  -8  210.78   17.00
   1 -10  -8  206.48   13.60
  -1 -10   8  233.18   22.40
   1  10  -7   93.99   14.60
   1  10  -7   92.09   12.60
   1  10  -7   78.59   12.90
   1 -10  -7  103.49    8.50
   1 -10  -7   94.89   13.10
  -1 -10   7   81.19   15.30
   1 -10  -7   93.59   11.20
   1  10  -6  113.19   13.60
   1  10  -6  109.29   16.40
   1  10  -6  123.29   14.30
   1  10  -6  118.29   15.60
   1 -10  -6  100.49    8.90
   1 -10  -6  117.39   14.20
   1 -10  -6   95.99   11.90
  -1 -10   6   92.99   15.50
  -1  10   5  106.59   10.50
   1  10  -5  110.69   13.30
   1  10  -5  112.39   14.60
   1  10  -5  102.59   14.90
   1  10  -5   78.39   12.40
   1 -10  -5  112.09   12.20
  -1 -10   5   98.89   15.00
   1 -10  -5   89.39    8.60
   1 -10  -5   90.79   12.80
   1  10  -4  450.25   29.90
   1  10  -4  452.55   29.00
  -1  10   4  448.96   31.40
   1  10  -4  452.25   32.10
   1  10  -4  487.05   31.70
  -1  10   4  523.35   26.60
   1 -10  -4  495.25   30.60
   1 -10  -4  447.86   24.70
  -1 -10   4  463.95   31.70
   1 -10  -4  532.05   32.20
   1 -10  -4  474.85   28.90
   1  10  -3   68.89   11.80
   1  10  -3   90.89   11.70
  -1  10   3   88.99   11.80
   1  10  -3  100.89   14.40
  -1  10   3   84.09   14.40
   1  10  -3   95.69   13.90
  -1  10   3   69.29    9.20
  -1 -10   3  106.69   17.20
   1 -10  -3   71.29   12.00
  -1 -10   3  105.69   11.40
   1 -10  -3   60.99    7.80
   1 -10  -3   78.19   12.90
  -1 -10   3   91.29   13.20
   1 -10  -3   80.69   11.00
  -1  10   2   18.30    7.40
  -1  10   2   24.30    9.00
   1  10  -2    6.30    5.80
   1  10  -2   14.50    8.50
  -1  10   2   31.90    6.80
   1  10  -2   34.00   11.10
   1  10  -2   19.70    7.20
   1 -10  -2   12.00    6.70
  -1 -10   2   11.60    6.80
   1 -10  -2   29.70    5.80
  -1 -10   2   21.60    7.70
   1 -10  -2   28.00    9.00
  -1 -10   2   17.90    6.20
  -1  10   1  344.07   23.60
   1  10  -1  346.27   22.20
   1  10  -1  279.17   22.50
  -1  10   1  334.27   20.40
  -1  10   1  306.07   24.70
   1  10  -1  349.57   25.80
  -1 -10   1  322.07   21.10
   1 -10  -1  351.46   24.20
   1 -10  -1  358.66   23.80
   1 -10  -1  301.97   19.40
  -1 -10   1  378.26   24.10
   1 -10  -1  343.27   24.80
  -1 -10   1  306.17   24.20
   1  10   0  148.59   15.10
   1  10   0  153.38   16.00
  -1  10   0  163.08   15.60
  -1  10   0  170.68   16.70
   1  10   0  147.19   17.00
  -1 -10   0  156.38   13.10
  -1 -10   0  142.09   15.10
   1 -10   0  171.58   15.50
   1 -10   0  134.49   16.00
  -1 -10   0  127.39   15.90
  -1  10  -1   24.00    8.80
   1  10   1   14.60    8.30
   1  10   1   11.00    6.00
  -1  10  -1   15.40    7.10
  -1  10  -1    7.80    5.90
   1 -10   1   17.50    6.70
  -1 -10  -1   28.30    9.00
   1 -10   1   22.20   10.50
  -1 -10  -1   13.40    5.80
  -1 -10  -1   15.20    7.90
   1 -10   1   26.90    9.50
   1  10   2  188.78   15.30
  -1  10  -2  177.18   16.80
  -1  10  -2  182.78   15.50
  -1  10  -2  204.88   19.30
   1  10   2  179.08   18.40
  -1 -10  -2  210.98   17.00
   1 -10   2  196.18   18.80
  -1 -10  -2  194.98   14.20
  -1 -10  -2  161.98   16.60
   1 -10   2  201.38   17.20
  -1  10  -3  150.58   15.60
   1  10   3  147.29   17.10
  -1  10  -3  156.88   15.00
   1  10   3  171.98   14.30
  -1  10  -3  166.08   17.40
  -1 -10  -3  175.18   15.60
  -1 -10  -3  125.29   15.30
  -1 -10  -3  158.98   12.50
  -1  10  -4   98.59   12.40
  -1  10  -4   80.79   11.50
   1  10   4   75.69   10.60
  -1  10  -4   89.49   15.70
   1 -10   4   68.09   13.30
  -1 -10  -4   71.69    8.70
  -1 -10  -4   71.29   12.20
  -1 -10  -4   63.79   10.60
  -1  10  -5   67.99   12.60
  -1  10  -5   57.69   12.80
   1  10   5   67.39   10.40
  -1  10  -5   72.29   12.00
   1 -10   5   80.49   14.40
  -1 -10  -5   57.99    8.10
  -1 -10  -5   71.79   11.60
  -1 -10  -5   68.99   12.00
  -1  10  -6  211.48   20.20
   1  10   6  208.48   16.60
  -1  10  -6  196.88   18.20
  -1  10  -6  180.38   17.40
   1 -10   6  207.68   20.60
  -1 -10  -6  193.18   14.30
  -1 -10  -6  200.28   18.10
  -1 -10  -6  202.68   16.60
  -1  10  -7  120.79   16.90
  -1  10  -7  108.89   14.40
  -1  10  -7  112.99   14.80
   1 -10   7  131.99   18.30
  -1 -10  -7  126.29   15.10
  -1 -10  -7  134.99   13.00
  -1 -10  -7  129.19   11.40
  -1  10  -8   75.49   15.40
  -1  10  -8   67.79   13.70
  -1  10  -8   70.19   15.10
  -1 -10  -8   64.09    9.50
  -1 -10  -8   75.99   12.30
   1 -10   8   74.59   15.80
  -1 -10  -8   87.79   10.50
  -1  10  -9   10.50    6.80
  -1  10  -9   -3.10    6.90
  -1  10  -9   13.90    9.50
  -1 -10  -9   -1.50    5.60
  -1 -10  -9   13.20    8.10
   1 -10   9   -0.60    8.10
  -1 -10  -9   22.00    6.10
  -1  10 -10  249.97   24.80
  -1  10 -10  237.58   21.50
  -1  10 -10  292.67   24.60
  -1 -10 -10  225.58   18.80
  -1 -10 -10  261.47   19.20
  -1 -10 -10  258.87   21.00
   1 -10  10  278.07   25.60
  -1  10 -11  294.77   24.50
  -1  10 -11  256.37   25.80
  -1  10 -11  325.97   27.10
  -1 -10 -11  294.47   21.20
  -1 -10 -11  270.57   20.70
   1 -10  11  324.77   27.60
  -1 -10 -11  321.27   23.20
  -1  10 -12   11.40    9.70
  -1  10 -12   -6.20    6.20
  -1  10 -12   10.20    9.20
  -1 -10 -12    5.10    8.90
   1 -10  12   10.80    9.70
  -1 -10 -12   11.10    7.80
  -1 -10 -12   -2.00    6.20
  -1  10 -13   11.90   10.10
  -1  10 -13   18.90    8.90
  -1  10 -13   13.60   10.80
  -1 -10 -13    7.70    5.70
  -1 -10 -13    9.10    7.60
   1 -10  13    5.80   10.40
  -1 -10 -13   15.80    9.20
  -1  10 -14  113.99   18.90
  -1  10 -14   87.09   18.10
  -1  10 -14   98.59   15.90
  -1 -10 -14  124.39   13.80
   1 -10  14   72.79   16.20
  -1 -10 -14   84.19   14.00
  -1  10 -15    0.40    9.30
  -1  10 -15    3.50    7.30
  -1 -10 -15   13.50    5.80
   1 -10  15    1.10   10.00
  -1  10 -16    4.90    8.40
  -1  10 -16    5.20   10.40
  -1  10 -16   22.20   10.90
   1 -10  16   -7.00   11.60
  -1 -10 -16    2.10    5.60
   1  11 -15   97.39   20.20
  -1 -11  15   57.69   15.50
   1 -11 -15   92.19   12.00
   1  11 -14  229.88   23.10
   1  11 -14  221.98   24.60
   1  11 -14  208.88   25.60
  -1 -11  14  223.08   24.30
   1 -11 -14  245.48   20.00
   1  11 -13   14.10    8.60
   1  11 -13    0.30    8.30
   1  11 -13    3.00    9.30
  -1 -11  13   -2.70    9.60
   1 -11 -13    9.70    6.40
   1 -11 -13   -6.40    5.40
   1 -11 -13    2.40    5.90
   1  11 -12   48.40   13.50
   1  11 -12   47.70   11.00
   1  11 -12   31.10   12.30
   1 -11 -12   42.80   10.00
  -1 -11  12   33.60   12.70
   1 -11 -12   38.60    7.20
   1  11 -11   71.69   17.00
   1  11 -11   47.30   11.70
   1  11 -11   63.39   15.50
   1 -11 -11   68.69   10.60
   1 -11 -11   69.29   12.90
   1 -11 -11   54.49    8.00
  -1 -11  11   67.19   15.30
   1  11 -10   41.70   13.10
   1  11 -10   61.99   13.50
   1  11 -10   52.79   11.80
   1 -11 -10   50.99   11.20
  -1 -11  10   63.69   15.40
   1 -11 -10   65.49   10.80
   1 -11 -10   60.49    7.80
   1  11  -9    8.10    6.20
   1  11  -9   18.20    9.90
   1 -11  -9   25.80    9.00
   1 -11  -9   18.70    5.60
   1 -11  -9   36.40    8.30
  -1 -11   9   22.20   10.90
   1  11  -8  110.79   16.60
   1  11  -8  114.69   15.90
   1  11  -8  104.99   14.30
   1 -11  -8  108.39    9.70
  -1 -11   8  101.09   17.40
   1 -11  -8  111.19   13.00
   1 -11  -8  120.09   15.00
   1  11  -7   40.50   14.10
   1  11  -7   71.79   12.90
  -1 -11   7   64.59   14.20
   1 -11  -7   59.69   15.70
   1 -11  -7   63.09   11.10
   1 -11  -7   43.10    7.10
   1  11  -6  209.78   22.30
   1  11  -6  223.68   20.30
   1  11  -6  216.38   20.00
   1 -11  -6  232.08   18.80
   1 -11  -6  227.68   14.50
   1 -11  -6  202.38   19.90
  -1 -11   6  235.68   23.20
  -1  11   5   25.90    7.10
   1  11  -5   16.50    8.30
   1  11  -5   16.00    7.50
   1  11  -5   25.10   10.80
   1 -11  -5   11.20    4.70
  -1 -11   5   29.80   10.50
   1 -11  -5   16.40    8.50
   1 -11  -5   16.80    7.10
   1  11  -4   64.79   11.90
  -1  11   4   71.19   14.60
   1  11  -4   81.69   13.60
   1  11  -4   73.69   15.00
  -1  11   4   65.79    9.70
   1 -11  -4   44.50   11.20
  -1 -11   4   90.99   14.20
   1 -11  -4   95.19   12.00
   1 -11  -4   65.89    7.70
   1  11  -3   10.60    6.70
  -1  11   3   16.70    6.10
  -1  11   3   13.10    8.10
   1  11  -3   11.40    6.90
   1  11  -3   10.50    7.70
   1 -11  -3    9.70    4.60
   1 -11  -3    0.90    5.80
  -1 -11   3    7.00    7.60
  -1  11   2  718.93   43.80
   1  11  -2  726.83   42.00
  -1  11   2  770.72   37.90
  -1  11   2  755.72   42.00
   1  11  -2  772.62   40.10
   1  11  -2  656.93   43.30
  -1 -11   2  684.33   42.70
   1 -11  -2  699.73   36.50
   1 -11  -2  666.63   41.80
   1 -11  -2  738.13   41.30
  -1  11   1   13.30    7.50
  -1  11   1   15.90    8.10
   1  11  -1    6.60    7.60
   1  11  -1   13.20    6.50
  -1  11   1   10.50    5.80
   1  11  -1    5.10    5.80
   1 -11  -1    7.00    6.40
  -1 -11   1   27.50    6.90
  -1 -11   1    4.90    7.40
   1 -11  -1    5.50    7.00
  -1  11   0 1155.98   61.29
   1  11   0 1124.29   55.69
  -1  11   0 1173.48   59.09
   1  11   0 1079.19   60.99
  -1 -11   0 1149.89   58.59
   1 -11   0 1190.68   58.99
  -1 -11   0 1044.80   59.19
  -1 -11   0 1097.09   54.99
   1 -11   0 1030.80   59.09
  -1  11  -1   28.40    8.50
  -1  11  -1   30.30   10.60
   1  11   1   33.10   10.60
  -1  11  -1   21.40    7.30
   1  11   1   24.30    7.60
  -1 -11  -1   29.60    7.10
   1 -11   1   16.80    9.00
  -1 -11  -1   40.10    9.50
  -1 -11  -1   21.30    8.90
  -1  11  -2    8.40    6.80
   1  11   2    5.90    7.10
  -1  11  -2    9.40    6.10
  -1  11  -2    3.90    6.00
  -1 -11  -2    7.70    4.70
   1 -11   2    2.40    6.70
  -1 -11  -2    1.30    6.40
  -1 -11  -2   -7.50    4.50
  -1  11  -3  128.09   16.50
  -1  11  -3  120.99   13.70
  -1  11  -3  133.29   15.20
   1  11   3  139.19   17.00
   1  11   3  129.99   13.40
  -1 -11  -3  136.89   14.50
  -1 -11  -3  104.69   11.00
  -1 -11  -3  107.79   14.80
   1 -11   3  147.29   17.50
  -1  11  -4  723.03   45.50
  -1  11  -4  704.83   43.40
  -1  11  -4  771.22   42.30
   1  11   4  820.72   40.90
  -1 -11  -4  727.63   38.70
  -1 -11  -4  812.82   43.70
   1 -11   4  748.63   45.70
  -1 -11  -4  756.82   43.80
  -1  11  -5   20.50    8.60
  -1  11  -5   18.10    9.70
   1  11   5   24.10    7.90
  -1  11  -5   14.40    7.00
   1 -11   5   25.60   10.70
  -1 -11  -5   18.50    6.00
  -1 -11  -5   11.30    7.80
  -1 -11  -5   18.30    6.90
  -1  11  -6   60.09   12.80
  -1  11  -6   62.99   15.50
  -1  11  -6   51.49   12.10
   1  11   6   59.69   11.00
   1 -11   6   50.79   13.50
  -1 -11  -6   71.89    9.10
  -1 -11  -6   70.19   12.00
  -1  11  -7  294.67   24.50
  -1  11  -7  303.67   24.70
  -1  11  -7  266.67   25.50
  -1 -11  -7  344.57   23.70
  -1 -11  -7  331.97   25.00
   1 -11   7  319.27   27.50
  -1 -11  -7  317.37   20.00
  -1  11  -8  185.08   19.20
  -1  11  -8  179.68   18.20
  -1  11  -8  163.78   20.30
  -1 -11  -8  148.29   13.40
  -1 -11  -8  140.09   16.00
  -1 -11  -8  162.38   17.70
   1 -11   8  173.58   20.90
  -1  11  -9    2.90    5.40
  -1  11  -9    3.50    7.80
  -1  11  -9  -13.70    6.80
   1 -11   9   -1.90    8.70
  -1 -11  -9    0.70    6.30
  -1 -11  -9    8.50    6.90
  -1  11 -10  199.38   23.70
  -1  11 -10  186.18   19.70
  -1  11 -10  222.78   22.10
  -1 -11 -10  189.08   16.00
  -1 -11 -10  201.18   17.80
  -1 -11 -10  206.08   19.30
   1 -11  10  221.18   23.50
  -1  11 -11   45.80   10.90
  -1  11 -11   45.30   14.20
  -1  11 -11   13.90   10.20
  -1 -11 -11   37.90    9.00
   1 -11  11   10.60   11.10
  -1 -11 -11   25.70    9.40
  -1 -11 -11   35.70   10.40
  -1  11 -12  200.38   23.90
  -1  11 -12  250.57   24.40
  -1  11 -12  227.58   21.90
  -1 -11 -12  171.38   21.20
  -1 -11 -12  189.88   18.20
   1 -11  12  232.28   24.50
  -1 -11 -12  229.38   19.90
  -1  11 -13   -0.10    9.30
  -1  11 -13    5.10    8.90
  -1  11 -13   -3.30    6.70
   1 -11  13    8.90    9.90
  -1 -11 -13    5.40    7.40
  -1  11 -14    7.70   10.20
  -1 -11 -14   29.20    8.80
   1 -11  14   12.10   12.20
  -1  11 -15   -6.80    9.50
  -1  11 -15   -1.80    7.50
  -1  11 -15   -8.60    9.20
   1 -11  15   12.80   11.50
  -1 -11 -15   17.00    7.60
   1  12 -14   22.50   10.20
   1  12 -14   14.40   11.90
   1 -12 -14   12.60    7.50
   1  12 -13  183.28   22.40
   1  12 -13  171.08   20.20
   1  12 -13  166.58   25.00
   1 -12 -13  161.98   17.70
  -1 -12  13  158.08   22.20
   1  12 -12  -10.20    7.90
   1  12 -12    1.40    7.10
   1  12 -12  -10.40    7.50
   1 -12 -12   14.80    8.10
  -1 -12  12   -4.70    8.50
   1  12 -11   11.70    9.70
   1  12 -11   15.90   10.90
   1  12 -11    5.50    8.00
   1 -12 -11  -12.10    5.30
  -1 -12  11   -1.50    9.70
   1 -12 -11    1.40    7.00
   1  12 -10    0.70    9.20
   1  12 -10    1.50    8.20
   1  12 -10   10.60    7.90
   1 -12 -10    4.70    7.70
   1 -12 -10   -0.70    6.40
  -1 -12  10   -3.40    8.30
   1  12  -9   68.79   15.00
   1  12  -9   57.09   13.90
   1  12  -9   79.69   17.60
   1 -12  -9   53.69   11.20
   1 -12  -9   70.79   13.10
  -1 -12   9   96.29   17.00
   1 -12  -9   62.39    7.90
   1  12  -8   32.10   12.80
   1  12  -8   11.60    8.50
   1 -12  -8   17.20    9.70
   1 -12  -8   27.10    9.00
   1 -12  -8   31.60    6.10
  -1 -12   8   29.10   11.70
   1  12  -7   13.40    9.70
   1  12  -7   11.70    8.80
   1  12  -7   14.70    8.60
  -1 -12   7   20.60   10.20
   1 -12  -7   17.90    4.90
   1 -12  -7   -1.40    7.00
   1 -12  -7    3.20    7.10
   1  12  -6    9.20    6.90
   1  12  -6   16.90    9.10
   1  12  -6   26.90   11.30
  -1 -12   6   14.10   10.20
   1 -12  -6   34.90   11.60
   1 -12  -6    8.00    5.10
   1 -12  -6   26.30    9.30
  -1  12   5  835.12   42.10
   1  12  -5  866.51   47.20
   1  12  -5  783.92   50.69
   1  12  -5  801.12   50.79
   1 -12  -5  813.32   46.60
  -1 -12   5  881.71   50.69
   1 -12  -5  789.92   40.40
   1 -12  -5  853.91   48.40
   1  12  -4   83.49   16.60
  -1  12   4  134.09   17.70
   1  12  -4   92.49   12.90
   1  12  -4   69.79   13.50
   1 -12  -4   62.49   13.10
  -1 -12   4   56.09   13.50
   1 -12  -4   99.79   13.10
   1 -12  -4   83.49    9.10
  -1  12   3   47.30    8.90
   1  12  -3   57.69   11.00
   1  12  -3   51.89   12.30
  -1  12   3   26.70   10.70
  -1 -12   3   21.40   10.70
   1 -12  -3   40.40   10.80
   1 -12  -3   27.30    9.00
   1 -12  -3   26.30    6.60
  -1  12   2   27.60   11.70
  -1  12   2   19.40    8.60
   1  12  -2   33.90    9.90
   1  12  -2   25.60   10.00
  -1  12   2   32.20    8.50
   1  12  -2   29.80    9.30
  -1 -12   2   17.20    9.50
   1 -12  -2   23.40   15.60
  -1  12   1  307.07   23.80
   1  12  -1  235.78   24.60
  -1  12   1  307.07   20.50
  -1  12   1  294.57   25.70
   1  12  -1  315.47   22.30
   1 -12  -1  279.57   33.80
  -1 -12   1  261.27   24.00
  -1 -12   1  303.57   20.90
  -1  12   0  203.58   21.30
  -1  12   0  191.68   18.70
   1  12   0  185.88   16.80
  -1  12   0  203.38   16.40
   1  12   0  184.18   20.40
  -1 -12   0  153.48   18.40
  -1 -12   0  183.38   17.80
   1 -12   0  144.59   18.20
  -1  12  -1   16.40    9.20
   1  12   1    8.80    9.10
   1  12   1    4.60    6.20
  -1  12  -1    3.50    6.10
  -1  12  -1    1.80    6.20
   1 -12   1   18.40    8.60
  -1 -12  -1   20.00    6.80
   1  12   2   -0.60    7.50
   1  12   2   -1.60    5.90
  -1  12  -2   -6.40    5.30
  -1  12  -2    5.50    6.60
  -1  12  -2   -5.90    6.70
  -1 -12  -2   -5.60    4.70
  -1 -12  -2    5.80    8.60
   1 -12   2   -0.90    7.00
  -1  12  -3   85.39   18.10
   1  12   3   99.69   16.30
  -1  12  -3   96.99   13.00
   1  12   3   74.09   12.00
  -1  12  -3   78.69   14.50
  -1 -12  -3   78.19   13.90
  -1 -12  -3   90.19   15.20
  -1 -12  -3   78.19   10.00
   1 -12   3  107.29   17.60
  -1  12  -4   13.10    8.20
   1  12   4    5.70    7.60
  -1  12  -4   23.50    8.80
  -1  12  -4   10.40    9.30
   1 -12   4   11.90    9.30
  -1 -12  -4    7.20    5.50
  -1 -12  -4   32.00    9.10
  -1 -12  -4   14.30    7.50
   1  12   5   40.20   15.70
  -1  12  -5   25.40   11.00
  -1  12  -5   54.69   11.80
  -1  12  -5   38.50   10.50
  -1 -12  -5   50.99   11.70
   1 -12   5   40.50   13.20
  -1 -12  -5   39.70    8.20
  -1 -12  -5   63.09   12.70
  -1  12  -6   11.30    8.30
  -1  12  -6   13.10    8.80
  -1  12  -6    7.00    8.60
   1 -12   6    2.70    8.70
  -1 -12  -6    6.10    7.90
  -1 -12  -6    5.00    6.40
  -1 -12  -6   15.50    6.30
  -1  12  -7   90.29   14.00
  -1  12  -7   71.99   15.60
  -1  12  -7   70.79   14.30
  -1 -12  -7   61.59    9.60
  -1 -12  -7   63.09   14.20
   1 -12   7   60.59   15.80
  -1 -12  -7   52.09   13.00
  -1  12  -8   73.09   14.00
  -1  12  -8   68.69   14.60
  -1  12  -8   83.69   17.00
  -1 -12  -8   67.89   10.30
   1 -12   8   42.80   13.30
  -1 -12  -8   76.39   14.10
  -1 -12  -8   59.49   12.20
  -1  12  -9  110.19   16.20
  -1  12  -9   83.49   16.20
  -1  12  -9   79.29   17.60
  -1 -12  -9   83.39   14.10
   1 -12   9  123.89   18.70
  -1 -12  -9  101.59   15.50
  -1 -12  -9   77.09   11.10
  -1  12 -10    8.40    9.60
  -1  12 -10   -0.90    6.90
  -1  12 -10    5.60    9.80
  -1 -12 -10    3.40    7.70
   1 -12  10   -4.30    8.70
  -1 -12 -10   -0.80    7.50
  -1 -12 -10    3.60    5.50
  -1  12 -11    2.50    6.70
  -1  12 -11   12.90   11.30
  -1  12 -11   -0.30    8.30
  -1 -12 -11   22.40    7.60
   1 -12  11   17.40   12.10
  -1 -12 -11   -5.50    6.80
  -1 -12 -11    2.00    7.00
  -1  12 -12   -8.20    7.20
  -1  12 -12    2.80   10.20
  -1  12 -12   -0.80    7.40
  -1 -12 -12   -5.40    7.50
  -1  12 -13   10.60    7.40
  -1  12 -13    3.30    8.10
  -1  12 -13    4.50   10.00
   1 -12  13  -12.00    9.80
  -1 -12 -13    9.40    8.20
   1  13 -13   22.10   12.60
   1  13 -13   47.80   12.20
  -1 -13  13   26.10   13.80
   1 -13 -13   17.90    8.90
   1  13 -12   42.70   11.90
   1  13 -12   61.99   17.30
   1  13 -12   39.00   13.00
  -1 -13  12   31.10   14.20
   1 -13 -12   32.60   10.60
   1  13 -11   -8.80    8.50
   1  13 -11   -6.50    7.30
   1  13 -11   -4.50    6.30
   1 -13 -11   -4.50    7.00
  -1 -13  11  -10.30    9.70
   1  13 -10   35.40   14.60
   1  13 -10   21.90    9.80
   1  13 -10   19.70   11.40
   1 -13 -10   51.49   12.70
  -1 -13  10   28.30   12.60
   1  13  -9   -0.50    8.20
   1  13  -9   -1.60    6.80
   1  13  -9   20.60   12.30
   1 -13  -9    6.10    8.50
  -1 -13   9   10.90   11.10
   1 -13  -9   -4.90    7.20
   1  13  -8   97.39   17.30
   1  13  -8   84.89   15.80
   1  13  -8   62.99   16.60
  -1 -13   8   83.29   16.30
   1 -13  -8   89.19   14.20
   1 -13  -8   82.49   15.20
   1  13  -7  -14.10    5.90
   1  13  -7    0.90    9.00
   1  13  -7   -3.80    6.10
  -1 -13   7   -0.90    8.50
   1 -13  -7   16.00    8.10
   1 -13  -7    5.60    8.70
   1  13  -6  266.17   24.40
   1  13  -6  296.27   28.00
   1  13  -6  295.67   24.50
   1 -13  -6  290.07   24.30
  -1 -13   6  311.97   27.70
   1 -13  -6  288.67   17.50
   1 -13  -6  253.97   23.50
  -1  13   5   28.10    8.10
   1  13  -5   30.20    9.90
   1  13  -5   13.20   10.20
   1  13  -5   24.70    9.80
  -1 -13   5   12.00   10.30
   1 -13  -5   22.00    6.20
   1 -13  -5   28.50   11.40
   1 -13  -5   11.40    8.40
   1  13  -4    9.60    8.10
   1  13  -4   13.30    7.90
   1  13  -4    8.00    9.00
  -1  13   4   11.60    7.20
  -1  13   4   16.20   11.50
  -1 -13   4   26.70   11.10
   1 -13  -4   18.90    9.50
   1  13  -3   -0.10    6.50
  -1  13   3    9.40    9.70
   1  13  -3    3.90    9.20
   1  13  -3    2.50    6.60
  -1  13   3    1.70    7.10
  -1 -13   3    5.90    8.20
   1 -13  -3   -7.50    5.90
   1  13  -2  545.05   40.00
   1  13  -2  589.04   35.80
  -1  13   2  642.84   33.90
  -1  13   2  687.63   42.90
  -1 -13   2  555.64   39.40
   1 -13  -2  524.65   38.00
  -1  13   1   22.50    9.10
   1  13  -1   42.50   11.90
  -1  13   1    5.40    7.00
   1  13  -1   37.50    9.60
  -1  13   1   20.90   10.50
   1 -13  -1   15.80    9.10
  -1 -13   1   10.40    8.10
  -1  13   0  228.98   24.80
  -1  13   0  237.68   19.40
  -1  13   0  268.77   23.00
   1  13   0  270.07   20.70
   1  13   0  214.78   23.40
  -1 -13   0  272.27   19.70
  -1 -13   0  242.88   23.60
   1 -13   0  235.68   23.60
  -1  13  -1   13.70    9.10
  -1  13  -1   27.40   12.40
   1  13   1   26.30   11.60
   1  13   1    7.80    7.70
  -1  13  -1   20.50    8.20
   1 -13   1   13.60    9.00
  -1 -13  -1   -0.30    7.90
  -1 -13  -1   16.60    6.90
   1  13   2   37.50    9.90
   1  13   2   48.60   14.60
  -1  13  -2   34.10    9.50
  -1  13  -2   16.20   11.00
   1 -13   2   32.30   11.60
  -1 -13  -2   19.90   10.40
  -1 -13  -2   33.40   10.20
  -1  13  -3   47.60   12.80
   1  13   3   33.80    9.60
  -1  13  -3   43.60   10.60
   1  13   3   33.00   12.80
  -1  13  -3   25.00   10.20
   1 -13   3   33.10   12.20
  -1 -13  -3   34.90    8.50
  -1 -13  -3   25.40   10.60
   1  13   4  221.18   19.10
  -1  13  -4  202.18   22.00
  -1  13  -4  232.28   20.50
  -1  13  -4  217.78   23.80
  -1 -13  -4  216.68   16.90
   1 -13   4  249.68   25.20
  -1 -13  -4  221.28   22.00
  -1  13  -5  159.28   18.00
   1  13   5  177.18   17.20
  -1  13  -5  179.38   20.10
  -1  13  -5  227.48   23.60
   1 -13   5  179.38   22.20
  -1 -13  -5  171.88   14.70
  -1 -13  -5  177.68   20.30
  -1  13  -6   11.70   10.20
  -1  13  -6   -2.80    7.20
  -1  13  -6    4.50    7.50
  -1 -13  -6   -8.60    5.20
  -1 -13  -6    4.70    7.50
   1 -13   6   -8.60    8.30
  -1 -13  -6   -3.70    8.10
  -1  13  -7   18.20    9.70
  -1  13  -7    0.00    9.10
  -1  13  -7   -8.00    8.50
  -1 -13  -7   -6.10    8.10
  -1 -13  -7   13.60    9.90
   1 -13   7   16.10   11.80
  -1 -13  -7   11.30    6.00
  -1  13  -8  420.96   30.20
  -1  13  -8  367.66   32.70
  -1  13  -8  358.26   29.50
   1 -13   8  342.97   32.00
  -1 -13  -8  339.37   22.40
  -1 -13  -8  386.06   29.50
  -1 -13  -8  352.26   27.40
  -1  13  -9   35.90   12.80
  -1  13  -9   38.00   12.30
  -1  13  -9   14.90    9.10
   1 -13   9   18.20   11.90
  -1 -13  -9   20.70    7.90
  -1 -13  -9   14.90    9.90
  -1 -13  -9   23.20   10.70
  -1  13 -10  130.89   20.90
  -1  13 -10  114.19   17.70
  -1  13 -10  144.89   19.60
  -1 -13 -10  121.79   18.00
   1 -13  10   81.29   18.80
  -1  13 -11   69.19   24.50
  -1  13 -11   69.89   16.30
   1 -13  11   79.69   18.20
  -1 -13 -11   91.59   15.70
  -1  13 -12  353.06   34.20
  -1  13 -12  399.66   32.70
  -1  13 -12  357.56   30.60
   1 -13  12  367.26   33.90
  -1 -13 -12  411.06   29.90
   1  14 -11   39.70   12.80
   1  14 -11   25.60   14.80
   1  14 -11   21.40   11.30
  -1 -14  11   23.50   13.60
   1 -14 -11   41.30   18.30
   1  14 -10   27.30   12.00
   1  14 -10   30.70   14.20
   1  14 -10    5.70   10.50
  -1 -14  10   31.40   13.90
   1 -14 -10   35.10   11.40
   1  14  -9    6.90    8.60
   1  14  -9   13.10   12.40
  -1 -14   9  -16.80    9.00
   1 -14  -9   10.90    9.30
   1  14  -8   10.00    8.30
   1  14  -8    2.00   11.30
   1  14  -8    5.90    9.70
   1 -14  -8   21.40   10.80
  -1 -14   8    2.40    9.90
   1  14  -7   16.50   10.40
   1  14  -7   -5.70    6.90
   1  14  -7   -3.90   10.30
   1 -14  -7   -3.10    7.30
  -1 -14   7   -4.10    9.40
   1  14  -6   88.89   15.90
   1  14  -6   78.19   17.60
   1  14  -6   85.49   16.10
  -1 -14   6   85.49   17.90
   1 -14  -6   71.79   16.20
  -1  14   5  133.89   14.60
   1  14  -5  129.19   20.30
   1  14  -5  133.29   17.90
   1 -14  -5  147.69   18.90
  -1 -14   5  182.58   21.90
   1  14  -4   10.40    8.50
   1  14  -4   -5.70    7.70
  -1  14   4   -8.70    7.80
  -1  14   4   -0.70    8.30
   1  14  -4   11.40   10.40
   1 -14  -4    7.80    8.40
  -1 -14   4    8.10    9.40
   1  14  -3    4.00    7.30
  -1  14   3   14.00    6.90
   1  14  -3    8.10   10.00
  -1  14   3   -5.90    7.20
   1 -14  -3    3.30    8.10
  -1 -14   3    3.10   10.10
  -1  14   2   50.99   14.80
   1  14  -2   58.39   12.50
  -1  14   2   67.69   11.80
   1  14  -2   76.89   17.70
  -1 -14   2   72.39   15.60
   1 -14  -2   93.49   16.60
  -1  14   1  243.08   25.70
  -1  14   1  235.48   18.90
   1  14  -1  221.18   19.80
   1  14  -1  256.67   25.80
  -1 -14   1  207.88   23.40
   1 -14  -1  236.28   24.40
   1  14   0   25.60   12.30
  -1  14   0    8.30    7.70
  -1  14   0   24.40   12.40
   1  14   0    2.70    7.50
  -1  14   0   19.10    9.70
   1 -14   0    0.20    8.90
  -1 -14   0    6.20    9.10
   1  14   1   21.60    9.70
  -1  14  -1   16.20   11.30
  -1  14  -1   10.50    8.30
   1  14   1   18.40   10.90
  -1  14  -1   11.70    8.30
  -1 -14  -1   11.20    7.50
  -1 -14  -1   10.30    9.70
   1 -14   1   23.20   11.60
  -1  14  -2   -3.70    7.30
   1  14   2    5.80    8.00
  -1  14  -2    0.20    8.60
   1  14   2    1.80    9.20
  -1  14  -2    5.00    7.70
  -1 -14  -2   16.50    7.40
  -1 -14  -2   12.60   10.00
   1 -14   2   13.20   10.60
  -1  14  -3  -13.50    5.20
  -1  14  -3    3.70    7.30
   1  14   3   19.00   11.20
   1  14   3   -3.20    6.60
  -1  14  -3   -8.80    8.30
   1 -14   3   -1.60    7.90
  -1 -14  -3   -0.80    6.20
  -1 -14  -3  -10.70    5.90
  -1  14  -4   66.29   14.50
   1  14   4   68.69   12.40
  -1  14  -4   75.49   17.80
  -1  14  -4   63.39   13.30
   1 -14   4   76.49   17.00
  -1 -14  -4   58.29   14.30
  -1 -14  -4   86.69   18.40
   1  14   5   -0.10    7.90
  -1  14  -5    7.40    9.00
  -1  14  -5   10.30    9.50
  -1  14  -5    6.70    7.80
  -1 -14  -5   20.40    9.40
   1 -14   5   14.20   10.50
  -1  14  -6   77.79   15.50
  -1  14  -6   80.99   18.20
  -1  14  -6   77.69   14.40
   1 -14   6   52.39   15.60
  -1 -14  -6   67.89   10.60
  -1 -14  -6   64.69   14.60
  -1  14  -7   17.20    9.80
  -1  14  -7    8.80    9.20
  -1  14  -7   23.90   12.50
   1 -14   7    4.50   11.40
  -1 -14  -7   30.50   12.20
  -1  14  -8    2.20    7.20
  -1  14  -8   27.00   11.00
  -1  14  -8   13.30   10.60
  -1 -14  -8   -2.80    7.30
   1 -14   8    8.90   11.30
  -1  14  -9   20.40   11.70
   1 -14   9   29.50   13.60
  -1 -14  -9   50.09   13.70
  -1  14 -10    4.00   11.60
  -1  14 -10   -7.20    7.30
  -1  14 -10   -6.40    8.50
  -1 -14 -10   -4.20    8.80
   1 -14  10   -4.40   12.00
   1  15  -8  111.99   18.30
   1  15  -8   82.39   16.30
   1  15  -8  130.19   20.50
  -1 -15   8   98.39   20.10
   1 -15  -8  109.19   19.20
   1  15  -7   36.30   14.50
   1  15  -7    3.50   14.90
   1  15  -7   23.60   11.10
  -1 -15   7    5.40   11.00
   1 -15  -7   18.90   15.30
   1  15  -6   77.79   19.00
   1  15  -6  117.19   18.10
   1  15  -6   93.19   18.20
   1 -15  -6   63.89   18.20
  -1 -15   6  111.89   20.80
   1  15  -5   90.49   16.60
  -1  15   5   87.39   12.80
   1  15  -5   56.09   16.30
  -1 -15   5   59.19   16.30
   1  15  -4   80.59   15.60
  -1  15   4   57.79   17.40
   1  15  -4  117.79   19.30
   1 -15  -4   54.69   14.20
  -1 -15   4   79.39   17.40
   1  15  -3   16.20   13.00
   1  15  -3   15.30   10.10
  -1  15   3   34.30   13.10
  -1  15   3   12.60    8.30
   1 -15  -3   21.60   10.60
  -1 -15   3   13.30    9.80
  -1  15   2  119.69   14.60
   1  15  -2  135.79   20.60
  -1  15   2   99.19   19.20
   1  15  -2  101.49   15.60
  -1 -15   2  119.29   19.60
   1 -15  -2  118.39   19.00
   1  15  -1   -0.60    9.10
  -1  15   1  -14.70    7.30
   1  15  -1  -10.00    7.20
  -1  15   1   -0.40    7.20
  -1 -15   1   -3.70    9.40
   1 -15  -1   10.40    9.20
  -1  15   0  208.08   24.70
   1  15   0  230.78   25.60
  -1  15   0  190.88   18.70
   1  15   0  227.78   19.80
   1 -15   0  175.68   22.80
  -1 -15   0  199.68   23.40
  -1  15  -1  101.99   14.10
  -1  15  -1   95.49   19.70
   1  15   1   75.19   17.90
   1  15   1  104.69   15.10
   1 -15   1  115.69   20.80
  -1 -15  -1  106.89   19.40
   1  15   2   33.50   13.00
  -1  15  -2   36.90   14.10
   1  15   2   40.40   10.70
  -1  15  -2   19.40   10.30
  -1  15  -2   57.99   11.70
  -1 -15  -2   52.09   14.50
   1 -15   2   38.80   13.90
  -1  15  -3   18.10   12.40
  -1  15  -3   18.20    9.90
   1  15   3   22.30    9.50
  -1  15  -3   13.50    9.40
   1  15   3    4.20   11.20
   1 -15   3   12.50   11.30
  -1 -15  -3   17.90   10.50
   1  15   4  186.88   20.00
  -1  15  -4  194.18   25.30
  -1  15  -4  242.48   24.30
  -1 -15  -4  227.38   23.70
   1 -15   4  189.78   25.00
  -1  15  -5   12.40    9.40
  -1  15  -5   14.40    9.10
   1  15   5   12.90    9.20
  -1  15  -5   -0.50   10.90
   1 -15   5   18.40   11.20
  -1 -15  -5   -0.40    8.70
  -1  15  -6  146.39   23.20
  -1  15  -6   82.49   15.50
  -1  15  -6  101.19   18.10
   1 -15   6  125.19   21.50
  -1 -15  -6  115.89   26.70
  -1  15  -7    8.10   13.90
  -1  15  -7   20.10   13.60
  -1  15  -7    6.10    9.90
  -1 -15  -7   -1.60    9.60
   1 -15   7   11.00   11.60
  -1 -15  -8   16.30   11.40
   1  16  -4   72.79   19.10
   1  16  -4  102.89   17.20
  -1 -16   4  106.79   36.20
   1 -16  -4   79.39   17.20
   1  16  -3   21.40   10.20
  -1  16   3    9.60    9.90
   1  16  -3   26.80   14.30
  -1  16   3    6.60   10.10
   1 -16  -3    0.60    9.20
  -1  16   2    5.90   10.30
  -1  16   2   11.70    9.00
  -1 -16   2   42.60   22.10
   1 -16  -2    5.70    9.40
   1  16  -1   15.20    9.70
  -1  16   1   23.80   10.10
  -1  16   1   18.90   12.50
  -1 -16   1   51.69   19.20
   1 -16  -1   30.60   12.70
  -1  16   0  100.99   14.80
   1  16   0  100.09   16.50
   1  16   0   61.59   23.70
  -1  16   0  126.69   20.10
  -1 -16   0   85.19   20.10
   1 -16   0  101.29   19.40
   1  16   1    2.00   14.10
   1  16   1   24.60   10.30
  -1  16  -1   -6.10   10.10
  -1  16  -1   -3.10    8.20
   1 -16   1    4.70   11.60
  -1 -16  -1   11.50    9.00
   1  16   2   27.20   16.70
   1  16   2   11.20    9.30
  -1  16  -2    9.50   19.70
  -1  16  -2    5.60    8.90
   1 -16   2    7.70   14.40
  -1 -16  -2    6.30   10.90
  -1  16  -3   54.49   14.90
   1  16   3   76.69   14.20
  -1  16  -3   84.19   25.80
  -1  16  -3   56.79   13.60
  -1 -16  -3   53.69   15.60
   1 -16   3   98.29   25.90
  -1 -16  -4   59.69   15.70
   2   0 -21   -3.40    8.70
   2   0 -21    0.40    9.50
   2   0 -20   -7.90    8.20
   2   0 -20    4.60    8.70
   2   0 -19   -3.30    7.20
   2   0 -19    6.80   10.40
   2   0 -18   46.50   13.80
   2   0 -18   46.20   12.30
   2   0 -17    0.80    6.70
   2   0 -16  182.88   19.20
   2   0 -16  229.98   21.60
   2   0 -15  -13.60    5.10
   2   0 -14    1.80    5.80
   2   0 -13    1.50    6.50
   2   0 -12  244.28   19.30
  -2   0  11    4.70    6.90
   2   0 -11   -3.40    6.40
   2   0 -10  592.54   32.40
   2   0  -9    4.20    4.60
   2   0  -8   21.10    5.80
   2   0  -7   -0.40    3.40
   2   0  -6  874.11   41.00
   2   0  -5   -2.80    2.10
   2   0  -5    1.30    2.30
   2   0  -4 1982.50   85.09
  -2   0   4 1929.71   84.99
   2   0  -4 1942.11   85.19
  -2   0   3    1.40    1.50
   2   0  -3    0.80    1.50
  -2   0   3    1.40    1.50
   2   0  -3    0.80    1.40
   2   0  -2  818.42   35.80
  -2   0   2  796.92   35.80
   2   0  -2  844.22   36.40
  -2   0   2  830.22   36.30
   2   0  -2  840.32   35.80
   2   0  -1   -0.60    0.70
  -2   0   1   -0.30    0.70
   2   0  -1    0.40    0.60
  -2   0   1   -0.10    0.80
  -2   0   1   -0.20    0.50
   2   0   0 2828.22  124.69
   2   0   0 2951.90  124.39
  -2   0   0 2918.21  124.39
   2   0   1    1.10    1.50
  -2   0  -1   -0.20    1.30
  -2   0  -2  150.48    8.60
   2   0   2  152.98    8.70
   2   0   3    0.90    1.90
  -2   0  -3   -0.60    1.90
   2   0   4  418.86   20.40
  -2   0  -4  405.96   20.40
  -2   0  -5   -1.10    3.50
  -2   0  -5    0.10    2.30
  -2   0  -6  943.81   43.50
  -2   0  -6  884.01   40.90
   2   0   6  814.62   40.60
   2   0   7    0.90    2.70
  -2   0  -7    2.00    2.90
  -2   0  -7    9.10    4.60
  -2   0  -8    1.10    3.10
   2   0   8   10.50    3.60
   2   0   9    2.90    3.50
  -2   0  -9    1.30    4.80
  -2   0  -9    0.10    3.20
  -2   0 -10 1148.69   54.29
   2   0  10 1194.68   54.19
  -2   0 -10 1119.99   58.49
  -2   0 -11   -1.90    6.90
  -2   0 -11    8.80    4.30
   2   0  11    0.10    3.60
  -2   0 -12  418.06   24.00
   2   0  12  405.66   23.30
  -2   0 -12  458.25   29.50
  -2   0 -13   12.40    8.60
   2   0  13    8.00    4.50
  -2   0 -13   -0.80    3.80
  -2   0 -14   24.70    6.30
  -2   0 -14   19.00    9.40
  -2   0 -15   14.60    9.70
  -2   0 -15    8.80    5.30
  -2   0 -16  288.67   19.00
  -2   0 -16  286.87   26.40
  -2   0 -17    0.90    4.30
  -2   0 -17  -11.80    7.50
   2   0  18    6.00    7.30
  -2   0 -18   -6.50    9.50
  -2   0 -19  -22.90    7.70
  -2   0 -20  107.39   21.30
   2   1 -21   15.50    9.90
   2   1 -21    5.60    9.50
   2  -1 -21   -8.30    8.80
   2  -1 -21    3.20    9.30
   2   1 -20   -1.40    7.30
   2   1 -20    2.70   10.50
   2  -1 -20    3.60    9.00
   2  -1 -20   16.60    9.40
   2   1 -19  764.82   48.80
   2   1 -19  756.32   47.60
   2  -1 -19  726.13   46.00
   2  -1 -19  750.72   48.80
   2   1 -18   24.70    9.70
   2   1 -18   14.80   10.50
   2  -1 -18   19.80   10.20
   2  -1 -18   16.60   10.90
   2   1 -17   66.89   17.50
   2   1 -17   88.29   16.60
   2  -1 -17   67.59   13.10
   2  -1 -17   76.59   24.70
   2   1 -16   29.80    9.60
   2   1 -16   35.90   10.80
   2  -1 -16   30.70   10.90
   2   1 -15 1262.57   67.89
   2   1 -15 1386.06   69.29
   2  -1 -15 1317.17   68.49
   2   1 -14    8.40    7.50
   2   1 -14   13.90    4.20
   2   1 -14   10.70    6.80
   2  -1 -14   13.90    8.30
   2   1 -13  249.88   13.80
   2   1 -13  202.88   19.10
   2   1 -13  222.58   19.00
   2  -1 -13  231.68   19.20
  -2  -1  13  234.48   13.90
  -2  -1  13  225.68   13.40
   2   1 -12   46.20    5.70
   2   1 -12   39.70    9.10
   2   1 -12   53.09   10.40
   2  -1 -12   31.20    8.40
  -2  -1  12   48.00    6.20
  -2  -1  12   40.40    5.70
   2   1 -11 1055.49   51.99
   2   1 -11  965.90   46.30
   2  -1 -11  976.50   51.19
  -2  -1  11 1008.50   46.80
  -2  -1  11 1087.39   46.50
   2   1 -10  105.49    7.80
   2   1 -10  103.49   13.70
  -2  -1  10  127.79    8.00
   2  -1 -10  105.59   11.40
   2   1  -9  437.26   25.90
   2   1  -9  471.85   22.40
   2  -1  -9  483.65   26.20
  -2  -1   9  454.35   22.20
   2   1  -8  558.64   25.40
   2   1  -8  568.44   29.10
   2   1  -8  542.55   28.80
   2  -1  -8  551.94   28.50
  -2  -1   8  462.45   27.60
  -2  -1   8  552.74   26.10
   2   1  -7 6295.17  269.67
   2   1  -7 6407.16  269.57
   2   1  -7 6342.57  266.47
  -2  -1   7 6208.48  266.27
  -2  -1   7 5863.61  268.87
   2  -1  -7 6268.27  268.97
   2   1  -6    0.90    2.90
   2   1  -6    5.30    3.30
   2   1  -6    3.50    1.90
  -2  -1   6   12.30    3.70
  -2  -1   6    4.60    1.90
   2   1  -5 1256.97   55.09
   2   1  -5 1220.88   53.19
   2   1  -5 1199.88   53.09
   2   1  -5 1245.68   55.19
  -2  -1   5 1169.78   52.99
  -2  -1   5 1181.28   54.69
   2   1  -4 4350.46  185.38
   2   1  -4 4254.17  186.58
   2   1  -4 4314.37  186.88
   2   1  -4 4176.48  185.48
  -2  -1   4 4339.37  185.38
  -2  -1   4 4355.06  186.58
  -2  -1   4 4561.54  187.08
   2   1  -3 1972.00   84.79
   2   1  -3 1980.10   85.09
   2   1  -3 1941.01   84.09
   2   1  -3 1911.71   83.99
  -2  -1   3 2003.20   83.99
  -2  -1   3 1895.61   84.69
   2  -1  -3 1948.71   84.29
  -2  -1   3 1891.91   84.89
  -2  -1   3 1977.70   84.09
  -2   1   2  376.56   17.00
   2   1  -2  393.46   18.40
   2   1  -2  390.96   17.90
   2   1  -2  377.16   18.10
  -2  -1   2  379.16   17.90
   2  -1  -2  390.56   17.00
  -2  -1   2  371.66   18.30
   2  -1  -2  413.96   17.50
  -2  -1   2  381.36   18.10
  -2   1   1  249.18   11.90
   2   1  -1  249.08   12.10
   2   1  -1  240.08   12.20
   2   1  -1  252.67   12.20
  -2   1   1  235.08   11.30
  -2   1   1  242.28   11.20
   2  -1  -1  249.88   11.20
   2  -1  -1  259.17   11.90
  -2  -1   1  251.07   12.20
  -2  -1   1  255.87   12.10
   2  -1  -1  256.27   11.40
  -2  -1   1  239.58   12.20
   2   1   0  158.68    8.10
   2   1   0  136.19    8.20
  -2   1   0  149.19    8.00
  -2   1   0  154.58    7.70
  -2  -1   0  146.19    7.90
   2  -1   0  148.29    8.00
  -2  -1   0  149.19    8.20
   2  -1   0  150.88    7.60
  -2  -1   0  139.69    8.20
  -2   1  -1  150.98    8.50
   2   1   1  155.68    9.20
  -2   1  -1  161.28    8.70
   2   1   1  148.69    8.40
   2  -1   1  153.98    8.60
   2  -1   1  152.48    8.60
  -2  -1  -1  153.48    8.50
  -2  -1  -1  160.48    9.20
  -2   1  -2 1727.83   72.99
   2   1   2 1683.73   72.29
  -2   1  -2 1582.74   72.39
  -2  -1  -2 1603.84   73.29
   2  -1   2 1607.44   72.69
   2  -1   2 1699.53   72.49
  -2  -1  -2 1663.03   72.29
   2   1   3 2189.58   97.99
  -2   1  -3 2497.65   99.49
  -2   1  -3 2241.08   98.29
   2  -1   3 2157.18   98.19
  -2  -1  -3 2168.18   97.99
   2  -1   3 2276.77   99.09
  -2   1  -4  381.56   20.40
  -2   1  -4  370.86   19.20
   2   1   4  372.66   19.00
   2  -1   4  381.96   19.20
  -2  -1  -4  391.66   19.10
  -2   1  -5  606.84   29.40
  -2   1  -5  618.84   31.10
  -2  -1  -5  653.23   29.40
   2  -1   5  565.24   29.20
   2   1   6  247.18   14.40
  -2   1  -6  283.97   17.20
  -2   1  -6  267.37   15.10
   2  -1   6  242.78   14.70
  -2  -1  -6  274.37   15.00
  -2   1  -7 2585.94  107.99
   2   1   7 2316.97  106.89
  -2   1  -7 2400.86  110.09
   2  -1   7 2297.47  107.29
  -2  -1  -7 2573.74  107.49
   2   1   8    3.20    3.20
  -2   1  -8   11.30    3.90
  -2   1  -8    3.50    5.30
   2  -1   8    3.40    2.80
  -2  -1  -8    3.50    3.40
   2   1   9  223.88   13.30
  -2   1  -9  204.08   15.50
  -2   1  -9  180.98   16.10
  -2  -1  -9  207.88   16.60
  -2  -1  -9  191.08   13.10
   2  -1   9  205.68   13.70
  -2   1 -10  111.99   10.20
  -2   1 -10  100.39   13.00
   2   1  10  102.89    9.40
  -2  -1 -10  116.49   13.40
   2  -1  10  101.89    9.90
  -2  -1 -10  123.29   10.00
  -2   1 -11  306.37   19.70
  -2   1 -11  347.97   24.80
   2   1  11  331.47   19.10
  -2  -1 -11  317.47   19.50
  -2  -1 -11  353.56   24.80
   2  -1  11  350.76   22.00
  -2   1 -12  104.79   15.20
  -2   1 -12  143.59   11.90
   2   1  12  109.79   11.80
  -2  -1 -12  129.09   11.50
   2  -1  12  134.29   11.70
  -2  -1 -12  145.59   16.60
   2   1  13    6.50    4.70
  -2   1 -13   -0.60    6.90
  -2   1 -13    4.80    4.60
  -2  -1 -13    4.40    7.60
  -2  -1 -13   -1.00    4.10
   2  -1  13   -6.20    4.20
  -2   1 -14   20.40    6.10
  -2   1 -14   13.90    8.90
   2   1  14    1.60    5.10
  -2  -1 -14    8.60    4.80
  -2  -1 -14    8.20    8.90
  -2   1 -15   21.80   10.80
  -2   1 -15   48.30    8.30
   2  -1  15   17.90    7.70
  -2  -1 -15   35.40    6.90
  -2  -1 -15   69.99   14.90
  -2   1 -16   78.29   10.20
  -2   1 -16   73.89   16.20
  -2  -1 -16   71.99   15.30
  -2  -1 -16   71.19    9.30
   2  -1  16   42.60   10.50
  -2   1 -17   24.60    6.80
  -2   1 -17   28.20   11.90
  -2  -1 -17    9.90    9.50
   2  -1  17    9.90    6.20
  -2  -1 -17   10.40    4.80
   2   1  18    5.70    7.10
  -2   1 -18   27.40   12.70
  -2  -1 -18   21.30   11.40
  -2   1 -19  116.89   11.60
  -2   1 -19   82.29   19.00
  -2  -1 -19  132.89   22.00
  -2   1 -20   -4.00    9.50
  -2   1 -20    5.80   10.00
  -2   1 -20    5.60    5.10
  -2  -1 -20   14.50   11.80
   2   2 -21   92.19   17.30
   2   2 -21   74.89   18.60
   2  -2 -21   87.89   18.20
   2  -2 -21  116.09   17.30
   2   2 -20    6.80    9.80
   2   2 -20    0.80   10.30
   2  -2 -20    9.60   10.20
   2  -2 -20    6.80    9.10
   2   2 -19   -3.70    7.50
   2   2 -19   -3.10    9.00
   2  -2 -19    0.60    6.70
   2  -2 -19   -2.20   10.00
   2   2 -18   15.70   10.80
   2   2 -18   21.30   10.30
   2  -2 -18   39.60   12.70
   2   2 -17  143.79   10.80
   2   2 -17  135.29   17.20
   2   2 -17  106.49   17.40
   2   2 -16   -3.00    8.20
   2   2 -16   14.70    7.90
   2   2 -16   15.50    4.80
  -2  -2  16   11.80    5.40
  -2  -2  16   11.40    5.20
   2  -2 -16   16.60   10.10
   2   2 -15   -7.10    5.20
   2   2 -15    5.50    4.10
   2   2 -15    3.40    7.20
  -2  -2  15   -5.10    4.10
  -2  -2  15    0.40    3.90
   2  -2 -15   -2.10    6.60
   2   2 -14  187.18   18.80
   2   2 -14  197.68   13.30
   2   2 -14  204.28   19.00
   2  -2 -14  196.68   18.80
   2   2 -13  151.28   11.10
   2   2 -13  177.48   17.30
   2   2 -13  157.08   16.30
  -2  -2  13  142.09   10.90
   2  -2 -13  140.39   15.80
   2   2 -12  183.38   17.10
   2   2 -12  171.08   12.10
   2   2 -12  203.28   17.20
  -2  -2  12  213.58   12.50
   2  -2 -12  165.48   16.00
   2   2 -11  323.57   18.60
   2   2 -11  348.27   23.50
   2   2 -11  340.07   23.10
   2  -2 -11  328.97   22.60
  -2  -2  11  364.16   18.70
  -2  -2  11  364.26   19.30
   2   2 -10  473.15   27.70
   2   2 -10  440.96   23.20
   2   2 -10  457.75   27.30
  -2  -2  10  467.35   23.10
  -2  -2  10  437.16   26.30
  -2  -2  10  471.05   23.80
   2   2  -9  353.96   18.90
   2   2  -9  337.87   22.00
   2   2  -9  366.96   22.40
  -2  -2   9  374.66   19.40
  -2  -2   9  368.36   18.70
   2   2  -8   52.99    8.50
   2   2  -8   62.89    8.20
   2   2  -8   58.09    5.80
  -2  -2   8   53.39    6.00
  -2  -2   8   52.49    7.30
  -2  -2   8   47.60    5.10
   2   2  -7  538.85   25.30
   2   2  -7  556.74   28.00
   2   2  -7  537.95   27.70
  -2  -2   7  477.55   26.90
  -2  -2   7  499.85   25.00
  -2  -2   7  518.25   26.40
   2   2  -6  193.88   11.40
   2   2  -6  187.88   13.00
   2   2  -6  194.18   13.00
   2   2  -6  195.48   11.00
  -2  -2   6  176.38   12.50
  -2  -2   6  193.38   11.00
   2   2  -5  472.55   24.20
   2   2  -5  459.05   22.60
   2   2  -5  447.76   22.70
   2   2  -5  482.85   24.30
  -2  -2   5  501.95   22.70
   2  -2  -5  471.75   21.30
  -2  -2   5  478.95   24.10
   2  -2  -5  478.55   21.20
  -2  -2   5  437.86   23.00
   2   2  -4 1820.42   79.19
   2   2  -4 1799.12   78.29
  -2   2   4 1775.72   76.99
   2   2  -4 1864.01   79.39
   2   2  -4 1747.63   77.99
  -2  -2   4 1750.52   77.89
  -2  -2   4 1811.62   79.19
  -2  -2   4 1653.03   78.09
   2  -2  -4 1792.62   76.89
   2  -2  -4 1792.62   77.09
  -2  -2   4 1779.22   78.99
  -2   2   3  534.75   24.90
  -2   2   3  539.85   24.60
   2   2  -3  558.24   25.50
   2   2  -3  598.74   26.60
   2   2  -3  540.45   25.70
   2   2  -3  554.74   26.30
  -2  -2   3  564.04   26.30
   2  -2  -3  548.55   24.70
  -2  -2   3  487.65   25.50
  -2  -2   3  543.45   25.40
   2  -2  -3  530.55   25.50
   2  -2  -3  529.15   24.80
  -2  -2   3  549.65   26.10
   2   2  -2 2092.09   89.29
  -2   2   2 1975.90   88.79
   2   2  -2 2109.09   89.59
   2   2  -2 2053.79   89.39
  -2   2   2 2096.69   88.79
   2   2  -2 1994.50   89.69
   2  -2  -2 2140.99   88.69
  -2  -2   2 2056.89   89.59
  -2  -2   2 2004.00   89.39
   2  -2  -2 2003.80   88.79
  -2  -2   2 1968.50   89.19
  -2  -2   2 2101.59   89.19
   2  -2  -2 2016.10   88.69
   2   2  -1   24.40    3.80
  -2   2   1   32.10    3.40
   2   2  -1   28.90    3.80
   2   2  -1   25.30    3.50
  -2   2   1   28.70    3.10
  -2  -2   1   27.70    3.50
  -2  -2   1   25.00    3.80
  -2  -2   1   27.40    3.50
   2  -2  -1   31.30    3.40
   2  -2  -1   32.00    3.20
  -2  -2   1   29.00    3.80
   2  -2  -1   33.00    3.90
   2   2   0  274.27   14.40
   2   2   0  251.57   13.60
   2   2   0  268.07   13.70
  -2   2   0  275.77   13.70
  -2   2   0  275.57   13.40
  -2  -2   0  280.47   13.80
   2  -2   0  240.58   13.40
  -2  -2   0  276.37   14.30
  -2  -2   0  271.37   13.70
   2  -2   0  239.88   13.10
  -2   2  -1 2068.59   91.99
   2   2   1 2071.59   92.29
   2   2   1 2115.09   91.99
  -2   2  -1 2298.17   92.29
  -2  -2  -1 2074.49   92.89
   2  -2   1 2085.09   91.99
   2  -2   1 2079.49   92.09
  -2  -2  -1 1966.90   91.99
  -2  -2  -1 2214.68   92.09
  -2   2  -2 2557.44  106.89
  -2   2  -2 2480.15  106.99
   2   2   2 2497.85  106.49
   2   2   2 2351.16  107.19
   2  -2   2 2437.66  106.89
  -2  -2  -2 2340.37  106.99
   2  -2   2 2462.35  106.79
  -2  -2  -2 2435.06  106.39
  -2   2  -3  131.19    9.40
   2   2   3  131.39    8.40
  -2   2  -3  116.89    8.50
   2  -2   3  127.79    9.20
   2  -2   3  108.29    8.20
  -2  -2  -3  148.39    9.80
   2   2   4  110.19    7.70
  -2   2  -4  109.49    8.20
  -2   2  -4  123.29    9.50
   2  -2   4   92.39    8.70
  -2  -2  -4  109.69    7.80
   2  -2   4   99.19   10.00
  -2  -2  -4   90.99    8.90
  -2   2  -5  855.31   40.20
  -2   2  -5  844.92   38.50
   2   2   5  735.73   37.50
  -2  -2  -5  860.71   38.00
   2  -2   5  789.62   38.20
   2  -2   5  807.62   39.50
  -2  -2  -5  762.62   42.10
  -2   2  -6  142.49   10.50
  -2   2  -6  149.29   12.60
   2   2   6  124.09    9.40
   2  -2   6  139.59   10.10
  -2  -2  -6  155.98   10.20
   2  -2   6  155.18   11.90
  -2   2  -7  383.76   23.60
  -2   2  -7  408.86   21.50
   2   2   7  359.26   20.10
  -2  -2  -7  443.16   21.30
   2  -2   7  356.16   20.70
  -2   2  -8   64.59    9.50
  -2   2  -8   65.99    7.70
   2   2   8   68.69    7.10
   2  -2   8   67.79    7.40
  -2  -2  -8   82.79    7.60
   2   2   9   96.89    8.80
  -2   2  -9  110.79   12.40
  -2   2  -9   98.79    9.70
  -2  -2  -9   96.89    9.30
   2  -2   9  104.59    9.60
  -2   2 -10  368.96   24.80
   2   2  10  319.37   19.10
  -2   2 -10  341.47   20.60
   2  -2  10  374.56   20.80
  -2  -2 -10  328.77   19.70
   2   2  11  121.19   10.20
  -2   2 -11  106.39   14.00
  -2   2 -11   90.69   10.50
  -2  -2 -11  110.49   10.20
   2  -2  11  102.99   13.20
  -2   2 -12 1474.65   72.49
   2   2  12 1386.76   65.59
  -2   2 -12 1329.17   66.79
  -2  -2 -12 1515.65   72.99
   2  -2  12 1465.95   66.99
  -2  -2 -12 1361.06   65.79
  -2   2 -13   47.70   12.10
  -2   2 -13   40.50    7.50
  -2  -2 -13   55.39   12.50
   2  -2  13   45.50    9.10
  -2   2 -14  205.38   15.80
  -2   2 -14  186.98   20.80
   2   2  14  167.18   14.60
   2  -2  14  209.88   16.30
  -2  -2 -14  211.18   14.70
  -2  -2 -14  205.88   21.00
  -2   2 -15   44.80    8.30
  -2   2 -15   36.50   12.90
   2  -2  15   48.70    9.10
  -2  -2 -15   55.29    8.20
  -2  -2 -15   71.49   15.30
  -2   2 -16  407.86   24.40
  -2   2 -16  339.17   30.90
   2  -2  16  389.66   24.90
  -2  -2 -16  420.66   32.70
  -2  -2 -16  383.26   22.50
  -2   2 -17   41.10   14.40
  -2   2 -17   34.10    7.80
  -2  -2 -17   25.80    5.90
   2  -2  17   22.10    9.00
  -2  -2 -17   22.40   12.50
  -2   2 -18  156.08   14.00
  -2   2 -18  165.78   23.30
  -2  -2 -18  187.88   23.90
  -2  -2 -18  161.28   12.30
  -2   2 -19   27.20   14.60
  -2   2 -19   19.50   11.40
  -2   2 -19   26.90    7.20
  -2  -2 -19   24.20   13.00
   2   3 -21   12.10   12.30
   2  -3 -21    4.20   10.50
   2  -3 -21   -8.90    6.90
   2   3 -20    1.00   10.30
   2   3 -20   -4.70    9.20
   2  -3 -20   -2.70    6.70
   2  -3 -20   14.20   11.70
   2   3 -19  545.25   38.80
   2   3 -19  541.45   28.30
   2   3 -19  489.05   38.90
   2  -3 -19  585.04   39.70
   2  -3 -19  494.65   34.60
   2   3 -18    1.70    8.90
   2   3 -18    7.60    4.80
   2   3 -18   20.80   10.30
   2  -3 -18    1.40    9.80
  -2  -3  18   17.00    6.60
   2   3 -17    8.50    8.10
   2   3 -17   12.50    5.10
   2   3 -17   19.60   10.50
  -2  -3  17   16.00    9.30
   2   3 -16   23.40   11.60
   2   3 -16   29.00    6.10
   2   3 -16   43.40   15.70
   2  -3 -16   36.70   11.70
   2   3 -15  312.47   19.50
   2   3 -15  356.86   26.70
   2   3 -15  317.07   25.30
   2  -3 -15  363.46   26.00
  -2  -3  15  283.57   18.90
  -2  -3  15  320.77   19.90
   2   3 -14    4.80    4.20
   2   3 -14   -2.60    6.60
   2   3 -14    3.10    6.70
   2  -3 -14   -7.90    4.80
  -2  -3  14   -3.30    4.50
  -2  -3  14    5.50    4.00
   2   3 -13  175.28   13.40
   2   3 -13  214.18   18.90
   2   3 -13  207.98   19.20
   2  -3 -13  184.78   17.90
  -2  -3  13  175.08   13.20
   2   3 -12   12.70    4.70
   2   3 -12   12.00    7.30
   2   3 -12    9.00    7.00
  -2  -3  12   12.60    7.10
  -2  -3  12   10.10    4.40
  -2  -3  12   15.10    5.40
   2   3 -11    0.60    5.00
   2   3 -11    3.40    3.50
   2   3 -11   -2.00    4.90
  -2  -3  11    0.60    3.00
  -2  -3  11    0.40    3.80
   2   3 -10  529.75   31.40
   2   3 -10  541.65   31.40
  -2  -3  10  553.04   27.60
  -2  -3  10  554.14   31.00
  -2  -3  10  532.45   28.30
   2   3  -9  116.89    9.50
   2   3  -9  107.19   11.90
  -2  -3   9  112.79   10.00
  -2  -3   9  131.89   11.70
  -2  -3   9  131.99    9.30
   2   3  -8   99.49   10.40
   2   3  -8  104.39   11.00
   2   3  -8  109.69    8.60
  -2   3   8  107.39    6.80
  -2  -3   8   90.49    9.70
  -2  -3   8   87.79    8.70
  -2  -3   8  100.89    8.10
  -2   3   7 3526.15  148.09
   2   3  -7 3574.34  152.18
   2   3  -7 3590.74  152.28
   2   3  -7 3531.55  149.79
   2  -3  -7 3437.26  147.69
  -2  -3   7 3168.38  149.79
  -2  -3   7 3143.89  151.08
   2  -3  -7 3786.32  147.99
  -2  -3   7 3123.19  149.09
  -2   3   6   37.20    4.20
   2   3  -6   46.30    7.40
   2   3  -6   29.80    5.00
  -2  -3   6   37.00    6.00
  -2  -3   6   30.70    4.70
   2  -3  -6   29.80    3.70
   2   3  -5  924.31   41.00
   2   3  -5  795.22   39.40
  -2   3   5  802.82   38.00
   2   3  -5  916.61   39.60
   2   3  -5  889.61   40.90
   2  -3  -5  815.62   37.80
  -2  -3   5  829.32   39.10
  -2  -3   5  752.62   40.00
   2  -3  -5  896.01   38.30
  -2  -3   5  828.22   40.30
  -2  -3   5  794.92   39.50
   2   3  -4  321.97   17.80
  -2   3   4  321.07   16.10
   2   3  -4  341.47   18.20
  -2   3   4  291.77   15.60
   2   3  -4  335.97   17.00
   2   3  -4  296.27   17.00
   2  -3  -4  305.07   15.00
   2  -3  -4  345.37   16.30
  -2  -3   4  307.97   17.40
  -2  -3   4  315.37   16.70
   2  -3  -4  323.47   15.80
   2  -3  -4  320.77   17.30
  -2  -3   4  300.57   17.50
  -2  -3   4  296.87   17.00
   2   3  -3 1444.86   61.29
   2   3  -3 1402.36   61.69
  -2   3   3 1282.67   60.89
   2   3  -3 1455.45   61.59
  -2   3   3 1351.66   60.39
   2   3  -3 1372.76   61.89
  -2   3   3 1287.07   60.09
  -2  -3   3 1329.57   61.39
   2  -3  -3 1373.26   60.19
  -2  -3   3 1369.66   61.39
  -2  -3   3 1344.27   60.99
   2  -3  -3 1357.26   60.99
  -2  -3   3 1327.37   61.59
   2  -3  -3 1342.77   60.49
  -2   3   2  417.46   20.60
   2   3  -2  436.06   21.10
   2   3  -2  403.06   20.80
   2   3  -2  455.75   21.00
  -2   3   2  404.26   20.50
   2   3  -2  415.46   21.50
  -2   3   2  401.16   20.10
   2  -3  -2  390.66   20.00
  -2  -3   2  431.96   20.90
   2  -3  -2  422.26   20.70
  -2  -3   2  392.56   21.00
   2  -3  -2  408.76   20.40
  -2  -3   2  390.16   20.50
  -2  -3   2  397.06   20.90
   2   3  -1  475.45   22.90
  -2   3   1  453.95   22.50
  -2   3   1  451.25   22.20
   2   3  -1  476.35   23.30
   2   3  -1  462.05   22.40
  -2   3   1  432.36   22.10
  -2   3   1  428.96   20.50
   2  -3  -1  451.95   22.10
  -2  -3   1  441.16   22.20
   2  -3  -1  448.46   22.20
  -2  -3   1  458.95   22.70
  -2  -3   1  472.65   22.60
  -2  -3   1  446.06   22.90
   2  -3  -1  467.25   22.70
  -2   3   0 1373.76   60.29
   2   3   0 1407.16   61.29
  -2   3   0 1247.68   58.79
   2   3   0 1327.77   60.39
   2   3   0 1331.27   59.89
  -2   3   0 1311.07   60.09
   2  -3   0 1305.27   59.99
  -2  -3   0 1340.57   60.19
  -2  -3   0 1344.37   59.89
   2  -3   0 1316.47   59.89
  -2  -3   0 1436.46   60.59
   2  -3   0 1438.16   60.79
  -2  -3   0 1292.47   60.89
   2   3   1  688.83   33.90
  -2   3  -1  688.73   32.90
   2   3   1  694.03   32.80
  -2   3  -1  736.53   33.10
   2   3   1  662.13   32.60
   2  -3   1  679.33   32.80
  -2  -3  -1  680.03   32.50
  -2  -3  -1  668.73   33.70
   2  -3   1  730.03   33.60
   2  -3   1  715.33   32.90
  -2  -3  -1  691.73   32.80
   2   3   2  830.12   37.20
  -2   3  -2  801.02   37.70
  -2   3  -2  802.62   37.50
   2  -3   2  779.12   37.90
   2  -3   2  799.82   37.50
   2  -3   2  744.23   37.00
  -2  -3  -2  782.52   37.00
   2   3   3  412.76   22.70
  -2   3  -3  433.46   22.50
  -2   3  -3  479.35   23.40
   2  -3   3  394.26   24.10
   2  -3   3  460.45   24.10
  -2  -3  -3  407.66   22.40
  -2  -3  -3  457.45   22.10
  -2   3  -4 1544.75   69.09
  -2   3  -4 1512.55   68.09
   2   3   4 1490.95   67.29
  -2  -3  -4 1547.65   67.39
   2  -3   4 1426.26   68.29
  -2  -3  -4 1614.54   68.89
   2  -3   4 1360.36   67.59
  -2   3  -5 1728.83   74.79
  -2   3  -5 1724.93   73.29
   2   3   5 1461.85   71.69
  -2  -3  -5 1573.04   74.19
   2  -3   5 1508.75   73.49
   2  -3   5 1660.53   72.89
  -2  -3  -5 1594.34   71.99
  -2   3  -6   52.19    8.60
   2   3   6   40.80    5.70
  -2   3  -6   46.90    6.70
   2  -3   6   43.40    7.30
  -2  -3  -6   59.49    9.00
   2  -3   6   42.30    6.10
  -2  -3  -6   53.49    6.50
  -2   3  -7  602.24   30.90
   2   3   7  576.04   29.50
   2  -3   7  593.94   32.20
  -2  -3  -7  610.74   32.60
  -2  -3  -7  661.03   30.40
   2  -3   7  550.24   30.20
   2   3   8  149.19   10.80
  -2   3  -8  154.08   11.90
  -2   3  -8  131.39   13.40
  -2  -3  -8  148.89   13.50
  -2  -3  -8  127.99   10.60
   2  -3   8  136.89   11.10
   2  -3   8  158.98   13.60
  -2   3  -9  174.48   15.70
   2   3   9  182.48   12.30
  -2   3  -9  164.68   13.20
   2  -3   9  170.58   12.90
  -2  -3  -9  163.68   12.50
  -2  -3  -9  203.98   16.80
  -2   3 -10   58.09   11.40
  -2   3 -10   41.30    7.50
   2   3  10   51.49    7.10
  -2  -3 -10   45.90    7.30
   2  -3  10   32.60    7.70
   2  -3  10   51.89    8.40
  -2  -3 -10   40.20    9.90
   2   3  11   42.40    7.20
  -2   3 -11   31.60    9.60
  -2   3 -11   47.30    8.30
   2  -3  11   54.79    8.40
  -2  -3 -11   44.30    7.60
   2  -3  11   39.70    8.50
   2   3  12  184.38   13.70
  -2   3 -12  218.38   20.00
  -2   3 -12  171.28   14.70
   2  -3  12  190.78   16.40
  -2  -3 -12  196.98   14.10
  -2   3 -13   39.40    8.20
  -2   3 -13   55.29   12.50
   2   3  13   64.89    8.80
  -2  -3 -13   64.39    8.70
   2  -3  13   72.19   11.30
  -2   3 -14   21.80   10.50
  -2   3 -14   18.80    6.70
  -2  -3 -14   19.70    5.70
  -2  -3 -14   18.10    9.50
   2  -3  14   14.90    7.10
  -2   3 -15   -4.50    4.10
  -2   3 -15   19.00   10.60
  -2  -3 -15    6.10    4.50
  -2  -3 -15   -8.60    5.90
   2  -3  15   -5.10    5.90
  -2   3 -16   83.79   17.60
  -2   3 -16   85.19   13.10
   2  -3  16   93.79   13.50
  -2  -3 -16  122.59   18.60
  -2  -3 -16  125.79   10.90
  -2   3 -17   47.80   13.20
  -2   3 -17   41.30    8.70
  -2   3 -17   46.60   13.00
   2  -3  17   43.90   10.00
  -2  -3 -17   59.69   15.30
  -2  -3 -17   39.50    6.80
  -2   3 -18  127.99   20.80
  -2   3 -18   82.29   17.10
  -2   3 -18   82.09   11.90
   2  -3  18   50.99   11.90
  -2  -3 -18  134.99   20.30
  -2   3 -19  131.19   12.90
  -2   3 -19   97.39   21.70
  -2  -3 -19  104.19   20.50
   2   4 -20   12.50   10.10
   2   4 -20   -1.90    9.60
   2   4 -20    9.50    5.00
   2  -4 -20    3.90   10.90
   2  -4 -20   -0.30    6.70
   2   4 -19   62.69   15.60
   2   4 -19   22.80    6.50
   2   4 -19   26.40   12.90
   2  -4 -19   33.80   12.80
  -2  -4  19   28.90   10.10
   2  -4 -19   24.30    9.60
   2   4 -18   18.90   10.20
   2   4 -18   24.00   11.90
   2  -4 -18   17.80   11.60
   2   4 -17  333.67   29.00
   2   4 -17  372.96   30.10
   2   4 -17  362.36   22.70
  -2  -4  17  411.26   26.70
   2  -4 -17  367.16   29.80
   2   4 -16   14.70    8.90
   2   4 -16   -0.60    4.30
   2   4 -16   -4.30    7.10
  -2  -4  16    9.50    5.90
   2  -4 -16    4.80    8.10
   2   4 -15   -1.50    6.60
   2   4 -15   -2.40    7.50
   2   4 -15    0.50    4.30
   2  -4 -15   -4.70    7.20
  -2  -4  15    7.70    6.20
   2   4 -14  123.59   15.70
   2   4 -14  120.49   16.20
   2   4 -14  107.49   11.00
  -2  -4  14  112.69   11.90
   2   4 -13 1084.99   57.09
   2   4 -13  993.60   51.39
   2   4 -13 1100.79   57.09
  -2  -4  13 1043.00   50.99
  -2  -4  13 1084.29   52.19
   2   4 -12  841.82   41.20
   2   4 -12  769.52   45.00
   2   4 -12  824.32   45.50
  -2  -4  12  795.72   41.40
  -2  -4  12  840.42   40.40
  -2  -4  12  789.42   44.10
   2   4 -11  413.36   26.80
   2   4 -11  381.36   22.80
   2   4 -11  421.06   26.90
  -2  -4  11  396.76   23.60
  -2  -4  11  395.16   25.60
  -2  -4  11  394.86   24.50
   2   4 -10   23.00    5.70
   2   4 -10   14.60    7.60
   2   4 -10   18.70    7.70
   2  -4 -10   21.20    3.60
   2  -4 -10   28.40    4.70
  -2  -4  10   29.40    6.70
  -2  -4  10   28.50    6.00
  -2  -4  10   17.10    7.00
   2   4  -9 1957.00   91.29
   2   4  -9 2009.60   91.39
   2   4  -9 1967.60   88.29
  -2   4   9 1966.70   85.49
  -2  -4   9 1948.51   88.79
  -2  -4   9 1931.01   87.69
  -2  -4   9 1944.71   90.39
   2  -4  -9 1898.81   85.49
   2  -4  -9 1891.41   85.59
  -2   4   8  424.96   20.80
   2   4  -8  452.15   23.30
   2   4  -8  456.75   25.90
   2  -4  -8  422.46   20.90
   2  -4  -8  434.06   20.80
   2  -4  -8  398.76   22.60
  -2  -4   8  378.76   22.10
  -2  -4   8  383.26   24.00
  -2  -4   8  384.76   23.10
  -2   4   7  301.07   15.70
   2   4  -7  345.97   20.10
   2   4  -7  273.77   17.50
   2   4  -7  309.07   17.50
   2   4  -7  280.77   18.80
  -2  -4   7  271.67   16.70
  -2  -4   7  268.47   18.20
   2  -4  -7  296.77   15.40
  -2  -4   7  265.17   17.50
   2  -4  -7  279.97   16.40
   2  -4  -7  311.27   15.90
   2   4  -6  128.99   11.60
   2   4  -6  134.59   11.10
   2   4  -6  123.39    9.60
   2   4  -6  109.39    9.80
  -2   4   6  111.29    8.30
   2  -4  -6  107.19    8.20
  -2  -4   6  103.39    9.90
   2  -4  -6  127.09    8.20
   2  -4  -6  127.69   10.90
   2  -4  -6  141.09    9.00
  -2  -4   6  118.39    9.20
  -2  -4   6  118.49   10.30
   2   4  -5  507.55   26.90
   2   4  -5  478.85   25.60
  -2   4   5  461.35   23.60
   2   4  -5  482.35   25.10
  -2   4   5  479.45   24.10
   2   4  -5  520.75   26.50
   2  -4  -5  531.45   24.60
   2  -4  -5  481.55   22.90
  -2  -4   5  485.25   26.00
  -2  -4   5  464.15   25.50
  -2  -4   5  497.15   26.00
   2  -4  -5  450.55   23.60
  -2  -4   5  524.05   25.20
   2  -4  -5  445.96   25.70
   2   4  -4  361.26   19.80
  -2   4   4  314.27   17.10
   2   4  -4  323.87   18.70
  -2   4   4  338.77   17.80
   2   4  -4  342.77   19.10
   2   4  -4  344.27   18.40
   2  -4  -4  340.97   18.80
   2  -4  -4  306.67   17.10
  -2  -4   4  310.47   18.50
  -2  -4   4  309.57   18.00
  -2  -4   4  318.67   18.80
   2  -4  -4  332.27   15.50
   2  -4  -4  364.36   18.10
  -2  -4   4  314.77   18.70
   2   4  -3  114.49    8.80
   2   4  -3  120.89    9.40
  -2   4   3  114.39    8.10
   2   4  -3  100.49    8.70
  -2   4   3  122.39    9.80
  -2   4   3  102.49    8.70
   2   4  -3  108.89    9.50
  -2  -4   3   98.09    9.20
   2  -4  -3  114.89    8.80
  -2  -4   3   91.39    8.80
   2  -4  -3  125.09    8.90
  -2  -4   3  101.89    8.30
  -2  -4   3  102.39    9.60
   2  -4  -3  118.29    8.00
  -2   4   2   61.99    6.60
   2   4  -2   51.79    6.10
   2   4  -2   40.20    6.60
   2   4  -2   48.10    6.50
  -2   4   2   61.99    4.10
   2   4  -2   51.49    5.90
  -2   4   2   50.19    5.50
   2  -4  -2   57.19    6.10
  -2  -4   2   60.59    6.80
   2  -4  -2   62.89    6.60
  -2  -4   2   47.40    5.80
   2  -4  -2   61.79    4.00
   2  -4  -2   49.60    5.40
  -2  -4   2   44.60    5.80
   2   4  -1  199.68   12.10
  -2   4   1  171.98    9.90
   2   4  -1  183.78   11.50
  -2   4   1  192.08   11.70
  -2   4   1  186.08   12.50
   2   4  -1  185.28   12.20
   2   4  -1  182.18   12.80
  -2   4   1  191.88   12.10
   2  -4  -1  202.88   12.60
   2  -4  -1  197.68   11.70
  -2  -4   1  178.18   13.60
  -2  -4   1  202.98   12.70
  -2  -4   1  192.08   11.60
  -2  -4   1  192.18   11.90
   2  -4  -1  172.78   11.60
   2   4   0 3066.29  131.79
   2   4   0 3079.19  130.89
  -2   4   0 3002.80  130.79
  -2   4   0 3026.70  130.69
  -2   4   0 2933.81  128.79
  -2   4   0 3189.68  130.69
   2   4   0 2820.92  129.69
   2  -4   0 2899.01  130.19
   2  -4   0 2930.21  130.29
  -2  -4   0 2925.01  129.69
  -2  -4   0 2870.41  130.19
   2  -4   0 3061.89  131.09
  -2  -4   0 2804.32  133.29
  -2  -4   0 3058.79  130.69
   2   4   1 2272.77   97.99
  -2   4  -1 2135.99   95.29
  -2   4  -1 2199.28   96.79
   2   4   1 2016.50   95.69
  -2   4  -1 2305.07   96.69
   2   4   1 2063.39   97.19
  -2  -4  -1 2032.40   99.09
  -2  -4  -1 2090.49   96.09
   2  -4   1 2352.16   97.49
   2  -4   1 2217.48   96.49
   2  -4   1 2148.78   96.39
  -2  -4  -1 2280.17   96.69
  -2  -4  -1 2120.79   95.59
  -2   4  -2   34.90    6.30
  -2   4  -2   42.80    5.60
  -2   4  -2   41.80    5.90
   2   4   2   40.40    5.90
   2   4   2   38.10    5.90
  -2  -4  -2   39.60    5.20
  -2  -4  -2   38.80    6.00
  -2  -4  -2   30.80    6.50
   2  -4   2   40.60    6.20
   2  -4   2   33.80    6.30
   2  -4   2   35.80    6.80
  -2  -4  -2   28.70    4.90
  -2   4  -3  314.87   17.10
  -2   4  -3  292.37   17.40
   2   4   3  263.07   16.40
   2   4   3  276.87   16.20
   2  -4   3  271.37   16.30
   2  -4   3  279.27   16.80
  -2  -4  -3  270.47   17.60
  -2  -4  -3  277.97   16.00
   2  -4   3  255.67   17.10
  -2  -4  -3  273.57   16.20
   2   4   4 1281.07   63.59
   2   4   4 1377.86   64.79
  -2   4  -4 1440.86   65.89
  -2   4  -4 1464.65   64.99
  -2  -4  -4 1362.86   64.29
   2  -4   4 1425.86   64.69
  -2  -4  -4 1490.45   64.19
   2  -4   4 1359.06   65.09
   2  -4   4 1451.45   65.79
  -2  -4  -4 1375.96   66.49
   2   4   5 1434.66   68.09
  -2   4  -5 1651.03   71.09
  -2   4  -5 1567.14   69.49
  -2  -4  -5 1583.04   68.39
   2  -4   5 1486.25   68.99
   2  -4   5 1430.46   69.79
  -2  -4  -5 1379.96   69.09
   2  -4   5 1472.95   69.99
  -2   4  -6  163.98   14.00
  -2   4  -6  179.18   12.70
   2   4   6  152.68   11.20
   2  -4   6  157.58   13.30
  -2  -4  -6  182.78   12.00
   2  -4   6  158.08   11.90
   2  -4   6  138.79   12.50
  -2  -4  -6  162.98   12.80
   2   4   7   25.60    5.40
  -2   4  -7   25.70    7.40
  -2   4  -7   27.30    6.00
  -2  -4  -7   25.60    7.10
   2  -4   7   33.30    6.10
   2  -4   7   19.30    6.10
   2  -4   7   17.40    6.20
  -2  -4  -7   31.20    6.10
  -2   4  -8    5.80    5.80
  -2   4  -8   -5.50    3.20
   2   4   8   -2.40    3.40
  -2  -4  -8   -0.60    3.50
   2  -4   8    3.80    4.60
  -2  -4  -8    3.70    5.30
   2  -4   8   11.00    6.40
  -2   4  -9  301.67   21.60
   2   4   9  296.47   17.90
  -2   4  -9  307.67   19.50
   2  -4   9  297.67   20.70
  -2  -4  -9  288.17   21.20
  -2  -4  -9  273.97   17.90
   2  -4   9  283.17   20.40
   2  -4   9  314.47   19.40
   2   4  10   70.39    8.80
  -2   4 -10   95.09   10.70
  -2   4 -10   84.89   12.70
   2  -4  10  110.69   12.30
  -2  -4 -10   94.09   12.70
   2  -4  10  105.59   12.90
  -2  -4 -10   85.29    9.70
   2  -4  10   90.69   10.20
  -2   4 -11   22.70    6.40
   2   4  11    8.50    5.00
  -2   4 -11   20.50    8.90
   2  -4  11   26.40    7.60
  -2  -4 -11   13.20    5.40
   2  -4  11   25.60    8.20
  -2   4 -12  406.36   29.50
  -2   4 -12  360.36   24.60
   2   4  12  435.26   23.50
  -2  -4 -12  441.56   29.30
  -2  -4 -12  389.26   23.60
   2  -4  12  441.16   26.80
   2   4  13  355.16   21.50
  -2   4 -13  352.46   27.60
  -2   4 -13  374.86   23.90
   2  -4  13  387.16   25.10
  -2  -4 -13  349.37   21.60
  -2   4 -14   -5.60    6.80
  -2   4 -14    0.00    5.00
  -2  -4 -14    2.30    4.50
   2  -4  14   -5.30    5.90
  -2   4 -15   11.20    8.70
  -2   4 -15    2.60    8.80
   2  -4  15   12.60    7.50
  -2  -4 -15   40.80   12.10
  -2  -4 -15   16.50    5.90
  -2   4 -16  131.69   14.10
  -2   4 -16   86.49   17.30
  -2   4 -16  124.09   19.10
  -2  -4 -16  138.79   19.30
   2  -4  16  125.49   16.10
  -2  -4 -16  118.39   11.10
  -2   4 -17   50.29   14.30
  -2   4 -17   78.69   12.00
  -2   4 -17   73.49   16.30
  -2  -4 -17   55.39   14.90
  -2  -4 -17   69.79    8.90
   2  -4  17   50.49   11.70
  -2   4 -18    0.10   10.80
  -2   4 -18    2.60    5.50
  -2   4 -18    5.90   10.30
   2  -4  18   14.70    8.60
  -2  -4 -18   15.40   11.60
  -2   4 -19    0.50    9.40
  -2   4 -19    0.20    5.70
  -2   4 -19    7.40   11.80
  -2  -4 -19   14.60   12.70
   2   5 -20    4.50    5.90
   2   5 -20  -10.80   11.70
   2   5 -20   -5.20   15.00
   2  -5 -20   -6.00    9.90
   2  -5 -20   19.00    8.70
   2   5 -19  111.89   12.20
   2   5 -19  122.69   22.00
   2   5 -19  130.49   20.40
   2  -5 -19  128.09   19.60
   2   5 -18   11.10    6.10
   2   5 -18    6.60    8.90
   2   5 -18    9.40    9.90
  -2  -5  18    3.20    7.40
   2  -5 -18   -4.60    8.60
   2   5 -17    8.30    7.80
   2   5 -17    3.50    8.60
   2  -5 -17    7.10    9.10
  -2  -5  17   11.60    6.90
   2   5 -16    5.20    4.80
   2  -5 -16   10.60    8.50
  -2  -5  16   -2.00    5.80
   2   5 -15  110.79   12.20
   2   5 -15  112.19   15.90
   2  -5 -15  112.79   16.50
  -2  -5  15  111.09   12.90
   2   5 -14   12.20    5.80
   2   5 -14   13.40    8.60
   2   5 -14   15.70    8.70
   2  -5 -14   21.60    8.80
  -2  -5  14   18.50    7.20
   2   5 -13   67.39   13.20
   2   5 -13   57.49    9.00
   2   5 -13   59.99   12.30
  -2  -5  13   60.99   10.30
   2  -5 -13   56.99   11.50
  -2   5  12   90.99    8.00
   2   5 -12   81.99   10.10
   2   5 -12   97.39   13.70
   2   5 -12   80.69   14.10
  -2  -5  12   75.99    9.60
   2  -5 -12   78.39    8.10
   2  -5 -12  100.49   12.20
  -2  -5  12   93.09   11.60
  -2   5  11   36.30    6.00
   2   5 -11   37.30   10.00
   2   5 -11   42.20    9.80
   2   5 -11   31.80    7.10
   2  -5 -11   49.80    9.00
  -2  -5  11   52.79    8.00
   2  -5 -11   41.10    5.20
  -2  -5  11   27.10    7.70
   2  -5 -11   39.70    6.30
  -2  -5  11   25.30    8.20
  -2   5  10  190.18   12.10
   2   5 -10  181.88   14.20
   2   5 -10  180.58   17.00
   2   5 -10  207.38   17.30
   2  -5 -10  192.28   11.80
  -2  -5  10  203.78   15.70
  -2  -5  10  175.98   13.60
   2  -5 -10  184.38   14.40
  -2  -5  10  166.88   15.60
   2   5  -9   94.89   12.10
   2   5  -9   81.59   11.20
   2   5  -9  102.79   10.00
  -2   5   9   96.59    8.10
   2  -5  -9   78.69   11.80
   2  -5  -9   72.59    7.20
  -2  -5   9   92.39    9.50
   2  -5  -9  110.19    8.70
  -2  -5   9  126.69   12.70
  -2  -5   9   72.09   10.70
   2   5  -8 1291.07   62.99
   2   5  -8 1258.07   60.29
  -2   5   8 1288.47   58.19
   2   5  -8 1251.87   62.29
  -2  -5   8 1291.57   61.29
   2  -5  -8 1293.17   62.69
   2  -5  -8 1258.57   57.99
  -2  -5   8 1253.17   61.99
   2  -5  -8 1270.97   58.79
  -2  -5   8 1377.76   60.49
   2  -5  -8 1178.08   57.99
   2   5  -7  548.35   30.80
   2   5  -7  639.14   34.40
  -2   5   7  593.64   29.10
   2   5  -7  639.84   33.40
   2   5  -7  577.34   34.80
  -2  -5   7  565.74   31.30
   2  -5  -7  564.54   28.50
  -2  -5   7  519.65   31.30
   2  -5  -7  613.84   32.50
  -2  -5   7  528.25   29.90
   2  -5  -7  589.54   28.80
   2  -5  -7  632.04   29.40
   2   5  -6  305.47   19.10
  -2   5   6  324.07   18.00
   2   5  -6  370.96   21.60
   2   5  -6  354.26   20.90
   2   5  -6  320.67   19.70
   2  -5  -6  304.57   16.50
   2  -5  -6  318.67   17.60
  -2  -5   6  287.17   19.80
   2  -5  -6  331.87   20.20
   2  -5  -6  370.56   18.80
  -2  -5   6  296.27   18.60
  -2  -5   6  306.27   19.70
   2   5  -5  106.69    9.40
  -2   5   5   97.59    8.20
   2   5  -5  105.29   10.20
   2   5  -5  103.79   10.20
   2   5  -5  110.89   10.70
  -2   5   5   97.29    8.60
   2  -5  -5  108.19    6.80
  -2  -5   5   97.79    9.80
  -2  -5   5  104.39    9.80
  -2  -5   5  116.59    9.40
  -2  -5   5  111.59   10.50
   2  -5  -5   99.89    8.30
   2  -5  -5  131.39    9.80
   2  -5  -5  108.99   10.00
  -2   5   4  309.57   16.30
  -2   5   4  313.87   18.30
   2   5  -4  370.36   21.30
   2   5  -4  366.56   19.80
  -2   5   4  320.37   19.80
   2   5  -4  366.86   20.30
  -2   5   4  317.17   18.70
  -2  -5   4  327.67   20.00
   2  -5  -4  351.06   19.40
  -2  -5   4  365.26   19.60
   2  -5  -4  315.47   18.30
   2  -5  -4  353.86   20.00
  -2  -5   4  358.56   20.60
   2  -5  -4  316.87   16.00
  -2  -5   4  338.07   19.60
   2   5  -3  511.75   27.30
  -2   5   3  499.75   23.50
   2   5  -3  528.45   27.00
  -2   5   3  556.14   27.50
  -2   5   3  512.25   26.40
   2   5  -3  500.05   26.70
   2   5  -3  525.85   28.20
  -2   5   3  458.85   25.60
  -2  -5   3  493.45   26.40
   2  -5  -3  553.74   26.90
  -2  -5   3  489.65   26.40
  -2  -5   3  499.95   27.30
  -2  -5   3  489.55   27.20
   2  -5  -3  486.25   25.70
   2  -5  -3  510.95   23.40
   2  -5  -3  532.35   27.20
  -2   5   2  239.18   15.20
   2   5  -2  224.68   15.00
  -2   5   2  233.18   15.40
   2   5  -2  262.27   15.40
   2   5  -2  236.48   15.60
   2   5  -2  254.67   16.60
  -2   5   2  255.77   12.60
  -2  -5   2  271.57   15.40
   2  -5  -2  208.88   14.30
  -2  -5   2  284.57   16.40
   2  -5  -2  260.57   17.00
  -2  -5   2  231.48   15.00
   2  -5  -2  247.88   15.70
  -2  -5   2  228.18   15.60
   2  -5  -2  244.58   12.50
  -2   5   1   61.29    5.50
   2   5  -1   56.29    7.70
   2   5  -1   69.19    8.40
  -2   5   1   61.69    7.00
  -2   5   1   63.79    8.00
  -2   5   1   62.19    7.60
   2   5  -1   82.39    7.70
   2   5  -1   62.79    7.00
  -2  -5   1   77.19    8.10
  -2  -5   1   56.39    6.70
  -2  -5   1   69.09    7.30
   2  -5  -1   71.09    8.60
  -2  -5   1   72.99    8.60
   2  -5  -1   67.99    8.20
   2  -5  -1   54.19    6.80
   2   5   0  436.86   23.20
  -2   5   0  461.35   23.60
   2   5   0  415.76   24.10
   2   5   0  398.56   21.80
  -2   5   0  407.86   23.00
  -2   5   0  418.86   22.70
  -2   5   0  397.46   20.80
  -2  -5   0  436.86   23.30
   2  -5   0  374.16   22.30
   2  -5   0  439.36   23.80
  -2  -5   0  420.36   21.80
  -2  -5   0  418.76   23.60
   2   5   1   10.40    4.00
  -2   5  -1   16.00    5.20
  -2   5  -1   11.20    4.10
  -2   5  -1    7.10    3.40
   2  -5   1   13.70    4.10
   2  -5   1    6.70    4.10
  -2  -5  -1   12.60    4.10
  -2   5  -2  142.29   10.30
   2   5   2  171.28   13.00
  -2   5  -2  139.49   11.00
  -2   5  -2  144.29   11.70
   2   5   2  147.99   11.10
   2   5   2  148.99   10.70
   2  -5   2  122.49   10.40
  -2  -5  -2  123.29    9.60
   2  -5   2  149.79   12.30
  -2  -5  -2  138.79   10.40
  -2  -5  -2  141.49   11.90
  -2  -5  -2  134.49   11.00
   2  -5   2  113.29   10.50
   2   5   3   73.19    8.00
   2   5   3   88.69    8.20
  -2   5  -3   87.09    9.30
  -2   5  -3   74.39    8.00
  -2   5  -3   85.19    8.60
   2  -5   3   64.29    7.70
  -2  -5  -3   63.19    8.80
  -2  -5  -3   71.29    7.40
  -2  -5  -3   79.69    8.60
   2  -5   3   82.79    9.80
  -2  -5  -3   75.29    7.60
   2  -5   3   74.69    8.60
   2   5   4 2448.26  111.49
   2   5   4 2430.76  111.79
  -2   5  -4 2495.85  112.49
  -2   5  -4 2527.85  112.39
  -2   5  -4 2628.84  113.79
   2  -5   4 2454.35  112.79
   2  -5   4 2396.36  111.89
  -2  -5  -4 2339.67  111.19
  -2  -5  -4 2698.93  111.99
   2  -5   4 2645.24  113.79
  -2  -5  -4 2482.95  114.29
  -2  -5  -4 2518.65  113.29
  -2   5  -5 1506.95   70.39
   2   5   5 1403.76   67.79
  -2   5  -5 1516.15   69.69
  -2   5  -5 1543.75   72.19
   2  -5   5 1444.46   69.89
  -2  -5  -5 1451.65   71.19
  -2  -5  -5 1535.45   68.19
   2  -5   5 1450.65   68.79
  -2  -5  -5 1493.25   68.39
   2  -5   5 1400.26   69.39
  -2  -5  -5 1493.05   67.99
   2   5   6  763.82   35.60
  -2   5  -6  748.53   36.90
  -2   5  -6  652.83   39.30
  -2   5  -6  681.23   37.80
  -2  -5  -6  652.63   38.30
   2  -5   6  680.93   35.90
   2  -5   6  693.23   37.30
   2  -5   6  654.13   36.80
  -2  -5  -6  757.82   36.50
   2   5   7  265.77   15.90
  -2   5  -7  236.38   16.80
  -2   5  -7  246.48   18.90
   2  -5   7  233.98   16.30
   2  -5   7  249.88   17.90
  -2  -5  -7  231.58   15.70
   2  -5   7  188.88   16.80
  -2  -5  -7  227.88   17.10
  -2   5  -8  448.76   28.90
   2   5   8  467.05   25.50
  -2   5  -8  458.35   27.00
   2  -5   8  474.15   26.80
  -2  -5  -8  467.85   25.70
   2  -5   8  485.35   28.70
   2  -5   8  483.45   28.40
  -2  -5  -8  429.36   27.20
  -2   5  -9  922.31   46.60
  -2   5  -9  941.61   49.50
   2   5   9  946.51   45.00
   2  -5   9  923.21   46.00
   2  -5   9  872.91   48.00
  -2  -5  -9  874.51   47.20
  -2  -5  -9  826.62   44.20
   2  -5   9  976.20   48.10
   2   5  10  315.67   20.10
  -2   5 -10  357.66   25.90
  -2   5 -10  346.87   22.40
  -2  -5 -10  349.17   24.50
  -2  -5 -10  319.07   20.70
   2  -5  10  346.17   23.80
   2  -5  10  336.17   24.30
   2   5  11   11.90    4.80
  -2   5 -11    7.70    7.10
  -2   5 -11    9.00    7.30
  -2   5 -11    3.70    5.10
   2  -5  11    2.90    7.00
  -2  -5 -11    5.40    4.80
  -2   5 -12  156.08   18.00
  -2   5 -12  130.49   16.20
   2   5  12  138.49   12.30
  -2   5 -12  131.79   13.40
  -2  -5 -12  151.78   13.10
  -2  -5 -12  138.49   17.50
   2  -5  12  151.68   15.70
  -2   5 -13  148.49   20.80
  -2   5 -13  109.19   18.50
  -2   5 -13  160.38   15.10
  -2  -5 -13  166.38   13.60
   2  -5  13  179.38   17.90
  -2   5 -14   65.59   14.80
  -2   5 -14   58.09   15.70
  -2  -5 -14   49.40    8.60
  -2   5 -15    3.10    8.10
  -2   5 -15    3.70    7.80
  -2   5 -15   -6.60    5.30
  -2  -5 -15    1.80    4.10
  -2  -5 -15    0.50    4.60
   2  -5  15   -0.30    7.90
  -2   5 -16  159.78   16.70
  -2   5 -16  196.38   22.60
  -2   5 -16  133.19   20.70
  -2  -5 -16  181.28   14.50
  -2  -5 -16  160.78   21.50
  -2  -5 -16  169.18   13.30
   2  -5  16  151.28   17.90
  -2   5 -17  232.88   25.90
  -2   5 -17  222.58   25.10
  -2   5 -17  219.58   19.10
   2  -5  17  213.18   21.50
  -2  -5 -17  208.88   24.60
  -2  -5 -17  240.48   15.30
  -2   5 -18  129.29   21.80
  -2   5 -18  180.28   23.90
  -2   5 -18  184.18   17.30
  -2  -5 -18  186.58   23.40
  -2   5 -19   11.30    6.30
  -2   5 -19   24.50   15.00
  -2   5 -19   44.90   14.90
  -2  -5 -19   30.90   15.80
   2   6 -20   67.09   17.60
   2   6 -20   69.59   17.20
   2   6 -20  115.49   12.10
   2  -6 -20  105.89   14.60
   2  -6 -20   87.49   18.00
   2   6 -19    2.20    5.70
   2   6 -19    3.30   10.20
   2   6 -19   18.80   10.70
  -2  -6  19  -16.30    8.00
   2  -6 -19    8.90    9.90
   2   6 -18    4.30   10.80
   2   6 -18   -5.80    6.90
   2   6 -18    2.80    4.90
  -2  -6  18  -16.70    7.90
   2  -6 -18   -7.20    8.20
   2   6 -17   80.59   17.40
   2   6 -17   94.59   17.80
   2   6 -17  122.89   13.30
  -2  -6  17   92.69   14.00
   2   6 -16  175.28   15.90
   2   6 -16  164.88   21.00
   2   6 -16  161.48   20.10
  -2  -6  16  154.38   16.30
   2  -6 -16  151.98   21.60
   2   6 -15   21.00   10.10
   2   6 -15   19.10    7.10
   2   6 -15   19.80   10.40
  -2  -6  15   15.30    7.70
   2  -6 -15   23.20   11.10
   2   6 -14   31.20   11.20
   2   6 -14   35.10    8.50
   2  -6 -14   45.70   11.90
  -2  -6  14   36.30    9.40
   2   6 -13  514.55   34.50
   2   6 -13  522.55   30.70
  -2   6  13  558.14   28.00
   2   6 -13  472.65   34.10
  -2  -6  13  522.05   31.70
   2  -6 -13  535.25   27.10
   2  -6 -13  493.75   31.80
   2   6 -12  410.16   29.60
   2   6 -12  426.96   30.60
   2   6 -12  437.56   26.60
   2  -6 -12  451.95   23.80
  -2  -6  12  481.75   28.50
   2  -6 -12  472.55   27.40
   2  -6 -12  399.96   22.80
   2   6 -11  196.18   18.30
   2   6 -11  182.78   18.50
   2   6 -11  222.28   16.70
  -2   6  11  200.68   13.60
   2  -6 -11  190.28   13.60
   2  -6 -11  195.88   15.60
   2  -6 -11  209.28   19.30
  -2  -6  11  231.18   18.00
   2  -6 -11  207.98   13.20
  -2   6  10   90.59    8.80
   2   6 -10   81.69   10.30
   2   6 -10   86.59   13.20
   2   6 -10   87.79   12.40
   2  -6 -10   75.79    8.80
   2  -6 -10   86.69    8.00
  -2  -6  10   72.99   11.60
   2  -6 -10   97.49   13.20
  -2  -6  10   69.59   11.60
   2  -6 -10   97.29   10.10
  -2  -6  10   86.09    9.60
   2   6  -9  267.17   19.90
   2   6  -9  271.57   20.90
  -2   6   9  269.17   15.80
   2   6  -9  247.78   17.60
  -2  -6   9  241.28   17.00
   2  -6  -9  242.98   15.80
  -2  -6   9  246.98   19.00
   2  -6  -9  249.68   19.70
   2  -6  -9  227.28   15.00
   2  -6  -9  217.78   19.00
  -2  -6   9  299.07   20.10
   2   6  -8  112.29   11.20
   2   6  -8  113.69   12.90
  -2   6   8   99.79    9.50
   2   6  -8   95.99   12.20
   2  -6  -8   89.29    8.50
  -2  -6   8  109.19   12.40
   2  -6  -8  106.59   10.00
   2  -6  -8   99.89   11.70
   2  -6  -8   97.69    8.60
   2   6  -7 2025.60   94.69
  -2   6   7 2073.09   91.49
   2   6  -7 1987.10   92.99
   2   6  -7 1892.11   93.09
   2   6  -7 2071.29   95.59
   2  -6  -7 2059.19   89.59
  -2  -6   7 1918.81   93.59
  -2  -6   7 2110.29   93.09
   2  -6  -7 2012.90   91.09
   2  -6  -7 2073.49   92.09
   2  -6  -7 1987.00   94.39
  -2  -6   7 2109.89   94.69
   2   6  -6  165.58   13.10
   2   6  -6  192.28   15.20
   2   6  -6  171.28   13.90
  -2   6   6  175.68   12.40
   2   6  -6  167.78   14.80
  -2  -6   6  157.88   13.90
   2  -6  -6  144.39   13.70
   2  -6  -6  160.88   11.60
  -2  -6   6  174.08   14.00
  -2  -6   6  161.28   12.60
   2  -6  -6  169.68   13.80
   2  -6  -6  144.99    9.50
   2   6  -5  261.87   17.50
  -2   6   5  244.88   15.50
   2   6  -5  239.88   17.20
  -2   6   5  268.97   16.30
   2  -6  -5  279.27   16.90
  -2  -6   5  256.17   17.00
   2  -6  -5  240.78   16.90
  -2  -6   5  280.87   18.30
   2  -6  -5  246.78   15.60
  -2  -6   5  241.78   17.50
   2  -6  -5  241.78   13.00
  -2  -6   5  253.77   16.50
  -2   6   4  295.57   17.90
  -2   6   4  315.97   15.70
   2   6  -4  347.87   21.00
   2   6  -4  271.97   19.00
   2   6  -4  328.17   19.30
   2   6  -4  311.77   19.20
  -2   6   4  295.07   18.40
  -2   6   4  322.17   19.80
   2  -6  -4  294.27   18.90
  -2  -6   4  296.77   19.50
  -2  -6   4  315.17   20.10
  -2  -6   4  302.37   18.80
  -2  -6   4  315.87   19.00
   2  -6  -4  322.47   19.20
   2  -6  -4  291.87   15.20
   2  -6  -4  309.77   18.10
  -2   6   3   76.29    8.50
   2   6  -3   81.99    9.60
  -2   6   3   79.29    5.90
   2   6  -3   70.49    8.30
   2   6  -3   66.19    8.60
  -2   6   3   70.29    7.70
   2   6  -3   66.69    8.10
  -2   6   3   72.49    8.90
  -2  -6   3   66.49    7.70
  -2  -6   3   70.39    9.30
   2  -6  -3   78.09    8.90
   2  -6  -3   70.49    5.50
   2  -6  -3   73.79    8.30
  -2  -6   3   68.79    7.90
  -2  -6   3   70.59    8.50
   2  -6  -3   74.99    7.70
  -2   6   2   55.19    5.30
   2   6  -2   60.29    8.80
  -2   6   2   53.29    7.00
   2   6  -2   61.99    7.50
   2   6  -2   53.29    7.20
  -2   6   2   47.50    7.90
  -2   6   2   58.49    7.50
   2   6  -2   70.99    8.70
  -2  -6   2   50.49    7.00
  -2  -6   2   63.39    8.60
   2  -6  -2   52.59    7.90
  -2  -6   2   49.60    6.80
   2  -6  -2   51.19    5.00
   2  -6  -2   60.49    8.10
  -2  -6   2   53.79    8.70
   2  -6  -2   58.19    7.40
   2   6  -1 1217.58   58.69
   2   6  -1 1222.28   56.29
  -2   6   1 1122.59   53.99
  -2   6   1 1225.08   57.39
   2   6  -1 1210.98   57.19
  -2   6   1 1271.77   57.19
  -2   6   1 1149.98   57.29
   2   6  -1 1150.68   57.29
  -2  -6   1 1226.58   56.19
  -2  -6   1 1200.88   57.99
   2  -6  -1 1183.68   56.59
  -2  -6   1 1216.68   57.09
   2  -6  -1 1190.18   56.89
  -2  -6   1 1194.08   57.69
   2  -6  -1 1258.87   57.89
  -2   6   0 2007.50   97.09
   2   6   0 2211.28  100.19
   2   6   0 2348.97  101.99
  -2   6   0 2135.29  100.29
   2   6   0 2202.08   98.69
  -2   6   0 2189.38  100.09
  -2   6   0 2327.27  100.09
   2  -6   0 2148.98   99.69
  -2  -6   0 2259.57  100.99
  -2  -6   0 2156.18   98.29
  -2  -6   0 2271.57  100.49
   2  -6   0 2192.28   99.49
  -2  -6   0 2224.18   99.79
   2  -6   0 2256.97  100.69
  -2   6  -1 1004.30   49.00
   2   6   1  971.00   47.80
   2   6   1 1005.70   49.30
  -2   6  -1 1008.90   49.60
  -2   6  -1  979.60   47.30
  -2   6  -1 1020.10   49.70
   2   6   1 1078.39   51.29
  -2  -6  -1 1045.10   49.50
   2  -6   1 1013.70   49.10
  -2  -6  -1  976.60   47.70
  -2  -6  -1 1037.50   49.00
  -2  -6  -1  966.70   49.99
   2  -6   1 1042.90   49.10
   2  -6   1 1024.00   50.19
  -2   6  -2   54.89    7.70
   2   6   2   53.69    7.20
  -2   6  -2   43.00    6.90
  -2   6  -2   53.89    8.90
   2   6   2   41.20    8.40
   2   6   2   55.09    7.10
   2  -6   2   37.00    6.60
  -2  -6  -2   50.89    8.20
  -2  -6  -2   49.70    7.00
   2  -6   2   45.40    7.20
   2  -6   2   56.69    9.00
  -2  -6  -2   46.40    6.30
  -2  -6  -2   55.09    8.10
  -2   6  -3  213.48   14.60
  -2   6  -3  208.08   16.00
   2   6   3  207.78   14.40
  -2   6  -3  218.38   15.40
   2   6   3  218.48   14.90
  -2  -6  -3  199.08   15.80
   2  -6   3  202.88   15.00
  -2  -6  -3  231.38   15.70
   2  -6   3  200.78   14.60
  -2  -6  -3  204.58   13.60
   2  -6   3  219.08   16.60
  -2   6  -4  698.93   35.20
  -2   6  -4  670.73   35.70
   2   6   4  676.13   34.80
   2   6   4  617.14   34.10
   2  -6   4  638.14   35.30
   2  -6   4  644.14   34.80
  -2  -6  -4  656.73   36.90
  -2  -6  -4  652.73   33.50
  -2  -6  -4  739.03   35.50
  -2  -6  -4  717.03   34.90
   2  -6   4  669.33   36.50
  -2   6  -5  972.60   54.09
   2   6   5  963.70   50.39
   2   6   5 1169.28   51.39
  -2   6  -5 1023.60   51.59
  -2   6  -5 1034.30   52.79
  -2  -6  -5  995.00   53.29
   2  -6   5 1068.59   52.99
   2  -6   5 1110.99   51.69
   2  -6   5  984.20   51.79
  -2  -6  -5 1040.80   50.39
  -2  -6  -5 1096.59   51.09
  -2  -6  -5 1056.99   50.29
   2   6   6   42.40    7.60
  -2   6  -6   46.90    9.40
  -2   6  -6   49.20    8.90
  -2   6  -6   67.79   11.10
   2  -6   6   43.40    7.90
   2  -6   6   52.69   10.10
  -2  -6  -6   49.60   10.30
   2  -6   6   81.09   10.40
  -2  -6  -6   57.19    7.70
  -2  -6  -6   51.59    8.00
  -2  -6  -6   53.29    8.70
  -2   6  -7  142.09   13.30
   2   6   7  146.99   12.40
  -2   6  -7  134.99   13.70
  -2  -6  -7  155.68   12.90
   2  -6   7  107.79   13.80
  -2  -6  -7  148.39   11.70
  -2  -6  -7  169.18   13.10
   2  -6   7  129.89   12.30
   2  -6   7  136.59   14.00
  -2   6  -8   34.30    8.60
  -2   6  -8   28.20    7.20
   2   6   8   28.70    6.70
  -2   6  -8   26.90    8.80
   2  -6   8   31.20    8.40
  -2  -6  -8   22.40    5.80
  -2  -6  -8   22.30    9.40
   2  -6   8   21.20    6.20
  -2  -6  -8   30.00    7.10
   2  -6   8   26.00    9.10
  -2  -6  -8   33.50    7.50
  -2   6  -9   19.90    8.70
   2   6   9   25.50    6.60
  -2   6  -9   32.50    8.30
  -2   6  -9   45.70   10.10
  -2  -6  -9   22.60    6.70
  -2  -6  -9   16.90    7.30
   2  -6   9   22.50    9.50
  -2  -6  -9   29.80   10.20
  -2  -6  -9   28.00    6.30
  -2   6 -10   37.90    8.70
  -2   6 -10   33.20    9.20
   2   6  10   58.89    8.80
  -2   6 -10   25.00   10.20
  -2  -6 -10   49.99   10.20
  -2  -6 -10   41.20    7.80
  -2  -6 -10   57.29    7.60
   2  -6  10   35.10   10.10
  -2   6 -11   27.60    7.90
  -2   6 -11   16.30    8.10
  -2   6 -11   38.70   10.60
   2  -6  11   45.10   10.60
  -2  -6 -11   21.20    5.70
  -2  -6 -11   34.10    7.40
  -2   6 -12  297.77   22.20
  -2   6 -12  308.17   25.80
  -2   6 -12  310.17   25.40
   2  -6  12  304.87   24.20
  -2  -6 -12  330.17   20.80
  -2  -6 -12  298.87   19.40
  -2  -6 -12  304.37   24.40
  -2   6 -13  224.08   22.20
  -2   6 -13  230.08   22.90
  -2  -6 -13  211.78   16.20
   2  -6  13  259.27   21.70
  -2  -6 -13  246.98   17.60
  -2   6 -14   36.60   12.70
  -2   6 -14   -3.10    6.00
  -2   6 -14   -2.50    5.10
  -2  -6 -14   -1.60    4.80
   2  -6  14   -3.00    7.60
  -2  -6 -14    8.00    4.80
  -2   6 -15   32.50    9.10
  -2   6 -15   33.30   13.30
  -2   6 -15   25.60   11.50
   2  -6  15   17.70    9.60
  -2  -6 -15   35.20    7.60
  -2  -6 -15   41.30    7.60
  -2   6 -16   23.50    8.70
  -2   6 -16   32.00   12.50
  -2   6 -16   41.20   13.60
  -2  -6 -16   56.59    8.10
  -2  -6 -16   36.10    7.50
   2  -6  16   29.00   11.20
  -2   6 -17   27.90   13.60
  -2   6 -17   40.20   13.10
  -2   6 -17   52.99   10.70
  -2  -6 -17   40.90    7.30
   2  -6  17   22.70   11.60
  -2   6 -18    0.20    6.00
  -2   6 -18   20.10   11.20
  -2   6 -18   15.60   10.60
   2  -6  18    0.60    9.50
  -2  -6 -18   -1.80    9.70
   2   7 -19   16.50   10.20
   2   7 -19   -5.90    5.00
   2  -7 -19   -1.70    9.10
   2   7 -18   40.70    9.70
   2   7 -18   34.50   13.00
   2   7 -18   52.69   15.00
  -2  -7  18   44.00   11.50
   2   7 -17   15.40    7.10
   2   7 -17    2.30    9.30
   2   7 -17   10.80    9.20
  -2  -7  17    8.60    8.90
   2   7 -16    8.80    8.90
   2   7 -16    2.60    9.00
   2   7 -16   -6.50    5.00
   2  -7 -16  -10.20    8.30
  -2  -7  16    2.70    7.00
   2   7 -15  124.29   17.80
   2   7 -15  151.28   15.30
   2   7 -15  119.79   19.00
  -2  -7  15  137.09   16.50
   2   7 -14   45.40   11.30
   2   7 -14   24.20   10.90
  -2  -7  14   21.40    9.20
   2  -7 -14   25.80    9.20
   2  -7 -14   21.70    5.80
   2   7 -13   19.30    9.30
  -2   7  13   15.10    5.90
   2   7 -13   10.70    6.00
  -2  -7  13   -1.70    7.30
   2  -7 -13    9.20    6.90
   2  -7 -13    3.70    5.00
   2  -7 -13   11.90    4.30
   2   7 -12    5.10    5.40
   2   7 -12    1.50    6.00
  -2   7  12   -0.50    4.90
   2   7 -12    2.00    7.10
  -2  -7  12    6.50    7.20
   2  -7 -12    4.70    3.80
   2  -7 -12   -8.60    4.50
   2  -7 -12    6.50    5.10
   2   7 -11  296.17   24.10
  -2   7  11  283.97   17.50
   2   7 -11  298.17   20.60
   2   7 -11  276.67   22.60
   2  -7 -11  253.27   16.60
   2  -7 -11  260.37   22.80
   2  -7 -11  238.58   17.70
   2  -7 -11  260.97   17.50
  -2  -7  11  283.67   21.70
  -2   7  10    0.70    4.70
   2   7 -10    1.10    6.00
   2   7 -10    1.00    6.20
   2   7 -10   -2.20    3.70
  -2  -7  10   -5.70    5.60
   2  -7 -10   -1.70    3.10
   2  -7 -10   -1.60    6.10
   2  -7 -10   14.20    5.50
   2  -7 -10   -7.60    3.40
   2   7  -9   19.60    8.10
  -2   7   9   12.10    6.00
   2   7  -9   26.50    7.20
   2   7  -9   20.10    8.00
  -2  -7   9   18.80    8.60
   2  -7  -9   25.90    5.60
   2  -7  -9   12.40    5.60
  -2  -7   9   22.70    6.70
   2  -7  -9   27.30   10.50
   2  -7  -9   21.80    5.10
  -2  -7   9   23.90    9.40
   2   7  -8  217.88   16.20
  -2   7   8  192.68   16.50
   2   7  -8  162.38   15.40
   2   7  -8  209.48   18.50
   2   7  -8  179.88   16.70
   2  -7  -8  189.38   13.60
  -2  -7   8  191.98   17.50
  -2  -7   8  184.98   15.00
   2  -7  -8  203.68   15.00
   2  -7  -8  219.88   17.80
   2  -7  -8  179.08   12.00
  -2  -7   8  194.38   16.70
   2   7  -7   94.99   10.70
   2   7  -7  111.29   13.20
   2   7  -7   70.99   10.40
   2   7  -7   80.59   11.10
  -2   7   7   85.29   10.00
   2  -7  -7   81.09    8.70
  -2  -7   7   74.69   11.40
  -2  -7   7   70.69   11.10
  -2  -7   7   94.79   10.20
   2  -7  -7   91.19    7.20
   2  -7  -7   95.79   11.50
   2  -7  -7   97.49   10.60
   2   7  -6  357.06   23.90
  -2   7   6  412.76   23.10
   2   7  -6  384.96   25.70
   2   7  -6  346.87   23.10
   2   7  -6  360.36   23.90
  -2  -7   6  400.46   25.20
   2  -7  -6  396.36   24.60
   2  -7  -6  378.96   19.00
   2  -7  -6  392.06   23.20
  -2  -7   6  379.16   25.40
   2  -7  -6  378.16   22.10
  -2  -7   6  399.46   27.70
   2   7  -5   37.10    8.60
   2   7  -5   38.70    8.00
  -2   7   5   17.60    5.70
  -2  -7   5   27.60    7.90
   2   7  -4    7.10    4.90
   2   7  -4    4.40    3.90
   2   7  -4    7.20    5.60
   2   7  -4    5.70    4.30
  -2   7   4    0.00    2.80
  -2   7   4    3.50    3.90
  -2   7   4    8.70    5.30
  -2   7   4   14.30    5.70
   2  -7  -4   -0.60    4.90
  -2  -7   4    5.60    4.10
   2  -7  -4    1.30    3.40
   2  -7  -4    6.10    4.70
   2  -7  -4    5.40    2.40
  -2  -7   4    8.20    4.70
  -2  -7   4   17.60    5.90
  -2  -7   4    2.50    5.00
  -2   7   3  204.68   14.40
  -2   7   3  181.28   14.50
   2   7  -3  166.88   13.20
   2   7  -3  189.78   15.50
   2   7  -3  158.08   14.00
  -2   7   3  194.28   11.00
   2   7  -3  178.88   15.90
  -2   7   3  173.48   13.20
  -2  -7   3  176.08   13.20
   2  -7  -3  174.78   14.20
   2  -7  -3  160.78   12.90
   2  -7  -3  195.78   10.60
   2  -7  -3  176.58   14.00
  -2  -7   3  152.68   14.40
  -2  -7   3  156.08   13.30
  -2  -7   3  159.48   13.90
  -2   7   2  738.13   34.70
   2   7  -2  724.53   39.70
  -2   7   2  728.43   37.80
   2   7  -2  749.73   39.00
  -2   7   2  728.53   38.00
  -2   7   2  725.53   39.00
   2   7  -2  724.73   37.20
   2   7  -2  791.52   38.80
   2  -7  -2  740.13   38.60
  -2  -7   2  768.82   39.40
  -2  -7   2  729.03   37.10
   2  -7  -2  689.23   38.00
   2  -7  -2  829.52   38.50
  -2  -7   2  729.63   38.10
   2  -7  -2  749.73   34.60
  -2  -7   2  656.03   38.30
   2   7  -1  451.75   25.60
  -2   7   1  437.56   26.70
  -2   7   1  472.65   27.60
   2   7  -1  491.75   27.20
   2   7  -1  471.25   28.70
  -2   7   1  467.55   26.60
   2   7  -1  480.75   27.50
  -2   7   1  475.25   23.90
   2  -7  -1  508.45   28.40
   2  -7  -1  492.25   27.10
  -2  -7   1  467.65   26.70
   2  -7  -1  496.65   26.80
  -2  -7   1  476.25   28.10
  -2  -7   1  447.86   27.40
  -2  -7   1  466.95   25.60
   2   7   0  234.28   17.10
  -2   7   0  269.67   17.40
  -2   7   0  228.08   14.60
  -2   7   0  262.77   17.60
   2   7   0  236.48   15.70
  -2   7   0  248.98   17.70
   2   7   0  231.48   20.10
  -2  -7   0  257.17   24.80
  -2  -7   0  247.78   17.60
   2  -7   0  250.77   21.30
  -2  -7   0  250.67   16.80
  -2  -7   0  256.67   15.80
   2  -7   0  257.37   17.10
   2  -7   0  240.68   16.60
   2   7   1    3.10    4.10
   2   7   1    6.80    4.20
  -2   7  -1    3.50    4.90
  -2   7  -1    6.00    3.60
  -2   7  -1    1.60    4.40
   2   7   1    3.80    5.00
  -2   7  -1    4.00    3.90
  -2  -7  -1    6.50    4.40
   2  -7   1   -2.30    3.90
  -2  -7  -1    1.80    3.30
  -2  -7  -1    4.90    4.40
   2  -7   1    2.10    3.30
  -2  -7  -1    7.10    3.90
   2   7   2   59.09    9.60
   2   7   2   75.89    9.10
  -2   7  -2   56.99    7.80
   2   7   2   72.09    8.60
  -2   7  -2   64.49   13.90
   2  -7   2   71.29   12.80
  -2  -7  -2   64.19    7.50
   2  -7   2   62.79    8.40
  -2  -7  -2   75.89    9.70
   2  -7   2   76.09    9.10
  -2  -7  -2   63.29    9.20
  -2  -7  -2   66.69    8.60
  -2   7  -3  266.67   19.40
   2   7   3  265.77   17.70
   2   7   3  275.97   20.70
  -2   7  -3  291.07   19.00
  -2   7  -3  277.57   18.00
   2   7   3  323.17   19.40
   2  -7   3  270.97   19.10
  -2  -7  -3  266.77   18.00
   2  -7   3  250.67   21.10
  -2  -7  -3  288.97   19.00
  -2  -7  -3  280.87   20.30
  -2  -7  -3  263.87   16.60
   2  -7   3  246.38   18.00
  -2   7  -4 1176.98   58.89
   2   7   4 1295.67   59.39
   2   7   4 1103.69   57.69
  -2   7  -4 1164.28   59.49
  -2   7  -4 1243.98   61.19
  -2  -7  -4 1249.18   58.89
  -2  -7  -4 1239.28   59.29
   2  -7   4 1274.07   59.79
   2  -7   4 1254.67   60.39
  -2  -7  -4 1156.98   57.09
  -2  -7  -4 1341.17   62.39
   2  -7   4 1144.79   61.49
  -2   7  -5  639.64   35.00
   2   7   5  630.74   33.80
  -2   7  -5  600.14   36.00
  -2   7  -5  609.64   34.80
   2  -7   5  654.63   37.40
  -2  -7  -5  629.84   33.80
  -2  -7  -5  624.84   34.30
   2  -7   5  674.03   39.20
  -2  -7  -5  697.23   37.80
  -2  -7  -5  625.64   32.80
   2   7   6   83.69    9.80
  -2   7  -6   58.09   11.40
  -2   7  -6   71.29   10.10
  -2   7  -6   72.79   10.40
  -2  -7  -6   66.99   11.00
   2  -7   6   58.79   11.20
  -2  -7  -6   71.99    8.70
   2  -7   6   55.09    9.00
   2  -7   6   65.79   11.00
  -2  -7  -6   73.89   10.00
  -2   7  -7    3.00    6.30
  -2   7  -7    2.20    4.50
   2   7   7   -2.80    4.60
  -2   7  -7   -1.70    4.60
  -2  -7  -7    7.80    5.20
   2  -7   7    1.70    4.50
  -2  -7  -7   -6.70    5.00
  -2  -7  -7   -2.30    3.00
  -2  -7  -7   -1.20    4.00
   2  -7   7    7.50    6.40
   2  -7   7    0.20    5.50
   2   7   8  111.29   11.80
  -2   7  -8  101.29   12.20
  -2   7  -8   93.69   12.70
  -2   7  -8  113.59   14.80
  -2  -7  -8  101.49   10.60
  -2  -7  -8   80.69   10.80
   2  -7   8  114.69   16.50
  -2  -7  -8  108.09   11.80
  -2  -7  -8  125.49   15.70
   2   7   9  792.22   52.29
  -2   7  -9  808.02   44.10
  -2   7  -9  816.22   45.60
  -2   7  -9  809.32   46.40
  -2  -7  -9  802.32   43.00
  -2  -7  -9  756.32   41.50
   2  -7   9  849.32   50.09
  -2  -7  -9  825.52   41.80
  -2   7 -10  182.48   16.50
  -2   7 -10  131.49   17.50
  -2   7 -10  189.78   18.10
  -2  -7 -10  185.48   16.30
  -2  -7 -10  167.18   13.90
  -2  -7 -10  183.98   15.00
   2  -7  10  163.28   20.80
  -2   7 -11  193.98   19.60
  -2   7 -11  169.08   16.80
  -2   7 -11  174.68   19.50
  -2  -7 -11  201.08   15.80
  -2  -7 -11  185.08   20.20
  -2  -7 -11  221.98   15.60
  -2   7 -12   65.59   15.30
  -2   7 -12   66.09   14.70
  -2  -7 -12   85.09   14.20
  -2  -7 -12   79.49   11.30
  -2  -7 -12   90.79   10.10
  -2   7 -13   17.50   10.00
  -2   7 -13   18.20   10.60
  -2   7 -13    7.10    6.10
  -2  -7 -13   37.50    8.30
  -2  -7 -13   18.90    5.90
  -2   7 -14  129.39   19.10
  -2   7 -14  170.78   20.10
  -2   7 -14  149.99   16.20
  -2  -7 -14  178.88   14.90
  -2  -7 -14  130.79   12.40
  -2   7 -15   52.59   14.20
  -2   7 -15   51.59   11.10
  -2   7 -15   66.39   15.20
  -2  -7 -15   64.09   14.60
   2  -7  15   90.09   24.50
  -2  -7 -15   40.80    8.20
  -2   7 -16  201.58   24.30
  -2   7 -16  202.78   23.20
  -2   7 -16  185.08   18.50
   2  -7  16  131.69   21.50
  -2  -7 -16  180.58   14.70
  -2  -7 -16  147.19   13.50
  -2   7 -17   44.00   17.80
  -2   7 -17   60.49   20.10
  -2   7 -17   41.70   11.20
   2  -7  17   53.59   13.80
  -2  -7 -17   65.79    9.20
  -2   7 -18   92.59   19.60
  -2   7 -18  102.39   20.20
  -2   7 -18  101.09   14.70
   2   8 -18   24.80   17.10
   2   8 -18   10.20   14.10
   2   8 -18    4.10    6.30
  -2  -8  18   -6.30   10.30
   2   8 -17   56.39   15.00
   2   8 -17   51.79   10.90
   2   8 -17   92.79   18.70
  -2  -8  17   56.29   12.90
   2   8 -16   40.90   13.30
   2   8 -16   41.50   10.00
   2   8 -16   42.20   14.10
  -2  -8  16   45.60   11.80
   2   8 -15  -15.20    7.10
   2   8 -15   -5.20    8.20
   2   8 -15    3.90    6.20
   2  -8 -15  -11.00    6.80
   2  -8 -15   -0.60    4.40
  -2  -8  15   -6.60    6.70
   2   8 -14   38.80    9.90
   2   8 -14   53.29   14.90
   2   8 -14   29.00   13.10
   2  -8 -14   51.19    8.30
   2  -8 -14   45.70   10.20
   2  -8 -14   69.09    8.10
  -2  -8  14   52.19   11.70
   2   8 -13  346.07   25.10
   2   8 -13  348.77   28.60
   2   8 -13  365.86   29.30
   2  -8 -13  339.37   22.00
  -2  -8  13  354.76   27.00
   2  -8 -13  366.46   23.40
   2  -8 -13  388.66   21.80
   2   8 -12  759.62   52.39
   2   8 -12  830.02   45.20
   2   8 -12  767.22   47.70
  -2  -8  12  827.62   46.40
   2  -8 -12  771.32   40.60
   2  -8 -12  847.02   41.60
   2  -8 -12  826.82   41.50
   2   8 -11  174.58   17.90
   2   8 -11  157.38   15.40
   2   8 -11  149.49   17.30
   2  -8 -11  154.98   12.60
   2  -8 -11  165.98   12.30
  -2  -8  11  147.69   17.20
   2  -8 -11  153.08   14.00
   2   8 -10   10.40    7.60
   2   8 -10    4.30    5.30
   2   8 -10    5.30    5.70
   2  -8 -10    2.40    5.10
  -2  -8  10    5.70    7.70
   2  -8 -10   -2.60    7.60
   2  -8 -10    2.20    3.60
   2  -8 -10    0.00    3.60
   2   8  -9  284.67   21.00
   2   8  -9  286.87   23.30
  -2   8   9  283.87   19.20
   2   8  -9  294.27   22.70
   2  -8  -9  272.97   16.50
   2  -8  -9  314.77   23.30
   2  -8  -9  286.97   18.70
   2  -8  -9  280.17   19.40
   2   8  -8 1941.21   88.19
   2   8  -8 1841.62   90.49
   2   8  -8 1685.43   87.79
   2   8  -8 1831.22   89.09
  -2   8   8 1830.82   85.49
   2  -8  -8 1887.51   85.49
   2  -8  -8 1815.72   81.89
  -2  -8   8 1810.02  102.99
   2  -8  -8 2070.49   90.59
   2  -8  -8 1712.43   85.49
   2   8  -7   86.29   13.00
  -2   8   7   95.29   11.30
   2   8  -7   87.79   13.30
   2   8  -7   86.49   11.80
   2   8  -7   93.39   11.40
  -2  -8   7   74.09   12.10
  -2  -8   7   73.09   10.30
   2  -8  -7   97.09   11.70
   2  -8  -7   86.79    9.70
  -2  -8   7  100.49   15.70
  -2   8   6   48.60    8.60
   2   8  -6   47.80   10.00
   2   8  -6   33.40   10.20
   2   8  -6   44.50    8.70
   2   8  -6   47.60   10.10
   2  -8  -6   44.80    9.50
  -2  -8   6   44.30    8.60
  -2  -8   6   39.30    9.60
  -2  -8   6   39.90   10.00
   2  -8  -6   40.10    8.60
   2  -8  -6   40.60    5.00
   2   8  -5   69.99   11.30
  -2   8   5   91.69   10.40
   2   8  -5   71.49   11.10
  -2   8   5   84.79    9.90
   2   8  -5   62.79    9.60
   2   8  -5   63.69   10.00
  -2  -8   5   71.29   10.60
   2  -8  -5   80.79   10.80
  -2  -8   5   87.89   10.30
  -2  -8   5   80.39   12.60
   2  -8  -5   91.49    9.50
   2  -8  -5   96.79   11.50
   2  -8  -5   89.79    6.80
  -2  -8   5   75.19   10.00
  -2   8   4  322.57   20.50
  -2   8   4  278.27   15.70
   2   8  -4  290.67   19.40
  -2   8   4  310.47   19.20
   2   8  -4  279.87   19.50
   2   8  -4  275.37   21.50
  -2   8   4  288.17   20.70
   2   8  -4  239.68   19.90
  -2  -8   4  262.27   20.70
   2  -8  -4  261.77   18.10
   2  -8  -4  283.67   19.80
  -2  -8   4  260.27   18.50
   2  -8  -4  248.28   19.30
  -2  -8   4  288.77   20.40
   2  -8  -4  275.27   14.90
   2   8  -3   33.60    8.80
   2   8  -3   59.89   13.20
  -2   8   3   33.40    8.60
   2   8  -3   30.40    7.30
  -2   8   3   46.30    8.40
  -2   8   3   46.20    6.30
   2   8  -3   70.39   11.40
  -2  -8   3   35.30    8.90
   2  -8  -3   47.80    8.20
   2  -8  -3   31.30    8.10
   2  -8  -3   44.70    5.40
  -2  -8   3   59.89    9.80
  -2  -8   3   52.39    8.30
   2  -8  -3   30.50    8.20
   2   8  -2  132.79   14.80
  -2   8   2  172.78   15.10
   2   8  -2  133.89   13.00
   2   8  -2  149.99   14.20
  -2   8   2  114.29   12.10
  -2   8   2  161.68   10.80
   2   8  -2  159.68   13.10
  -2   8   2  139.19   13.60
  -2  -8   2  125.39   12.70
  -2  -8   2  129.59   12.10
   2  -8  -2  144.69   10.10
   2  -8  -2  152.18   12.90
   2  -8  -2  164.78   14.70
  -2  -8   2  165.88   14.60
  -2  -8   2  148.19   14.60
   2  -8  -2  168.78   14.10
  -2   8   1  415.46   27.20
   2   8  -1  437.26   28.30
   2   8  -1  412.16   26.10
   2   8  -1  471.25   25.70
  -2   8   1  430.46   26.10
  -2   8   1  461.75   23.60
  -2   8   1  447.76   27.20
   2   8  -1  497.05   28.10
  -2  -8   1  425.96   27.30
   2  -8  -1  425.26   25.90
   2  -8  -1  404.56   26.20
  -2  -8   1  521.85   28.40
  -2  -8   1  474.65   25.40
   2  -8  -1  386.16   26.60
  -2  -8   1  425.06   26.20
  -2   8   0 1688.73   75.19
   2   8   0 1650.63   75.09
  -2   8   0 1462.55   74.29
  -2   8   0 1519.15   70.99
   2   8   0 1522.75   72.29
   2   8   0 1592.44   76.39
  -2   8   0 1513.05   74.89
  -2  -8   0 1528.25   74.69
  -2  -8   0 1564.84   73.99
  -2  -8   0 1699.43   76.09
  -2  -8   0 1592.74   72.19
   2  -8   0 1557.74   74.19
   2  -8   0 1432.96   73.19
   2  -8   0 1429.06   74.59
  -2   8  -1  825.12   39.00
  -2   8  -1  764.62   41.00
  -2   8  -1  783.12   41.90
   2   8   1  744.23   41.30
   2   8   1  750.22   42.90
   2   8   1  765.92   39.40
  -2   8  -1  838.42   42.80
  -2  -8  -1  852.91   43.10
  -2  -8  -1  743.43   38.60
  -2  -8  -1  783.02   41.50
   2  -8   1  748.03   40.70
   2  -8   1  765.42   42.30
  -2  -8  -1  742.53   40.50
  -2   8  -2  555.94   30.80
  -2   8  -2  565.54   33.80
   2   8   2  668.13   37.60
  -2   8  -2  579.74   32.90
   2   8   2  580.34   34.60
   2   8   2  506.95   30.40
  -2  -8  -2  580.84   33.00
  -2  -8  -2  608.74   32.60
   2  -8   2  644.04   33.70
   2  -8   2  529.75   33.50
   2  -8   2  596.24   32.80
  -2  -8  -2  546.15   30.10
  -2  -8  -2  622.84   34.90
   2   8   3   68.39   12.30
  -2   8  -3   60.59    9.20
  -2   8  -3   81.19   11.10
  -2   8  -3   66.89    9.70
   2   8   3   63.49    9.20
   2   8   3   62.39   10.00
   2  -8   3   65.39   11.50
  -2  -8  -3   93.09   19.80
  -2  -8  -3   76.79   10.70
   2  -8   3   67.89   12.60
  -2  -8  -3   69.29    8.90
   2  -8   3   79.29   10.20
  -2  -8  -3   50.69    7.40
   2   8   4  784.92   40.10
   2   8   4  789.42   41.40
  -2   8  -4  738.03   42.70
  -2   8  -4  826.32   41.30
  -2   8  -4  781.62   42.10
  -2  -8  -4  736.83   40.40
  -2  -8  -4  809.82   43.80
  -2  -8  -4  748.03   38.70
   2  -8   4  813.72   43.80
   2  -8   4  798.32   41.80
  -2  -8  -4  749.62   41.20
   2  -8   4  775.72   42.20
  -2   8  -5  842.52   43.10
   2   8   5  838.32   42.00
  -2   8  -5  772.72   44.60
  -2   8  -5  797.72   43.50
   2   8   5  797.82   42.50
   2  -8   5  833.52   43.30
   2  -8   5  823.42   45.30
  -2  -8  -5  811.92   45.40
  -2  -8  -5  796.22   42.20
   2  -8   5  787.02   43.50
  -2  -8  -5  834.52   42.90
  -2  -8  -5  751.22   40.00
   2   8   6  195.58   15.80
  -2   8  -6  159.68   17.10
  -2   8  -6  161.58   15.60
  -2   8  -6  172.78   16.40
  -2  -8  -6  199.78   16.40
  -2  -8  -6  169.38   13.80
   2  -8   6  192.38   18.70
  -2  -8  -6  181.78   14.80
   2  -8   6  185.88   17.20
   2  -8   6  174.28   18.00
  -2   8  -7  285.77   20.60
  -2   8  -7  252.67   21.50
  -2   8  -7  251.97   20.40
  -2  -8  -7  253.37   17.70
   2  -8   7  283.37   22.90
  -2  -8  -7  239.88   18.00
  -2  -8  -7  281.17   19.90
  -2   8  -8    4.20    5.40
  -2   8  -8   -2.40    6.50
  -2   8  -8    9.20    6.10
  -2  -8  -8    2.40    4.50
  -2  -8  -8    1.30    5.10
   2  -8   8    7.60    8.20
  -2  -8  -8    1.30    4.60
  -2   8  -9   12.60    6.80
  -2   8  -9   -5.00    5.80
  -2   8  -9   -4.10    7.10
  -2  -8  -9    1.30    5.50
  -2  -8  -9   -3.30    4.10
  -2  -8  -9   -1.20    5.00
   2  -8   9   -9.10    6.20
  -2   8 -10   23.00    7.90
  -2   8 -10   15.30    8.50
  -2   8 -10   19.00    9.70
  -2  -8 -10   13.60    7.10
  -2  -8 -10   28.90    7.00
   2  -8  10   18.80    9.60
  -2  -8 -10   34.00    8.10
  -2   8 -11  413.66   28.00
  -2   8 -11  370.96   33.60
  -2   8 -11  433.96   31.70
  -2  -8 -11  389.96   24.90
  -2  -8 -11  407.56   27.60
  -2  -8 -11  416.06   26.40
   2  -8  11  401.86   30.20
  -2   8 -12   72.59   14.80
  -2   8 -12  117.09   17.50
  -2   8 -12  104.69   14.00
   2  -8  12  112.69   17.90
  -2  -8 -12  104.99   15.20
  -2  -8 -12   87.49   11.00
  -2  -8 -12  126.89   13.80
  -2   8 -13  145.79   16.10
  -2   8 -13  144.49   18.90
  -2   8 -13  118.59   19.00
   2  -8  13  156.88   20.00
  -2  -8 -13  159.18   13.80
  -2   8 -14   46.50   13.80
  -2   8 -14   41.20   10.60
  -2   8 -14   26.70   12.30
   2  -8  14   49.80   13.20
  -2  -8 -14   46.20    8.90
  -2  -8 -14   56.69   10.30
  -2   8 -15   23.70    8.70
  -2   8 -15   12.70   11.30
  -2   8 -15   18.30   11.70
  -2  -8 -15    6.80    5.80
   2  -8  15    7.00   10.00
  -2  -8 -15    9.90    6.30
  -2   8 -16    4.80    7.50
  -2   8 -16    8.30    9.70
  -2   8 -16    0.90    9.10
  -2  -8 -16    3.80    5.90
   2  -8  16    5.40   10.10
  -2   8 -17   16.10   11.40
  -2   8 -17    1.10    7.70
  -2   8 -17   10.60   12.20
  -2  -8 -17    1.00    5.20
   2  -8  17  -21.00   10.30
   2   9 -18  130.09   21.80
   2   9 -18  137.09   22.10
   2   9 -18  139.59   20.50
   2   9 -17   38.60   14.70
   2   9 -17   16.70   11.80
   2   9 -17   21.20    8.10
  -2  -9  17   -1.80   11.00
   2   9 -16  -10.30    6.10
   2   9 -16  -13.70    8.80
   2   9 -16   -3.50    8.50
   2  -9 -16   -5.00    8.70
  -2  -9  16    8.10   10.10
   2   9 -15   -1.60    8.30
   2   9 -15    9.50    8.70
   2   9 -15   15.20    8.20
   2  -9 -15   14.30    5.70
   2  -9 -15   -0.10    4.50
   2  -9 -15   20.90    7.40
  -2  -9  15   10.20    9.50
   2   9 -14  187.98   17.70
   2   9 -14  177.28   20.80
   2   9 -14  136.89   19.60
   2  -9 -14  179.98   14.10
  -2  -9  14  190.78   20.60
   2  -9 -14  182.68   15.00
   2  -9 -14  167.28   15.10
   2   9 -13   82.39   12.40
   2   9 -13   73.39   15.30
   2   9 -13   53.59   14.80
   2  -9 -13   54.69    9.10
  -2  -9  13   56.69   13.50
   2  -9 -13   68.39    9.50
   2  -9 -13   76.29   10.60
   2   9 -12   -6.90    6.30
   2   9 -12   -6.10    5.00
   2   9 -12   -1.50    8.10
   2  -9 -12   -0.60    4.40
   2  -9 -12   -2.40    4.40
  -2  -9  12    7.40    8.90
   2  -9 -12    2.00    5.30
   2   9 -11   66.29   18.80
   2   9 -11   51.79   16.20
   2   9 -11   50.49   12.30
   2  -9 -11   70.69    9.20
  -2  -9  11   82.19   14.40
   2  -9 -11   79.89   11.50
   2  -9 -11   54.79    8.20
   2   9 -10   76.49   14.40
   2   9 -10   52.39   11.90
   2   9 -10   68.79   10.80
   2  -9 -10   61.49    8.10
   2  -9 -10   60.29   10.30
   2  -9 -10   54.69    8.60
   2   9  -9  125.09   13.70
   2   9  -9  112.99   15.00
   2   9  -9  135.99   16.20
   2  -9  -9  106.79   12.80
   2  -9  -9  134.69   12.00
  -2  -9   9  133.59   16.50
   2  -9  -9  114.39    9.00
   2   9  -8  289.77   22.50
   2   9  -8  311.27   24.10
   2   9  -8  329.87   24.80
   2   9  -8  330.97   26.00
   2  -9  -8  337.07   17.80
  -2  -9   8  356.56   26.30
   2  -9  -8  345.27   25.10
   2  -9  -8  336.07   22.70
   2   9  -7   69.59   12.20
   2   9  -7   66.99   10.60
   2   9  -7   87.29   13.50
   2   9  -7   85.59   14.40
   2  -9  -7   68.39    9.40
   2  -9  -7   78.39   11.60
  -2  -9   7   65.29   12.90
   2  -9  -7   60.19    6.40
   2  -9  -7   82.49   13.50
   2   9  -6  139.29   14.70
   2   9  -6  150.18   16.80
   2   9  -6  133.19   14.90
   2   9  -6  170.38   18.60
   2  -9  -6  147.29    9.90
   2  -9  -6  156.18   15.70
   2  -9  -6  170.28   15.60
   2  -9  -6  149.69   13.20
  -2  -9   6  135.69   16.20
   2   9  -5  556.14   32.40
   2   9  -5  496.95   33.60
  -2   9   5  551.14   27.10
   2   9  -5  514.15   31.60
  -2   9   5  552.44   32.20
  -2   9   5  507.45   33.00
   2  -9  -5  528.65   26.20
   2  -9  -5  555.34   32.00
  -2  -9   5  572.34   32.00
   2  -9  -5  514.45   30.40
  -2  -9   5  536.95   32.00
  -2  -9   5  494.25   33.20
   2  -9  -5  560.84   33.00
   2   9  -4   39.90    8.90
  -2   9   4   20.90    5.20
   2   9  -4   36.50   11.20
   2   9  -4   31.50    8.60
  -2   9   4   20.00    6.90
  -2   9   4   15.90    6.30
  -2   9   4   21.10    8.30
   2   9  -4   34.40    9.70
  -2  -9   4   21.20    7.80
   2  -9  -4   26.90    6.70
   2  -9  -4   35.50    5.10
   2  -9  -4   34.00    8.30
  -2  -9   4   37.50    8.60
  -2  -9   4   30.20    7.80
  -2  -9   4   30.70    8.60
   2   9  -3   62.29    9.90
  -2   9   3   90.09   14.00
   2   9  -3   76.99   12.50
  -2   9   3   73.29   11.60
  -2   9   3   76.99   10.50
  -2   9   3   67.79    7.70
   2   9  -3   72.49   10.20
   2   9  -3   63.59   12.40
   2  -9  -3   71.69    9.60
  -2  -9   3   65.39   11.40
  -2  -9   3   70.79    9.60
  -2  -9   3   76.39   11.00
  -2  -9   3   73.49   11.30
   2  -9  -3  107.59   18.90
   2  -9  -3   68.29    7.00
   2  -9  -3   74.89   11.30
   2   9  -2  961.60   47.30
  -2   9   2  878.91   50.69
  -2   9   2  946.41   44.10
  -2   9   2  846.52   48.90
  -2   9   2  919.71   48.40
   2   9  -2  955.30   49.30
   2   9  -2  939.41   50.79
   2   9  -2  865.71   47.90
  -2  -9   2  938.01   49.70
  -2  -9   2  847.32   46.00
  -2  -9   2  984.60   49.80
  -2  -9   2  990.90   53.29
   2  -9  -2  945.01   49.30
   2  -9  -2 1009.50   52.79
   2  -9  -2  914.11   44.00
   2  -9  -2  855.81   47.10
  -2   9   1  380.66   24.30
   2   9  -1  315.67   24.50
   2   9  -1  324.17   22.00
   2   9  -1  358.96   24.30
  -2   9   1  345.87   24.50
  -2   9   1  353.46   23.30
  -2   9   1  353.56   20.00
   2   9  -1  332.97   23.00
  -2  -9   1  353.76   23.20
   2  -9  -1  328.57   22.40
   2  -9  -1  332.77   24.00
  -2  -9   1  333.47   21.20
  -2  -9   1  348.57   24.10
  -2  -9   1  333.97   24.00
  -2   9   0   24.80    7.40
  -2   9   0   18.20    5.70
   2   9   0   22.80    6.80
  -2   9   0   26.50    8.50
   2   9   0   23.10    7.80
  -2   9   0   11.60    7.40
   2   9   0   20.10    8.50
   2  -9   0   24.40    9.00
   2  -9   0   11.30    7.10
  -2  -9   0   12.30    5.30
   2  -9   0   10.90    5.60
  -2  -9   0   17.50    6.70
  -2  -9   0   33.40    8.70
  -2  -9   0   14.90    7.40
  -2   9  -1   39.80   10.30
  -2   9  -1   28.80    6.90
  -2   9  -1   36.10    9.00
  -2   9  -1   39.10    8.40
   2   9   1   28.90    9.60
   2   9   1   24.70    7.00
   2   9   1   41.30    9.70
   2  -9   1   33.50    8.70
  -2  -9  -1   27.10    8.50
  -2  -9  -1   30.70    6.30
   2  -9   1   33.30    9.30
  -2  -9  -1   19.20    6.80
  -2  -9  -1   23.90    8.20
   2  -9   1   24.20    7.30
  -2   9  -2  165.68   16.90
   2   9   2  164.38   17.30
  -2   9  -2  177.68   15.90
  -2   9  -2  192.28   14.70
   2   9   2  203.18   15.40
   2   9   2  189.48   16.40
  -2  -9  -2  171.18   16.70
   2  -9   2  172.88   16.00
  -2  -9  -2  170.58   16.10
  -2  -9  -2  162.28   13.20
  -2  -9  -2  172.48   15.10
   2  -9   2  203.58   16.30
   2  -9   2  167.88   17.10
  -2   9  -3  227.08   18.20
  -2   9  -3  217.48   19.30
  -2   9  -3  234.68   17.30
   2   9   3  215.48   18.20
   2   9   3  218.48   16.70
   2   9   3  237.68   20.30
   2  -9   3  224.18   19.90
   2  -9   3  254.67   18.60
  -2  -9  -3  189.48   14.90
  -2  -9  -3  206.08   17.00
  -2  -9  -3  206.78   19.10
  -2  -9  -3  227.18   18.30
   2  -9   3  227.68   18.80
   2   9   4  216.48   16.40
  -2   9  -4  208.38   17.00
  -2   9  -4  219.08   17.90
  -2   9  -4  186.28   18.10
   2  -9   4  184.98   17.40
   2  -9   4  183.38   18.90
  -2  -9  -4  197.78   18.50
  -2  -9  -4  182.68   17.00
  -2  -9  -4  204.98   16.50
  -2  -9  -4  194.48   14.20
   2  -9   4  197.18   16.90
   2   9   5  156.18   14.20
  -2   9  -5  135.19   14.70
  -2   9  -5  176.88   15.40
   2  -9   5  139.29   17.10
  -2  -9  -5  124.09   12.70
  -2  -9  -5  131.49   14.50
  -2  -9  -5  122.19   11.40
  -2   9  -6 1242.28   65.29
  -2   9  -6 1287.47   64.79
  -2   9  -6 1196.28   66.49
   2   9   6 1312.07   63.09
  -2  -9  -6 1262.97   63.59
   2  -9   6 1378.36   67.79
  -2  -9  -6 1205.48   61.19
  -2  -9  -6 1421.56   65.19
  -2   9  -7   26.10    8.00
  -2   9  -7   27.90   10.00
  -2   9  -7   18.10    8.00
  -2  -9  -7   14.20    5.60
  -2  -9  -7   13.70    6.00
  -2  -9  -7   16.60    7.50
   2  -9   7   13.80    9.20
  -2   9  -8   19.80    7.40
  -2   9  -8   28.60    9.40
  -2   9  -8   20.00    9.30
  -2  -9  -8   26.10    8.30
  -2  -9  -8   25.80    6.60
   2  -9   8   15.60    9.30
  -2  -9  -8   13.00    6.70
  -2   9  -9  142.39   18.50
  -2   9  -9  193.48   19.30
  -2   9  -9  166.58   17.50
  -2  -9  -9  204.08   17.40
  -2  -9  -9  226.68   16.90
  -2  -9  -9  191.68   15.50
   2  -9   9  203.78   21.10
  -2   9 -10   86.49   16.40
  -2   9 -10   48.50   12.20
  -2   9 -10   60.59   11.60
  -2  -9 -10   79.39   12.10
  -2  -9 -10   50.89    9.20
  -2  -9 -10   56.59   10.50
   2  -9  10   59.19   12.80
  -2   9 -11   22.00    8.80
  -2   9 -11   24.10   10.80
  -2   9 -11   10.20    9.90
   2  -9  11    5.60    9.70
  -2  -9 -11   22.10    8.90
  -2   9 -12   -2.90    8.60
  -2   9 -12  -11.40    6.80
  -2   9 -12    4.90    6.40
  -2  -9 -12   10.20    8.00
  -2  -9 -12   -1.50    5.00
   2  -9  12   10.80    9.30
  -2  -9 -12    8.20    8.10
  -2   9 -13  155.88   18.70
  -2   9 -13  172.48   22.60
  -2   9 -13  197.98   21.80
  -2  -9 -13  187.98   15.90
   2  -9  13  160.48   21.50
  -2  -9 -13  193.48   17.20
  -2   9 -14   22.40   10.90
  -2   9 -14   20.30   12.30
  -2   9 -14   23.20    9.50
   2  -9  14   11.70   11.00
  -2  -9 -14   37.50    9.20
  -2  -9 -14   30.90    7.80
  -2   9 -15  -11.90    8.20
  -2   9 -15   -4.20    9.50
  -2   9 -15    6.10    7.20
  -2  -9 -15   14.90    7.20
   2  -9  15   17.00   11.00
  -2   9 -16   40.60   14.40
  -2   9 -16   26.60   11.10
  -2   9 -16   26.30   12.60
  -2  -9 -16   10.90    6.50
   2  -9  16    7.90   12.30
   2  10 -17    1.30    8.00
   2  10 -17   21.80   12.30
   2  10 -17    1.70   11.00
  -2 -10  17    8.00   11.00
   2  10 -16   70.09   15.90
   2  10 -16   69.29   19.50
   2  10 -16   70.89   13.00
   2 -10 -16   51.39    8.90
  -2 -10  16   55.19   14.80
   2  10 -15   52.39   11.90
   2  10 -15   66.79   15.90
   2  10 -15   67.69   16.80
   2 -10 -15   64.99    9.90
   2 -10 -15   48.30    8.20
  -2 -10  15   58.19   14.10
   2  10 -14    6.90    9.70
   2  10 -14   -7.20    6.00
   2  10 -14   -4.30    7.80
   2 -10 -14   -8.50    5.30
  -2 -10  14  -10.30    8.00
   2 -10 -14    9.10    4.90
   2 -10 -14   -8.80    5.40
   2  10 -13    7.10    7.00
   2  10 -13    7.00    9.50
   2  10 -13   -0.30    7.70
   2 -10 -13   -2.00    4.30
   2 -10 -13    0.10    5.90
   2 -10 -13  -12.60    4.20
  -2 -10  13  -12.50    7.40
   2  10 -12  152.88   19.60
   2  10 -12  163.48   17.80
   2  10 -12  148.39   20.40
   2 -10 -12  203.78   13.30
   2 -10 -12  205.78   24.80
  -2 -10  12  208.38   22.10
   2 -10 -12  182.28   15.00
   2  10 -11   68.79   14.90
   2  10 -11   83.09   17.00
   2  10 -11   59.19   12.60
   2 -10 -11   65.39    8.00
  -2 -10  11   87.79   16.00
   2 -10 -11   82.99   12.60
   2 -10 -11   82.89   10.20
   2  10 -10   -5.00    4.40
  -2 -10  10   26.80    9.90
   2 -10 -10   -4.40    5.70
   2  10  -9   63.29   12.80
   2  10  -9   62.79   17.70
   2 -10  -9   67.99    9.80
  -2 -10   9   59.69   14.00
   2 -10  -9   86.49   12.50
   2  10  -8   62.99   12.00
   2  10  -8   43.50   12.00
   2  10  -8   58.59   11.80
   2 -10  -8   66.89    9.20
  -2 -10   8   62.59   13.50
   2 -10  -8   58.69   11.00
   2 -10  -8   37.30    5.80
   2  10  -7   28.60   10.60
   2  10  -7   39.10   10.50
   2  10  -7   42.30   11.50
   2  10  -7   42.00   10.30
   2 -10  -7   43.10   10.40
   2 -10  -7   58.49    9.10
  -2 -10   7   29.00   10.50
   2 -10  -7   53.09    5.90
   2  10  -6   10.70    8.80
   2  10  -6   23.80    8.70
   2  10  -6   20.90    9.70
   2  10  -6   14.70    7.10
   2 -10  -6   15.50    9.50
   2 -10  -6   20.10    6.90
  -2 -10   6   19.10    9.40
   2 -10  -6   11.30    7.10
   2 -10  -6   14.40    3.90
   2  10  -5   74.49   12.90
   2  10  -5   63.19   13.90
   2  10  -5   73.29   12.00
  -2  10   5   48.60    7.90
   2  10  -5   67.39   11.00
  -2  10   5   62.89   12.50
   2 -10  -5   59.79    6.70
   2 -10  -5   89.39   14.40
  -2 -10   5   66.19   12.80
   2 -10  -5   63.99   11.60
   2 -10  -5   74.09   11.50
   2  10  -4  194.08   19.10
  -2  10   4  201.78   18.80
   2  10  -4  198.68   16.70
   2  10  -4  166.28   16.30
  -2  10   4  179.88   12.80
   2  10  -4  176.98   18.10
  -2 -10   4  176.88   18.00
  -2 -10   4  169.78   15.70
   2 -10  -4  176.18   15.70
   2 -10  -4  174.78   17.30
   2 -10  -4  220.58   17.90
   2 -10  -4  187.68   13.70
   2  10  -3   16.90    8.60
  -2  10   3   22.10    5.80
  -2  10   3   21.90    7.60
  -2  10   3   21.00    8.90
   2  10  -3   11.80    8.50
   2  10  -3   15.00    6.90
   2  10  -3   13.50    7.10
   2 -10  -3   10.00    6.80
  -2 -10   3   22.20    8.50
   2 -10  -3   24.90    7.00
  -2 -10   3    8.50    7.30
   2 -10  -3   11.90    7.70
   2 -10  -3   18.30    5.00
   2  10  -2   69.79   11.30
  -2  10   2   74.29    9.30
  -2  10   2   80.79   11.60
   2  10  -2  102.89   12.20
   2  10  -2   78.89   14.40
  -2  10   2   58.89   12.50
   2  10  -2  100.39   18.10
   2 -10  -2   96.79   13.80
   2 -10  -2   70.39   12.70
  -2 -10   2   80.49   13.60
  -2 -10   2   70.49   10.30
   2 -10  -2   84.69   12.10
  -2 -10   2   81.79   12.10
  -2  10   1  640.64   33.70
   2  10  -1  632.74   40.10
  -2  10   1  678.13   37.70
  -2  10   1  584.84   38.40
   2  10  -1  713.03   36.50
   2 -10  -1  668.63   38.10
   2 -10  -1  693.03   38.80
  -2 -10   1  637.64   38.80
  -2 -10   1  606.34   34.90
  -2 -10   1  677.73   37.90
   2 -10  -1  632.34   38.60
  -2  10   0  162.98   16.60
   2  10   0  171.08   14.80
   2  10   0  144.19   17.30
  -2  10   0  156.78   15.60
  -2  10   0  165.08   13.10
   2 -10   0  138.79   14.50
   2 -10   0  144.59   16.50
  -2 -10   0  137.39   13.00
  -2 -10   0  173.98   15.70
  -2 -10   0  116.39   15.30
   2 -10   0  158.28   16.00
  -2  10  -1   32.10    9.20
   2  10   1    0.20    7.40
  -2  10  -1   12.50    7.20
   2 -10   1   18.20    7.80
   2 -10   1   20.70    6.40
  -2 -10  -1   10.60    6.00
   2 -10   1   26.00    9.20
  -2 -10  -1    9.90    7.30
   2  10   2    0.30    6.70
   2  10   2   -3.70    5.30
  -2  10  -2   -1.10    4.60
  -2  10  -2    0.50    5.00
  -2  10  -2   -6.80    5.90
   2 -10   2   -4.30    5.50
   2 -10   2   -2.00    5.10
  -2 -10  -2    8.00    6.40
  -2 -10  -2   -1.00    4.60
  -2 -10  -2    0.50    3.80
   2  10   3  181.48   18.40
   2  10   3  170.28   15.20
  -2  10  -3  122.29   15.00
  -2  10  -3  172.38   15.20
  -2  10  -3  193.78   18.60
  -2 -10  -3  176.38   16.90
   2 -10   3  143.29   17.80
  -2 -10  -3  173.58   13.40
  -2 -10  -3  152.48   15.20
  -2  10  -4   36.90    9.10
  -2  10  -4   39.90    9.60
  -2  10  -4   38.30   10.90
   2  10   4   39.30    8.90
  -2 -10  -4   35.40    8.70
   2 -10   4   50.49   12.00
  -2 -10  -4   29.50    7.00
  -2 -10  -4   43.60   10.50
   2  10   5   26.10    8.10
  -2  10  -5   14.00    7.20
  -2  10  -5   20.20    7.90
  -2  10  -5   12.00    8.40
  -2 -10  -5   18.50    7.90
  -2 -10  -5   18.80    5.60
  -2 -10  -5   23.00    7.70
   2 -10   5    5.10    7.80
  -2  10  -6   82.39   12.40
  -2  10  -6   65.49   13.60
  -2  10  -6   77.79   12.50
  -2 -10  -6   80.39   10.00
  -2 -10  -6   84.89   13.00
  -2 -10  -6  100.69   12.20
   2 -10   6   88.69   15.80
  -2  10  -7  267.07   22.70
  -2  10  -7  344.27   24.50
  -2  10  -7  277.57   24.70
   2 -10   7  305.47   25.90
  -2 -10  -7  274.17   22.50
  -2 -10  -7  275.47   21.20
  -2 -10  -7  307.67   19.80
  -2  10  -8    4.30    7.70
  -2  10  -8    8.60    6.50
  -2 -10  -8    4.00    5.70
  -2 -10  -8    0.70    5.00
   2 -10   8  -10.80    7.10
  -2 -10  -8    4.10    6.20
  -2  10  -9   84.19   13.20
  -2  10  -9   57.69   13.30
  -2  10  -9   70.79   15.10
  -2 -10  -9   75.79   11.10
  -2 -10  -9   66.39   11.90
  -2 -10  -9   70.99   11.60
   2 -10   9   68.79   15.30
  -2  10 -10  248.38   23.40
  -2  10 -10  242.78   24.40
  -2  10 -10  233.58   21.20
  -2 -10 -10  246.58   19.20
   2 -10  10  210.08   23.90
  -2 -10 -10  232.78   20.10
  -2  10 -11  272.17   24.00
  -2  10 -11  346.07   27.90
  -2  10 -11  305.87   27.80
   2 -10  11  279.17   26.40
  -2 -10 -11  293.97   22.90
  -2 -10 -11  282.27   21.30
  -2 -10 -11  276.97   21.80
  -2  10 -12    8.40    9.60
  -2  10 -12   -6.60    5.20
  -2  10 -12   -7.20    7.50
  -2 -10 -12    5.40    5.80
   2 -10  12   -1.00    8.00
  -2 -10 -12   -7.70    7.60
  -2 -10 -12   -0.40    6.80
  -2  10 -13    3.80    7.80
  -2  10 -13   -8.60    8.40
  -2  10 -13   -9.20    7.30
  -2 -10 -13    0.90    5.50
  -2 -10 -13   10.90    6.60
   2 -10  13  -12.30    7.80
  -2  10 -14   72.99   16.80
  -2  10 -14   75.99   14.90
  -2  10 -14   55.59   15.70
  -2 -10 -14   60.79   11.60
   2 -10  14   67.69   14.80
  -2  10 -15   34.00   17.20
  -2  10 -15   64.89   16.10
   2 -10  15   44.60   15.80
  -2 -10 -15   29.60    9.20
   2  11 -16   28.10   10.00
   2  11 -16   65.09   16.00
   2  11 -16   19.70   12.60
   2 -11 -16   40.00    7.80
  -2 -11  16   26.40   13.40
   2  11 -15   25.80   13.10
   2  11 -15   72.49   14.10
  -2 -11  15   55.29   14.60
   2 -11 -15   54.89   10.10
   2  11 -14  481.25   38.80
   2  11 -14  520.05   35.10
   2  11 -14  500.05   38.10
  -2 -11  14  483.55   35.70
   2 -11 -14  472.75   29.90
   2  11 -13   -9.90    5.40
   2  11 -13   -2.70    8.70
   2  11 -13    2.80    9.30
   2 -11 -13   12.90    6.90
  -2 -11  13   19.70   10.20
   2 -11 -13    4.30    6.80
   2 -11 -13    1.20    4.40
   2  11 -12  109.59   14.80
   2  11 -12   69.29   15.80
   2  11 -12   68.99   16.30
  -2 -11  12   83.59   16.40
   2 -11 -12   85.39   13.80
   2 -11 -12   81.89   11.90
   2  11 -11   18.40    9.30
   2  11 -11   20.40   11.40
   2  11 -11   25.90   11.10
   2 -11 -11   37.40    8.20
   2 -11 -11   14.60    8.10
  -2 -11  11   33.70   11.40
   2  11 -10  107.49   14.60
   2  11 -10   75.99   17.00
   2  11 -10   83.19   16.00
   2 -11 -10  103.59   12.40
   2 -11 -10  128.99   15.40
  -2 -11  10  128.09   18.00
   2  11  -9    1.70    6.10
   2  11  -9  -14.40    7.00
   2  11  -9    5.30   12.50
  -2 -11   9   -2.60    7.10
   2 -11  -9   -9.60    5.80
   2 -11  -9   -4.90    4.10
   2  11  -8  100.09   15.70
   2  11  -8  111.29   14.30
   2  11  -8  105.69   16.90
   2 -11  -8   94.59   12.60
  -2 -11   8   94.39   16.80
   2 -11  -8  125.99   24.50
   2  11  -7   -8.60   12.60
   2  11  -7    0.90    7.00
  -2 -11   7    6.30    7.90
   2 -11  -7   -2.80    4.80
   2 -11  -7   -0.10    6.30
   2  11  -6 1122.09   56.49
   2  11  -6  986.80   55.89
   2  11  -6 1018.90   58.79
   2 -11  -6 1021.90   48.20
  -2 -11   6 1128.29   58.89
   2 -11  -6  982.00   55.09
   2 -11  -6 1023.40   54.29
   2  11  -5   82.29   14.10
  -2  11   5   69.49   14.40
   2  11  -5   81.99   14.30
   2  11  -5   76.99   15.90
  -2  11   5   77.59    9.40
   2 -11  -5   76.89   12.70
  -2 -11   5   94.39   16.10
   2 -11  -5   89.19   13.40
   2  11  -4  177.48   17.30
  -2  11   4  185.38   19.00
   2  11  -4  190.18   20.00
  -2  11   4  171.58   16.80
   2  11  -4  178.28   16.90
  -2  11   4  150.88   12.90
  -2 -11   4  198.38   19.80
  -2 -11   4  171.78   16.30
   2 -11  -4  203.18   17.20
  -2  11   3   46.00    8.10
   2  11  -3   42.70   10.10
   2  11  -3   27.50    8.10
  -2  11   3   44.20   11.60
   2  11  -3   42.00   11.50
  -2  11   3   46.20    9.90
  -2 -11   3   39.20    9.10
   2 -11  -3   43.70   10.70
  -2 -11   3   52.99   12.10
   2  11  -2  607.44   35.30
  -2  11   2  597.24   31.90
  -2  11   2  579.54   38.00
   2  11  -2  585.74   38.90
  -2  11   2  609.54   36.70
  -2 -11   2  647.84   34.70
   2 -11  -2  649.54   36.50
  -2 -11   2  580.84   37.60
   2 -11  -2  575.84   36.90
  -2  11   1  248.68   16.60
  -2  11   1  226.28   21.20
   2  11  -1  194.98   20.60
  -2  11   1  228.58   19.80
   2  11  -1  220.08   18.20
   2 -11  -1  235.58   19.40
  -2 -11   1  224.58   19.70
   2 -11  -1  219.48   20.70
  -2 -11   1  206.68   20.20
   2  11   0   86.49   14.00
  -2  11   0   70.29   13.90
   2  11   0   80.39   11.40
  -2  11   0   75.09   10.10
  -2  11   0   85.39   14.00
  -2 -11   0   64.09   12.70
   2 -11   0   72.59   12.30
   2 -11   0   61.39   12.80
  -2 -11   0   80.09   11.90
  -2 -11   0   85.19   10.20
  -2  11  -1    7.90    6.40
  -2  11  -1    9.60    5.50
  -2  11  -1    3.90    6.90
   2  11   1    5.00    7.60
   2  11   1    3.10    5.50
  -2 -11  -1    3.60    5.40
   2 -11   1    2.20    6.00
  -2 -11  -1    3.20    6.30
  -2 -11  -1   10.00    5.90
  -2  11  -2  112.49   14.10
   2  11   2  129.29   13.40
  -2  11  -2   91.09   14.60
   2  11   2   96.79   14.70
  -2  11  -2   96.19   12.20
  -2 -11  -2   85.69   12.70
  -2 -11  -2   80.19   13.50
   2 -11   2   96.29   15.30
  -2 -11  -2  124.99   11.70
   2  11   3   79.29   12.00
  -2  11  -3  101.69   13.80
  -2  11  -3  112.69   15.60
   2  11   3   89.09   15.00
  -2  11  -3  105.59   12.40
  -2 -11  -3   92.39   13.30
  -2 -11  -3   94.59   12.90
  -2 -11  -3   80.49   10.30
   2 -11   3  109.29   15.70
  -2  11  -4   12.10    7.70
  -2  11  -4   20.30    7.70
  -2  11  -4    6.70    7.60
   2  11   4   11.60    7.60
   2 -11   4    6.40    8.10
  -2 -11  -4   15.00    7.80
  -2 -11  -4   17.30    5.90
  -2  11  -5   47.90   11.20
  -2  11  -5   49.80   10.90
  -2  11  -5   46.40   10.10
   2  11   5   33.10    9.30
   2 -11   5   33.90   11.70
  -2 -11  -5   34.50    9.20
  -2 -11  -5   38.60   11.70
  -2 -11  -5   40.00    8.00
   2  11   6  405.56   26.10
  -2  11  -6  399.06   27.80
  -2 -11  -6  365.46   23.50
  -2 -11  -6  385.96   26.70
  -2 -11  -6  374.76   28.30
   2 -11   6  385.76   30.90
  -2  11  -7  116.69   18.00
  -2  11  -7  161.78   17.40
  -2  11  -7  140.29   16.80
   2 -11   7  155.48   20.60
  -2 -11  -7  132.39   15.70
  -2 -11  -7  140.39   13.30
  -2 -11  -7  133.59   17.10
  -2  11  -8   70.09   13.40
  -2  11  -8   63.69   15.30
  -2  11  -8   64.79   13.30
  -2 -11  -8   67.89   12.40
   2 -11   8   57.79   15.10
  -2 -11  -8   54.09   10.10
  -2 -11  -8   79.09   13.70
  -2  11  -9   -2.50    7.00
  -2 -11  -9   16.50    8.70
  -2 -11  -9   12.30    6.80
  -2 -11  -9   21.50    8.00
   2 -11   9   20.90   11.50
  -2  11 -10  260.47   24.50
  -2  11 -10  253.17   26.40
  -2  11 -10  249.18   23.10
   2 -11  10  267.67   26.50
  -2 -11 -10  256.97   20.70
  -2 -11 -10  211.58   19.90
  -2  11 -11  106.09   16.80
  -2  11 -11  121.59   18.30
  -2  11 -11  122.69   19.50
  -2 -11 -11  105.99   14.60
  -2 -11 -11  138.29   16.60
   2 -11  11  156.08   21.70
  -2 -11 -11  130.79   14.00
  -2  11 -12   49.80   13.90
  -2  11 -12   13.60   11.80
  -2  11 -12   25.90   10.20
  -2 -11 -12   39.20   10.80
   2 -11  12   15.80   12.50
  -2 -11 -12   15.90    9.50
  -2  11 -13    0.50    9.50
  -2  11 -13   19.00    8.60
  -2  11 -13   -7.10    8.20
  -2 -11 -13    0.40    7.30
   2 -11  13   -7.30    9.30
  -2  11 -14   13.30   12.90
  -2  11 -14   19.60    9.70
  -2  11 -14   -3.30    9.90
  -2 -11 -14   16.00    8.40
   2 -11  14   40.10   12.90
   2  12 -14   13.00    9.40
   2  12 -14   15.60   11.30
   2  12 -14   -6.00    9.40
  -2 -12  14   22.50   11.50
   2 -12 -14   21.70    8.50
   2  12 -13   19.60   11.00
   2  12 -13    7.10    9.80
   2  12 -13   10.10    8.60
  -2 -12  13    9.30   11.00
   2 -12 -13    4.50    7.00
   2  12 -12   27.40   12.30
   2  12 -12   11.60    9.50
   2  12 -12    8.50    7.60
   2 -12 -12   -3.40    6.70
  -2 -12  12    7.50    9.90
   2 -12 -12    6.40    7.40
   2  12 -11   21.00   11.40
   2  12 -11   21.70    9.50
   2  12 -11   24.90   10.80
   2 -12 -11   31.10   10.20
   2 -12 -11   27.40    8.10
  -2 -12  11    6.00    9.30
   2  12 -10   41.00   12.90
   2  12 -10   39.40   11.50
   2  12 -10   15.50   11.00
   2 -12 -10   36.90   10.80
   2 -12 -10   27.10    9.30
  -2 -12  10   50.99   14.00
   2  12  -9   26.90    9.80
   2  12  -9   34.70   11.50
   2  12  -9   27.10   12.50
   2 -12  -9   33.70    9.40
   2 -12  -9   49.00   12.10
  -2 -12   9   42.60   13.10
   2  12  -8   15.40   10.10
   2  12  -8   -1.00    5.50
   2  12  -8   -3.60    7.20
   2 -12  -8   -4.00    6.40
   2 -12  -8  -12.90    6.00
  -2 -12   8    8.20    8.00
   2  12  -7   38.50   13.60
   2  12  -7   58.99   13.10
   2  12  -7   50.09   12.60
   2 -12  -7   63.49   13.50
  -2 -12   7   52.39   13.40
   2 -12  -7   55.19   12.10
   2  12  -6   -1.10    7.90
   2  12  -6   16.20    7.60
   2  12  -6    4.90    9.30
   2 -12  -6   14.60    8.60
  -2 -12   6   10.00    9.30
   2 -12  -6   16.30    9.30
  -2  12   5    4.00    8.40
  -2  12   5    1.70    5.30
   2  12  -5   13.40    9.20
   2  12  -5    1.90    6.90
   2  12  -5   -7.10    4.80
  -2 -12   5   -5.10    7.70
   2 -12  -5   -4.90    6.20
   2 -12  -5    5.10    6.90
   2  12  -4    8.00    9.60
  -2  12   4   37.20    7.90
   2  12  -4   25.60    8.90
   2  12  -4   27.60    9.60
  -2  12   4   20.80   10.10
  -2 -12   4   38.80   12.00
   2 -12  -4   26.70    8.80
   2 -12  -4   25.80    9.70
  -2  12   3  761.82   43.30
  -2  12   3  736.73   45.60
  -2  12   3  746.03   37.70
   2  12  -3  716.03   41.40
   2 -12  -3  773.22   42.90
   2 -12  -3  629.14   42.50
  -2 -12   3  718.83   44.80
   2  12  -2   51.69   11.70
   2  12  -2   38.30   15.40
  -2  12   2   59.49   12.00
  -2  12   2   67.59   10.10
  -2  12   2   63.59   14.20
  -2 -12   2   59.79   12.80
  -2 -12   2   72.69   11.60
   2 -12  -2   47.60   16.00
   2  12  -1   59.09   11.20
  -2  12   1   89.99   14.90
  -2  12   1   58.69   12.10
   2  12  -1   46.80   12.80
  -2  12   1   64.39   13.10
  -2 -12   1   72.19   13.80
  -2 -12   1   73.69   11.90
  -2  12   0    5.50    8.10
   2  12   0    5.70    7.70
   2  12   0   -3.60    6.30
  -2  12   0   10.20    6.80
  -2  12   0   -6.70    5.10
  -2 -12   0    8.60    5.30
  -2 -12   0   -7.40    6.00
   2 -12   0   -1.20    7.40
   2  12   1    1.60    7.40
  -2  12  -1   -9.70    5.90
  -2  12  -1   -3.40    5.30
  -2  12  -1   10.20    7.70
   2  12   1   -2.30    6.20
   2 -12   1   12.40    8.20
  -2  12  -2   25.70    8.30
   2  12   2   16.60   10.40
   2  12   2   35.70    9.80
  -2  12  -2   21.30    8.10
  -2  12  -2   16.60    9.70
  -2 -12  -2   24.20    7.40
   2 -12   2   15.10   10.10
  -2 -12  -2   19.40    8.90
  -2  12  -3   29.60   12.90
   2  12   3   52.19   11.00
  -2  12  -3   25.70    9.50
  -2  12  -3   35.40    9.80
   2 -12   3   12.90    9.60
  -2 -12  -3   39.30   11.40
  -2 -12  -3   29.10   10.00
  -2 -12  -3   47.10    9.10
   2  12   4    1.20    7.00
  -2  12  -4    0.20    7.70
  -2  12  -4   13.70    7.80
  -2 -12  -4   15.80    8.30
  -2 -12  -4   14.20    7.00
   2 -12   4    9.00    9.90
  -2 -12  -4    2.90    6.90
  -2  12  -5   40.80   12.20
  -2  12  -5   42.00   11.00
   2  12   5   37.40   10.30
  -2  12  -5   25.40    9.70
   2 -12   5   37.90   13.80
  -2 -12  -5   33.70    9.40
  -2 -12  -5   32.50   10.70
  -2 -12  -5   27.30    8.40
  -2  12  -6   40.40   10.70
   2  12   6   25.90   10.10
  -2  12  -6   35.90   10.60
  -2  12  -6   29.00   11.60
  -2 -12  -6   35.70    9.20
   2 -12   6   38.50   13.00
  -2 -12  -6   30.90   10.10
  -2 -12  -6   28.30   10.40
  -2  12  -7  180.38   18.70
  -2  12  -7  160.18   20.10
  -2  12  -7  162.68   18.60
  -2 -12  -7  155.08   14.80
   2 -12   7  178.88   21.70
  -2 -12  -7  185.58   20.20
  -2 -12  -7  165.28   18.90
  -2  12  -8    5.30    8.30
  -2  12  -8    7.40    9.30
  -2  12  -8   20.20    8.30
  -2 -12  -8    4.70    7.90
   2 -12   8  -17.90    8.70
  -2 -12  -8   -4.10    7.40
  -2  12  -9   36.00   12.40
  -2  12  -9   25.90   10.10
  -2  12  -9   27.40   10.20
  -2 -12  -9   33.40    9.80
  -2 -12  -9   18.80    9.50
  -2  12 -10    3.30    9.40
  -2  12 -10   17.50    8.70
  -2  12 -10    3.70    8.80
  -2 -12 -10   -0.80    6.90
   2 -12  10  -10.80   16.30
  -2 -12 -10   16.10    7.60
  -2 -12 -10    2.60    8.70
  -2  12 -11  541.35   37.70
  -2  12 -11  571.84   39.40
  -2  12 -11  580.54   43.00
  -2 -12 -11  554.94   36.20
   2 -12  11  474.15   39.80
  -2  12 -12   11.40   11.20
  -2  12 -12   -7.70    9.60
   2 -12  12   14.40   12.70
  -2 -12 -12   14.60    8.70
  -2  12 -13   18.00   10.60
  -2  12 -13    8.20   10.90
  -2  12 -13   10.40    9.30
   2 -12  13    2.90   11.60
  -2 -12 -13    8.40    8.50
   2  13 -13   23.40   16.30
   2  13 -13    8.40    8.70
   2  13 -13    8.70   12.40
   2 -13 -13    0.20    7.30
  -2 -13  13   15.20   12.40
   2  13 -12   -4.80    7.90
   2  13 -12    1.10    8.60
   2 -13 -12   -1.40    7.10
  -2 -13  12    4.40   10.30
   2  13 -11  -10.50    7.60
   2  13 -11   13.70    8.80
   2  13 -11   14.50   11.50
   2 -13 -11   -3.50    7.50
  -2 -13  11   -7.30    9.00
   2  13 -10  114.89   21.50
   2  13 -10   96.29   17.50
   2  13 -10  103.69   17.60
   2 -13 -10  145.99   17.80
   2 -13 -10   97.79   15.50
  -2 -13  10  131.19   20.60
   2  13  -9    4.10    9.20
   2  13  -9    2.40    8.50
   2  13  -9    1.90    7.50
  -2 -13   9    0.60    9.70
   2 -13  -9    2.20    6.70
   2 -13  -9    5.80    8.10
   2  13  -8  112.99   16.20
   2  13  -8   78.39   15.00
   2  13  -8   83.69   18.20
   2 -13  -8   84.09   15.70
   2 -13  -8   83.09   15.80
  -2 -13   8  111.39   19.10
   2  13  -7   16.40   11.00
   2  13  -7   27.30    9.50
   2  13  -7   11.20    9.30
  -2 -13   7   18.90   11.30
   2 -13  -7   15.80    8.40
   2 -13  -7   19.70    8.80
   2  13  -6  564.14   35.70
   2  13  -6  571.24   37.20
   2  13  -6  537.55   39.80
   2 -13  -6  488.45   35.50
  -2 -13   6  544.75   38.70
   2 -13  -6  526.75   34.80
   2  13  -5   42.80   14.30
  -2  13   5   69.09    9.80
   2  13  -5   72.39   15.00
   2  13  -5   58.49   12.90
   2 -13  -5   50.99   12.60
  -2 -13   5   35.90   13.00
   2 -13  -5   57.39   13.20
  -2  13   4   37.30    8.00
   2  13  -4    3.50    9.30
  -2  13   4    2.50    8.30
   2  13  -4   13.30    8.60
  -2 -13   4   15.60   10.30
   2 -13  -4   21.40    9.30
  -2  13   3   26.00    7.50
   2  13  -3   16.30    8.80
  -2  13   3   29.70   11.90
   2  13  -3   11.50    9.60
   2 -13  -3    2.80    7.70
  -2 -13   3   30.50   12.20
   2  13  -2  383.66   32.20
  -2  13   2  388.16   31.60
  -2  13   2  427.86   29.70
   2  13  -2  409.26   27.80
  -2  13   2  445.16   32.90
   2 -13  -2  312.97   28.40
  -2 -13   2  373.26   30.20
   2  13  -1   12.10    8.90
  -2  13   1   20.90   11.20
  -2  13   1    3.00    6.50
   2  13  -1   -5.10    6.00
  -2  13   1   -1.80    5.70
  -2 -13   1    8.50    9.60
  -2 -13   1    0.30    6.70
   2 -13  -1   -8.20    6.10
   2  13   0   72.69   16.40
  -2  13   0   88.09   14.10
  -2  13   0   97.79   18.70
   2  13   0  100.19   14.20
  -2  13   0  114.39   13.00
   2 -13   0   78.69   16.90
  -2 -13   0  103.19   12.70
  -2 -13   0   63.89   14.70
   2  13   1   19.50    8.80
  -2  13  -1   16.20    8.70
   2  13   1   21.40   10.10
  -2  13  -1   17.20    7.70
  -2  13  -1   34.90   11.90
  -2 -13  -1   15.50    7.10
  -2 -13  -1   30.70   11.10
   2 -13   1    5.80    7.80
   2  13   2  179.68   22.20
  -2  13  -2  197.18   22.50
  -2  13  -2  198.58   18.00
  -2  13  -2  213.68   23.00
   2  13   2  191.98   18.50
  -2 -13  -2  210.08   17.20
   2 -13   2  213.68   22.80
  -2 -13  -2  188.08   20.20
   2  13   3   -3.80    8.00
  -2  13  -3   12.70   10.20
  -2  13  -3    1.20    6.60
  -2  13  -3   -0.70    7.40
   2  13   3   -3.60    6.90
  -2 -13  -3    0.50    6.80
  -2 -13  -3    6.00    6.70
   2 -13   3   -3.40    9.40
  -2  13  -4   47.50   12.40
  -2  13  -4   57.59   15.50
  -2  13  -4   59.49   11.40
   2  13   4   34.00   10.30
  -2 -13  -4   43.30   11.90
   2 -13   4   53.09   14.50
  -2  13  -5  119.29   19.10
  -2  13  -5   77.29   14.60
  -2  13  -5  112.59   15.40
   2  13   5   89.89   14.80
  -2 -13  -5  111.19   16.80
   2 -13   5   95.09   19.50
  -2  13  -6  143.99   20.60
  -2  13  -6  176.08   18.60
  -2  13  -6  131.99   18.00
   2  13   6  136.59   16.20
   2 -13   6  130.29   21.70
  -2 -13  -6  130.49   18.40
  -2  13  -7    7.00    8.40
  -2  13  -7    8.10   10.50
  -2  13  -7    6.60    7.30
   2 -13   7    5.40    9.50
  -2 -13  -7    2.90    8.30
  -2 -13  -7    7.90    7.90
  -2  13  -8   49.90   12.30
  -2  13  -8   46.10   12.60
   2 -13   8   44.90   14.30
  -2 -13  -8   75.29   14.90
  -2 -13  -8   75.39   13.60
  -2  13  -9   25.30   10.60
  -2  13  -9   11.60   10.00
  -2  13  -9    3.90   10.50
  -2 -13  -9   11.20   10.00
   2 -13   9   18.90   11.70
  -2  13 -10    1.30   10.10
  -2  13 -10   17.20    9.90
  -2  13 -10    8.60    8.50
  -2 -13 -10   30.80   10.20
   2 -13  10   31.40   12.90
  -2  13 -11   41.60   14.20
  -2  13 -11    3.40   10.10
  -2  13 -11    7.20    8.30
   2 -13  11   16.60   11.60
  -2 -13 -11   20.90    9.60
   2  14 -11    6.40    9.90
   2  14 -11  -19.20    9.50
   2  14 -11   -2.40    8.80
   2 -14 -11  -14.60   11.40
  -2 -14  11   12.40   11.50
   2  14 -10   40.80   15.90
   2  14 -10   19.30   21.00
   2  14 -10    5.40    9.80
   2 -14 -10   11.10    9.40
  -2 -14  10   34.00   13.60
   2  14  -9   14.00    9.80
   2  14  -9    8.60   10.60
   2  14  -9   -4.30    6.30
  -2 -14   9    4.10   10.30
   2 -14  -9    9.90    9.20
   2  14  -8   46.10   14.20
   2  14  -8   59.89   17.20
   2  14  -8   62.29   14.10
   2 -14  -8   43.00   18.70
   2 -14  -8   49.70   12.40
  -2 -14   8   40.00   14.40
   2  14  -7   20.80   11.00
   2  14  -7   -5.10    7.70
   2  14  -7    7.40    8.50
  -2 -14   7    9.70   10.10
   2 -14  -7   -0.90    9.00
   2  14  -6   -4.70    9.30
   2  14  -6  -15.50    7.20
  -2 -14   6  -13.40    7.60
   2  14  -5   23.00   11.30
   2  14  -5    6.00   10.20
  -2  14   5   -4.80    6.20
  -2 -14   5   23.60   11.80
   2 -14  -5    7.40    7.90
  -2  14   4    3.50    9.80
   2  14  -4   -7.10    6.70
   2  14  -4    8.90    9.90
  -2  14   4   -2.80    5.70
   2 -14  -4   14.40    9.40
  -2 -14   4   -4.10    7.90
  -2  14   3  173.78   21.60
   2  14  -3  135.39   23.40
   2  14  -3  130.89   17.10
  -2  14   3  128.29   15.00
  -2 -14   3  140.39   22.40
   2 -14  -3  138.99   19.10
   2  14  -2    6.40    9.40
  -2  14   2    2.50    6.50
  -2  14   2    3.90    9.80
   2  14  -2  -10.30    6.10
   2 -14  -2    1.50    7.90
  -2 -14   2   -2.70    8.00
   2  14  -1  236.68   21.00
  -2  14   1  233.18   24.50
   2  14  -1  238.28   25.60
  -2  14   1  233.28   18.70
  -2 -14   1  240.08   24.40
   2 -14  -1  197.38   23.20
   2  14   0   65.69   12.40
  -2  14   0   70.69   15.40
  -2  14   0   79.79   12.50
  -2  14   0   79.69   17.60
   2  14   0   58.79   16.00
  -2 -14   0   73.79   16.50
   2 -14   0   56.19   15.10
   2  14   1   52.49   14.80
  -2  14  -1   50.59   14.90
  -2  14  -1   74.79   12.10
  -2  14  -1   39.00   12.10
   2  14   1   28.30   10.10
   2 -14   1   57.89   14.30
  -2 -14  -1   48.30   12.30
  -2  14  -2   45.00   10.80
   2  14   2   38.80    9.90
  -2  14  -2   32.50   13.60
   2  14   2   59.49   16.10
  -2  14  -2   56.29   13.90
  -2 -14  -2   40.60   13.00
   2 -14   2   58.89   15.50
  -2 -14  -2   35.00    9.80
  -2  14  -3  151.38   16.30
   2  14   3  126.19   16.20
  -2  14  -3  170.78   22.30
  -2  14  -3  124.69   17.50
  -2 -14  -3  108.19   17.70
  -2 -14  -3  102.19   13.80
   2 -14   3  124.69   20.10
  -2  14  -4   73.99   15.80
  -2  14  -4   55.89   16.00
  -2  14  -4   54.79   12.10
   2  14   4   48.80   12.30
  -2 -14  -4   43.50   12.40
   2 -14   4   41.60   14.30
  -2 -14  -4   62.39   10.50
   2  14   5   40.00   10.80
  -2  14  -5    1.20   11.10
  -2  14  -5   10.50    9.50
  -2  14  -5   17.40   10.70
  -2 -14  -5   18.50    7.70
  -2 -14  -5   35.30   12.10
   2 -14   5   12.90   11.40
  -2  14  -6   73.99   18.20
  -2  14  -6   79.89   15.10
  -2  14  -6   93.79   18.00
   2 -14   6   70.99   16.90
  -2 -14  -6  101.39   17.00
  -2 -14  -6   93.19   13.60
  -2  14  -7   51.29   13.10
  -2  14  -7   33.70   14.20
  -2  14  -7   29.10   11.60
  -2 -14  -7   60.49   14.50
   2 -14   7   35.70   14.30
  -2  14  -8   42.30   14.90
  -2  14  -8   53.89   13.80
  -2  14  -8   64.89   14.80
   2 -14   8   48.10   16.10
  -2 -14  -8   73.29   15.20
  -2  14  -9   91.69   17.00
  -2  14  -9  113.79   28.00
  -2  14  -9  106.29   18.70
  -2 -14 -10    0.60    7.40
   2 -15  -9   79.59   17.10
   2  15  -8  120.29   20.70
   2  15  -8  139.99   22.40
   2 -15  -8  145.99   21.10
  -2 -15   8  136.39   23.00
   2  15  -7   17.50   11.10
   2 -15  -7  -10.20   13.40
  -2 -15   7   -3.90   10.60
   2  15  -6   71.39   16.20
   2  15  -6   67.99   17.70
  -2 -15   6   86.09   18.40
   2 -15  -6   70.79   16.70
   2  15  -5    3.40    9.50
   2  15  -5    4.90   10.50
  -2 -15   5    0.20    8.40
   2 -15  -5    7.30    9.00
  -2  15   4   -4.00    7.80
   2  15  -4   -0.60   10.20
  -2  15   4    7.90    9.80
   2  15  -4    6.80    9.80
   2 -15  -4   10.30    9.80
  -2 -15   4   13.80   10.80
  -2  15   3   17.10   11.40
  -2  15   3   -2.30    8.80
   2  15  -3  -17.70    7.70
  -2 -15   3    2.90    9.60
   2 -15  -3    3.70    9.00
   2  15  -2  122.59   22.20
  -2  15   2  117.59   14.70
   2  15  -2  114.79   15.90
  -2  15   2  117.99   21.20
   2 -15  -2  114.99   18.50
  -2 -15   2  115.49   20.90
  -2  15   1   20.40    8.40
   2  15  -1   17.20   13.10
  -2  15   1   15.30   12.00
   2  15  -1   23.70   10.50
  -2 -15   1   41.90   13.60
   2 -15  -1   11.00   10.70
  -2  15   0   15.50   10.70
   2  15   0   21.90    9.80
  -2  15   0   26.60    8.50
   2  15   0    6.50   11.30
  -2  15   0    4.40    7.70
  -2 -15   0   10.00    9.50
   2 -15   0   10.70    9.80
   2  15   1   13.00   11.20
  -2  15  -1   10.80    7.60
   2  15   1   -5.30    7.40
  -2  15  -1   -0.10    6.70
  -2  15  -1    2.80    9.20
  -2 -15  -1   -2.00    8.60
   2 -15   1   -7.00    9.60
   2  15   2   35.40    9.70
   2  15   2   11.20   12.10
  -2  15  -2   30.80    9.60
  -2  15  -2   27.30   11.00
  -2  15  -2   18.70   13.00
  -2 -15  -2   30.00   11.80
   2 -15   2   12.00   11.10
   2  15   3   55.39   13.30
  -2  15  -3   92.99   19.40
  -2  15  -3  110.49   15.20
  -2  15  -3   86.89   16.80
  -2 -15  -3  113.19   18.10
   2 -15   3   74.39   17.10
   2  15   4   -2.80    8.80
  -2  15  -4   15.80   10.40
  -2  15  -4    6.00    8.40
   2 -15   4    6.60    9.90
  -2 -15  -4   -5.10    7.00
  -2  15  -5   10.30    9.40
  -2  15  -5   27.20   10.10
   2  15   5   44.60   11.60
  -2  15  -5   26.80   12.50
   2 -15   5   43.20   14.20
  -2  15  -6    9.00    8.40
  -2  15  -6    3.60    8.50
  -2  15  -6   20.90   15.00
  -2 -15  -6   13.40   10.60
   2 -15   6   10.90   12.00
  -2  15  -7   11.60    8.30
  -2  15  -7    7.60   13.40
  -2  15  -7   -3.30    9.10
   2 -15   7   12.50   12.00
  -2 -15  -7   -2.10    8.40
   2  16  -4   80.79   16.40
   2  16  -4   96.59   21.20
   2 -16  -4   79.09   16.90
  -2  16   3  220.88   25.80
   2  16  -3  217.78   27.70
   2  16  -3  194.68   21.70
   2 -16  -3  226.58   25.30
   2  16  -2    7.00   13.30
  -2  16   2    3.60    8.30
   2  16  -2   13.10   10.40
   2 -16  -2   -6.70    8.60
  -2 -16   2    5.20   16.60
  -2  16   1   13.00   11.70
   2  16  -1    5.50   10.10
  -2  16   1   24.90    9.90
   2  16  -1    6.50   14.10
   2 -16  -1   21.20   10.70
  -2 -16   1   23.70   14.00
  -2  16   0  192.88   19.50
  -2  16   0  184.18   24.70
   2  16   0  236.48   21.40
  -2 -16   0  234.38   25.50
   2 -16   0  185.98   24.10
  -2  16  -1   15.10   11.90
  -2  16  -1    3.30    9.50
   2  16   1   49.10   26.10
   2  16   1    6.50    9.30
  -2  16  -1   30.70    9.90
   2 -16   1   16.20   11.90
  -2 -16  -1   34.40   12.50
  -2  16  -2   11.90    9.60
  -2  16  -2   20.10   14.90
   2  16   2   11.50   14.50
   2  16   2   27.70   10.80
  -2  16  -2   -4.10    8.60
   2 -16   2    5.20    9.70
  -2 -16  -2   -4.90    8.50
  -2  16  -3    7.40   14.40
  -2  16  -3    4.00    9.70
   2  16   3    5.80   10.10
  -2  16  -3   -3.80    8.00
   2 -16   3    3.00   11.00
  -2 -16  -3   -2.60   10.80
   3   0 -21   -2.40    8.80
   3   0 -21  -13.00    9.10
   3   0 -20  456.25   33.60
   3   0 -20  409.26   34.20
   3   0 -19   -7.90    8.30
   3   0 -19    0.80    7.90
   3   0 -18  238.98   23.80
   3   0 -18  215.78   21.40
   3   0 -17  -14.90    5.30
   3   0 -17   -9.70    7.40
   3   0 -16 1520.55   77.49
   3   0 -16 1505.55   76.69
   3   0 -15   -1.40    5.40
   3   0 -15    3.20    6.40
   3   0 -14  190.18   17.80
   3   0 -14  175.58   17.10
   3   0 -13    9.70    5.50
   3   0 -13   14.60    6.40
   3   0 -12  915.91   48.30
   3   0 -12  965.60   48.70
   3   0 -10   31.50    6.80
   3   0 -10   27.70    6.80
   3   0  -9    0.60    3.50
   3   0  -9    1.50    3.90
   3   0  -8 2841.22  123.29
   3   0  -8 2728.63  123.19
   3   0  -6 4984.40  212.68
   3   0  -6 4882.61  212.98
  -3   0   5    0.80    2.20
   3   0  -5    1.60    2.40
   3   0  -5    0.50    2.30
   3   0  -4  792.62   35.10
  -3   0   4  750.82   35.50
  -3   0   4  815.42   35.10
   3   0  -4  770.92   35.70
   3   0  -3    1.70    1.60
   3   0  -3    1.70    1.30
  -3   0   3    0.50    1.30
  -3   0   3    0.90    1.60
   3   0  -2 1359.46   59.39
  -3   0   2 1445.96   60.19
  -3   0   2 1311.87   60.29
  -3   0   2 1345.37   59.39
   3   0  -2 1478.25   60.19
   3   0  -2 1362.06   60.39
  -3   0   1    1.40    1.50
   3   0  -1    0.20    1.40
  -3   0   1    2.30    1.50
   3   0  -1    1.70    1.60
  -3   0   0  243.18   11.80
   3   0   0  227.88   11.70
  -3   0   0  203.98   11.80
   3   0   0  218.28   12.00
  -3   0  -1    1.30    1.80
  -3   0  -1    1.30    2.30
   3   0   1   -1.20    1.80
  -3   0  -2  805.12   36.20
   3   0   2  764.12   36.10
  -3   0  -3    6.40    2.70
  -3   0  -4 2553.84  111.89
  -3   0  -5   -1.80    2.70
   3   0   5   -2.80    2.40
  -3   0  -6 4614.14  191.68
  -3   0  -6 4601.54  193.88
   3   0   6 4029.80  191.08
   3   0   7   -2.50    2.30
  -3   0  -7    0.20    2.90
  -3   0  -7   -2.10    3.90
   3   0   8   33.00    5.90
  -3   0  -8   23.00    7.00
  -3   0  -8   28.60    5.80
  -3   0  -9    2.20    5.40
  -3   0  -9   -3.20    3.50
   3   0   9    0.40    3.60
   3   0  10 2445.16  106.29
  -3   0 -10 2390.66  110.89
  -3   0 -10 2265.97  106.29
  -3   0 -11    8.90    7.10
   3   0  11   -1.10    4.20
  -3   0 -11   -3.50    3.60
   3   0  12    8.30    4.90
  -3   0 -12   -0.60    7.20
  -3   0 -12    0.60    4.30
  -3   0 -13   -8.80    6.20
  -3   0 -13   -0.80    4.00
  -3   0 -14  276.27   25.10
  -3   0 -14  303.37   19.70
  -3   0 -15    0.10    9.10
  -3   0 -15   -7.30    4.10
  -3   0 -16   57.89   14.60
  -3   0 -16   46.80    8.90
  -3   0 -17   17.80   11.50
  -3   0 -18  460.65   38.60
  -3   0 -18  459.45   26.70
  -3   0 -19    1.30    4.60
   3   1 -21   67.09   16.40
   3   1 -21   42.50   14.40
   3  -1 -21   42.70   13.20
   3  -1 -21   27.70   11.80
   3   1 -20   -1.00    8.70
   3   1 -20   -4.90    8.80
   3  -1 -20   19.00   11.50
   3  -1 -20    5.80    8.30
   3   1 -19  131.69   21.20
   3   1 -19  105.39   17.20
   3  -1 -19   97.29   15.90
   3  -1 -19   85.59   16.80
   3   1 -18   -7.20    7.60
   3   1 -18   -1.60    7.50
   3  -1 -18  -14.30    5.80
   3  -1 -18  -14.40    7.70
   3   1 -17   -4.00    6.40
   3   1 -17    5.80    8.10
   3  -1 -17   -4.30    7.70
   3  -1 -17    4.70    6.30
   3   1 -16   18.70    9.20
   3   1 -16    9.00    7.50
   3  -1 -16    7.00    6.80
   3  -1 -16   18.80    9.20
   3   1 -15   55.19   12.20
   3   1 -15   58.09   11.30
   3  -1 -15   61.39   12.30
   3  -1 -15   70.19   11.70
   3   1 -14    8.50    6.80
   3   1 -14    2.50    6.00
   3  -1 -14   19.10    8.10
   3  -1 -14   43.50    9.50
   3   1 -13  237.48   19.30
   3   1 -13  238.98   19.50
   3  -1 -13  264.57   20.00
   3   1 -12  100.59   12.30
   3   1 -12   83.59   11.60
   3  -1 -12   88.79   11.30
   3   1 -11  165.78    9.70
   3   1 -11  167.98   14.70
   3   1 -11  163.18   14.30
   3  -1 -11  138.49   15.80
   3   1 -10   55.79    8.80
   3   1 -10   62.39    9.00
   3   1 -10   63.09    5.30
  -3  -1  10   54.59    5.40
   3  -1 -10   52.99    8.30
  -3  -1  10   67.09    5.30
   3   1  -9   19.80    6.00
   3   1  -9   12.10    2.90
   3   1  -9   16.10    6.00
  -3  -1   9   16.90    5.10
   3  -1  -9    9.80    5.00
  -3  -1   9   15.20    3.40
  -3  -1   9   21.80    3.40
   3   1  -8   99.89    9.70
   3   1  -8  106.69    6.60
   3   1  -8   83.39    9.10
  -3  -1   8   93.89    9.00
   3  -1  -8  107.69    9.30
  -3  -1   8  107.69    6.60
   3   1  -7  205.38   10.60
   3   1  -7  184.78   13.10
   3   1  -7  198.88   13.30
   3  -1  -7  203.28   12.50
   3  -1  -7  221.98   13.10
  -3  -1   7  192.28   10.40
   3   1  -6  134.29    7.40
   3   1  -6  135.39    7.70
   3   1  -6  126.39    9.50
   3   1  -6  123.89    9.10
   3  -1  -6  140.19    8.70
  -3  -1   6  116.59    7.10
  -3  -1   6  112.89    8.90
   3  -1  -6  137.79    8.90
   3   1  -5  698.83   32.10
   3   1  -5  676.03   32.30
   3   1  -5  691.33   30.60
  -3  -1   5  699.53   32.40
   3  -1  -5  665.43   31.10
  -3  -1   5  669.83   31.80
  -3  -1   5  640.44   30.30
   3   1  -4  808.52   36.40
   3   1  -4  836.32   37.30
   3   1  -4  826.02   37.80
  -3  -1   4  794.22   36.30
   3  -1  -4  814.42   36.40
  -3  -1   4  784.52   37.00
  -3  -1   4  848.02   37.80
  -3  -1   4  820.92   36.30
   3   1  -3  439.66   21.20
  -3   1   3  452.45   20.40
   3   1  -3  436.16   21.70
   3   1  -3  447.26   20.90
   3  -1  -3  481.45   20.40
   3  -1  -3  457.05   20.50
  -3  -1   3  444.06   21.70
  -3  -1   3  422.06   21.00
  -3  -1   3  468.95   21.00
  -3   1   2  211.18    9.90
   3   1  -2  193.68   10.10
   3   1  -2  194.38   10.60
  -3   1   2  183.88    9.30
   3   1  -2  203.68   10.30
  -3  -1   2  186.28   10.10
  -3  -1   2  197.08   10.50
  -3  -1   2  189.88   10.10
   3  -1  -2  200.08    9.90
   3  -1  -2  185.08    9.90
  -3   1   1  550.24   25.20
   3   1  -1  533.85   25.40
  -3   1   1  532.95   24.90
  -3   1   1  594.84   24.20
   3   1  -1  555.44   25.40
   3   1  -1  531.05   25.60
  -3  -1   1  515.75   25.50
   3  -1  -1  555.34   25.00
   3  -1  -1  559.74   24.20
   3  -1  -1  548.75   25.20
  -3  -1   1  523.45   25.30
  -3  -1   1  581.94   25.40
   3   1   0   31.00    3.80
  -3   1   0   31.40    3.50
   3   1   0   26.30    3.80
  -3   1   0   27.70    3.10
   3  -1   0   37.50    3.80
  -3  -1   0   27.30    3.70
  -3  -1   0   30.50    3.80
   3  -1   0   29.40    3.10
   3   1   1   54.29    5.80
  -3   1  -1   45.50    4.80
  -3   1  -1   55.19    5.00
   3   1   1   53.69    5.00
  -3  -1  -1   53.59    4.90
  -3  -1  -1   54.79    5.60
   3  -1   1   55.89    4.90
   3  -1   1   49.50    4.70
  -3   1  -2 1590.24   69.39
  -3   1  -2 1591.74   69.19
   3   1   2 1601.34   69.09
  -3  -1  -2 1458.15   69.99
  -3  -1  -2 1621.94   69.09
   3  -1   2 1486.15   68.99
   3   1   3   55.69    5.70
  -3   1  -3   60.19    5.80
   3  -1   3   59.39    5.70
  -3  -1  -3   46.80    6.90
  -3  -1  -3   56.99    5.70
  -3   1  -4  718.23   33.60
   3   1   4  653.43   35.50
  -3   1  -4  752.12   34.90
   3  -1   4  689.23   33.40
  -3  -1  -4  687.33   33.30
  -3   1  -5  129.69   11.10
   3   1   5  109.29    8.90
  -3   1  -5  126.79    9.50
  -3  -1  -5  145.79    9.70
   3  -1   5  110.39    8.90
   3   1   6   15.40    4.30
  -3   1  -6    9.80    5.30
  -3   1  -6   18.70    4.70
   3  -1   6   13.10    4.00
  -3  -1  -6   18.20    4.50
  -3   1  -7  412.36   21.70
  -3   1  -7  401.06   24.00
   3   1   7  371.76   20.70
  -3  -1  -7  416.86   21.50
   3  -1   7  350.16   20.90
   3   1   8  172.78   12.00
  -3   1  -8  159.68   14.80
   3  -1   8  177.18   12.50
  -3  -1  -8  169.68   12.30
  -3   1  -9  317.67   19.70
  -3   1  -9  319.07   22.40
   3   1   9  335.77   19.10
  -3  -1  -9  302.37   18.90
  -3  -1  -9  321.37   22.50
   3  -1   9  348.97   19.80
  -3   1 -10   41.50    7.30
   3   1  10   40.80    6.70
  -3   1 -10   19.40    7.90
  -3  -1 -10   37.30    6.80
   3  -1  10   28.80    6.70
  -3  -1 -10   30.70    8.80
   3   1  11  328.97   20.00
  -3   1 -11  330.97   21.10
  -3   1 -11  367.26   25.40
  -3  -1 -11  330.47   24.90
  -3  -1 -11  356.16   21.00
   3  -1  11  346.87   21.00
  -3   1 -12   37.00    7.10
   3   1  12   26.50    6.50
  -3   1 -12   40.20   10.40
  -3  -1 -12   36.00    7.30
   3  -1  12   41.70    7.70
  -3  -1 -12   47.60   11.50
  -3   1 -13   -1.20    4.20
  -3   1 -13   -1.60    6.70
  -3  -1 -13   -1.10    4.20
  -3  -1 -13    5.80    7.90
  -3   1 -14   84.99   20.50
  -3   1 -14  111.29   12.10
  -3  -1 -14  113.49   11.60
  -3  -1 -14  111.59   17.20
  -3   1 -15  266.97   18.90
  -3   1 -15  273.97   25.80
  -3  -1 -15  276.87   26.20
  -3  -1 -15  260.67   18.40
  -3   1 -16   20.00    7.00
  -3   1 -16   20.50   10.80
   3  -1  16   34.30    8.30
  -3  -1 -16   15.40   10.90
  -3  -1 -16   26.20    7.10
  -3   1 -17   34.60   13.50
  -3   1 -17   18.50    6.80
  -3  -1 -17   23.90   13.00
   3  -1  17   17.50   13.60
  -3   1 -18    5.30   10.20
  -3   1 -18    5.50    5.60
  -3  -1 -18    3.50   11.00
  -3  -1 -18    4.70    5.20
   3  -1  18   13.50    8.20
  -3   1 -19   24.70    7.10
  -3  -1 -19   18.40    6.10
   3   2 -21   32.10   12.00
   3   2 -21   27.90   13.80
   3  -2 -21   17.20   13.90
   3  -2 -21   35.60   11.20
   3   2 -20  317.27   29.60
   3   2 -20  342.17   30.20
   3  -2 -20  329.07   29.80
   3  -2 -20  349.17   27.40
   3   2 -19   16.90    9.60
   3   2 -19    9.30   10.30
   3  -2 -19   12.70    9.40
   3  -2 -19    5.00    9.00
   3   2 -18   39.50   12.20
   3   2 -18   45.40   13.00
   3  -2 -18   39.50   13.00
   3  -2 -18   68.89   13.10
   3   2 -17    8.80    7.60
   3  -2 -17    4.60    8.10
   3  -2 -17   16.40    7.80
   3   2 -16  194.28   13.10
   3   2 -16  181.28   20.40
   3   2 -16  207.38   20.50
  -3  -2  16  222.38   13.70
   3  -2 -16  249.48   20.10
   3   2 -15    9.00    7.50
   3   2 -15    2.10    3.30
   3   2 -15    6.30    6.50
   3  -2 -15   17.30    8.20
   3   2 -14  181.58   12.00
   3   2 -14  182.38   17.70
   3   2 -14  162.18   17.00
   3  -2 -14  169.08   17.70
  -3  -2  14  184.68   12.30
  -3  -2  14  166.88   11.60
   3   2 -13   38.00    9.40
   3   2 -13   29.00    8.90
   3   2 -13   24.00    5.10
   3  -2 -13   40.60    9.50
  -3  -2  13   35.00    7.20
  -3  -2  13   31.30    5.40
   3   2 -12    6.10    5.80
   3   2 -12   -0.70    5.20
   3  -2 -12    9.70    6.40
  -3  -2  12    8.60    3.50
   3   2 -11   46.80    9.50
   3   2 -11   38.70    8.70
   3   2 -11   31.80    5.10
  -3  -2  11   51.69    5.70
  -3  -2  11   66.79    9.80
   3   2 -10  237.38   20.20
   3   2 -10  261.37   18.40
   3   2 -10  249.68   14.30
   3  -2 -10  241.38   17.10
  -3  -2  10  270.47   17.50
  -3  -2  10  257.17   14.10
   3   2  -9   14.10    5.50
   3   2  -9   15.20    5.60
   3   2  -9   16.80    3.80
  -3  -2   9   10.60    3.50
  -3  -2   9   21.30    3.80
  -3  -2   9   19.90    5.60
   3   2  -8 1239.98   57.39
   3   2  -8 1299.07   57.89
   3   2  -8 1261.57   54.49
  -3  -2   8 1151.28   56.59
  -3  -2   8 1146.49   53.99
  -3  -2   8 1154.28   54.39
   3   2  -7  117.69    8.20
   3   2  -7  149.49   11.00
  -3  -2   7  113.89    7.90
   3   2  -6 4929.11  202.48
   3   2  -6 4918.11  200.48
   3   2  -6 4783.22  202.58
   3   2  -6 4566.44  200.48
  -3  -2   6 4581.94  200.08
  -3  -2   6 4175.38  201.38
  -3  -2   6 4609.34  202.28
  -3  -2   6 4680.33  202.18
   3   2  -5   11.40    2.80
   3   2  -5   15.90    4.60
   3   2  -5   16.60    4.20
   3   2  -5    8.40    3.10
  -3   2   5   10.60    1.90
   3  -2  -5   12.60    2.00
   3  -2  -5   16.50    2.70
  -3  -2   5   13.60    3.90
  -3  -2   5   12.60    3.80
  -3  -2   5    6.60    3.00
   3  -2  -5   13.80    2.50
  -3  -2   5   13.00    2.80
   3   2  -4 7094.89  285.67
   3   2  -4 6482.85  284.27
   3   2  -4 6561.64  285.07
  -3  -2   4 6674.23  285.27
  -3  -2   4 6327.67  284.17
   3  -2  -4 6905.81  283.17
   3  -2  -4 6615.84  283.27
  -3  -2   4 6551.54  284.07
  -3  -2   4 6527.85  284.87
   3   2  -3 2007.80   89.19
   3   2  -3 2120.89   89.59
   3   2  -3 1964.10   88.69
  -3   2   3 2091.39   87.89
  -3  -2   3 1920.41   88.59
  -3  -2   3 2036.00   89.39
   3  -2  -3 1991.10   87.89
  -3  -2   3 2068.99   89.19
  -3  -2   3 2041.10   88.59
   3  -2  -3 2068.19   87.99
   3  -2  -3 2008.70   88.09
   3   2  -2 4759.72  205.48
   3   2  -2 4967.30  205.88
  -3   2   2 4881.81  204.98
   3   2  -2 4668.53  205.88
  -3   2   2 4564.24  204.38
   3  -2  -2 4625.44  204.28
  -3  -2   2 4697.43  205.48
   3  -2  -2 5120.39  205.18
  -3  -2   2 4727.73  205.68
  -3  -2   2 4811.12  205.78
  -3   2   1   30.40    3.70
  -3   2   1   21.70    2.90
   3   2  -1   16.10    3.50
   3   2  -1   20.30    3.80
   3   2  -1   32.00    4.40
   3  -2  -1   22.80    3.50
   3  -2  -1   21.40    2.80
  -3  -2   1   23.20    3.80
  -3  -2   1   18.80    3.40
  -3  -2   1   24.10    4.00
   3   2   0  256.07   14.50
   3   2   0  274.27   14.90
  -3   2   0  270.57   13.90
  -3   2   0  303.27   14.80
   3   2   0  285.47   15.40
  -3  -2   0  260.47   15.00
   3  -2   0  268.77   14.40
  -3  -2   0  273.27   14.70
   3  -2   0  278.07   13.90
  -3  -2   0  282.57   14.60
   3   2   1  649.93   31.70
   3   2   1  664.03   31.10
  -3   2  -1  680.03   31.30
  -3   2  -1  657.73   30.90
  -3  -2  -1  659.03   32.10
  -3  -2  -1  641.24   31.40
   3  -2   1  677.73   31.20
   3  -2   1  636.44   30.60
  -3  -2  -1  668.13   31.00
  -3   2  -2 1197.58   53.69
   3   2   2 1232.88   54.59
   3   2   2 1101.89   52.99
  -3   2  -2 1163.48   53.49
  -3  -2  -2 1265.57   54.59
   3  -2   2 1093.49   53.19
  -3  -2  -2 1202.98   53.19
   3  -2   2 1181.88   53.49
  -3   2  -3  128.39    9.20
  -3   2  -3  139.49    9.90
   3   2   3  119.49    8.70
   3  -2   3  120.79   10.00
  -3  -2  -3  118.69    9.90
  -3  -2  -3  126.19    8.80
   3  -2   3  122.09    9.30
  -3   2  -4  391.86   20.60
   3   2   4  377.86   19.90
  -3   2  -4  403.26   21.70
  -3  -2  -4  418.66   20.30
   3  -2   4  356.16   20.80
   3  -2   4  357.26   20.10
   3   2   5   48.90    5.90
  -3   2  -5   53.49    7.80
  -3   2  -5   41.80    6.50
  -3  -2  -5   50.59    6.40
   3  -2   5   44.30    7.00
  -3  -2  -5   46.40    7.70
   3  -2   5   53.49    6.30
  -3   2  -6 6375.26  259.07
   3   2   6 5316.07  257.37
  -3   2  -6 6280.57  260.67
  -3  -2  -6 6551.14  258.47
  -3  -2  -6 5936.61  260.87
   3  -2   6 5421.56  257.97
  -3   2  -7  161.48   12.20
   3   2   7  162.18   11.20
  -3  -2  -7  181.28   12.10
   3  -2   7  152.38   11.50
  -3   2  -8   72.39    8.30
   3   2   8   81.79    8.10
  -3   2  -8   65.99    9.90
   3  -2   8   78.09    8.40
  -3  -2  -8   70.89    9.40
   3   2   9   15.80    4.90
  -3   2  -9   34.80    8.60
  -3   2  -9   19.70    5.90
  -3  -2  -9   14.60    5.10
   3  -2   9   14.40    5.50
  -3   2 -10 1638.44   75.09
   3   2  10 1580.24   73.39
  -3   2 -10 1588.04   78.59
  -3  -2 -10 1552.64   73.99
   3  -2  10 1667.93   74.99
   3   2  11    5.30    4.30
  -3   2 -11   -0.90    6.00
  -3   2 -11    1.60    4.30
  -3  -2 -11    4.70    4.70
   3  -2  11    0.00    4.20
  -3   2 -12   -2.40    5.70
  -3   2 -12   -0.80    4.40
   3   2  12    0.90    4.40
  -3  -2 -12    1.70    4.40
  -3  -2 -12   -2.20    7.20
  -3   2 -13   71.79   10.00
  -3   2 -13   67.39   14.50
  -3  -2 -13   72.29    9.50
  -3  -2 -13   55.49   12.50
  -3   2 -14   65.49   10.60
  -3   2 -14   48.00   16.60
  -3  -2 -14   68.19   23.30
  -3  -2 -14   63.79    9.60
  -3   2 -15   28.00    7.90
  -3   2 -15   19.60   10.50
  -3  -2 -15   35.20   11.90
   3  -2  15   16.70    8.10
  -3  -2 -15   41.00    8.10
  -3   2 -16   -1.50    8.00
  -3   2 -16   19.10    6.70
  -3  -2 -16   12.70    5.70
   3  -2  16   15.50    7.40
  -3  -2 -16   17.50   11.20
  -3   2 -17    7.90   10.40
  -3   2 -17    4.20    6.20
   3  -2  17   13.20    7.90
  -3  -2 -17   14.30   10.60
  -3   2 -18  373.16   25.00
  -3   2 -18  410.16   35.10
  -3  -2 -18  430.46   35.90
  -3  -2 -18  420.16   24.00
  -3   2 -19   29.10    7.40
  -3   2 -19   20.00   13.60
   3   3 -21   81.59   17.10
   3   3 -21   55.99   15.10
   3  -3 -21   31.70   14.40
   3  -3 -21   47.60   12.10
   3   3 -20   -7.70    7.80
   3   3 -20    5.90   10.00
   3  -3 -20    7.10    6.90
   3  -3 -20    0.90    9.50
   3   3 -19   53.49   15.10
   3   3 -19   56.59   14.50
   3  -3 -19   47.40   13.80
   3  -3 -19   43.30   13.60
   3   3 -18  295.27   25.80
   3   3 -18  249.88   25.50
   3  -3 -18  222.48   20.70
   3  -3 -18  235.88   24.60
   3   3 -17   11.50    7.90
   3   3 -17   -3.10    8.20
   3   3 -17   12.70    4.70
   3  -3 -17    8.40    6.90
   3  -3 -17    9.30    9.20
  -3  -3  17   13.80    5.70
   3   3 -16   -9.10    5.20
   3   3 -16    1.80    3.90
   3   3 -16   -5.50    6.80
   3  -3 -16    3.80    7.80
  -3  -3  16    4.10    7.50
   3   3 -15    6.00    7.30
   3   3 -15    6.50    4.10
   3   3 -15   14.50    7.90
   3  -3 -15    6.80    7.50
  -3  -3  15   -5.20    3.80
   3   3 -14 1059.09   50.49
   3   3 -14 1008.60   56.39
   3   3 -14 1131.29   57.69
  -3  -3  14 1097.69   50.19
   3  -3 -14  991.90   55.49
   3   3 -13  619.04   35.90
   3   3 -13  546.25   29.70
   3   3 -13  565.04   34.90
  -3  -3  13  599.94   29.70
   3  -3 -13  563.14   34.20
  -3  -3  13  571.74   30.00
  -3  -3  13  568.44   34.00
   3   3 -12   27.40    5.70
   3   3 -12   45.00   10.10
   3   3 -12   28.60    8.70
  -3  -3  12   42.20    8.60
  -3  -3  12   40.80    6.30
  -3  -3  12   36.30    8.60
   3   3 -11   -4.10    5.50
   3   3 -11    3.60    3.30
   3   3 -11    3.40    5.10
  -3  -3  11   -2.30    3.70
  -3  -3  11   -1.80    4.40
  -3  -3  11    3.20    3.50
   3   3 -10 1452.65   70.59
   3   3 -10 1465.55   70.39
   3   3 -10 1391.06   66.59
  -3  -3  10 1482.65   69.79
  -3  -3  10 1483.25   67.09
  -3  -3  10 1507.35   66.49
   3   3  -9  997.80   50.19
   3   3  -9 1007.50   50.89
   3   3  -9  999.80   47.20
  -3  -3   9 1085.99   47.80
  -3  -3   9 1003.70   46.80
  -3  -3   9  953.80   49.30
   3   3  -8  469.45   26.50
   3   3  -8  494.35   26.70
   3   3  -8  486.55   24.00
   3   3  -8  430.26   23.90
  -3  -3   8  465.55   23.60
  -3  -3   8  447.76   25.70
  -3  -3   8  472.25   24.30
  -3   3   7   94.89    6.30
   3   3  -7   95.89    7.70
   3   3  -7   88.59    9.70
   3   3  -7   86.89    9.20
   3   3  -7   78.09    7.80
  -3  -3   7   79.09    8.40
  -3  -3   7   74.19    7.70
   3  -3  -7  100.99    6.30
  -3  -3   7   88.89    7.20
   3   3  -6  255.87   13.80
  -3   3   6  226.78   12.30
   3   3  -6  236.68   15.50
   3   3  -6  247.28   15.60
   3   3  -6  219.68   13.80
  -3  -3   6  232.18   14.90
  -3  -3   6  217.98   14.70
   3  -3  -6  231.98   12.00
  -3  -3   6  217.78   13.30
   3  -3  -6  262.17   12.60
  -3  -3   6  204.48   13.70
   3   3  -5  311.67   16.00
   3   3  -5  307.87   17.50
   3   3  -5  313.17   17.50
  -3   3   5  292.57   14.90
   3   3  -5  260.97   15.90
  -3  -3   5  285.07   16.10
   3  -3  -5  288.77   16.20
  -3  -3   5  269.67   16.60
   3  -3  -5  292.67   14.90
   3  -3  -5  281.87   14.50
  -3  -3   5  279.87   15.60
  -3  -3   5  279.77   18.30
   3   3  -4  179.18   11.70
   3   3  -4  176.18   10.80
   3   3  -4  171.78   11.10
  -3   3   4  172.28    9.80
   3   3  -4  195.78   12.00
   3  -3  -4  189.48   10.30
  -3  -3   4  151.48   10.80
   3  -3  -4  165.78   10.50
   3  -3  -4  162.48    9.70
  -3  -3   4  165.18   11.40
  -3  -3   4  179.38   10.90
  -3  -3   4  168.18   11.50
  -3   3   3  554.14   26.70
  -3   3   3  560.64   26.50
   3   3  -3  580.14   28.20
   3   3  -3  559.24   27.80
   3   3  -3  563.24   27.60
   3  -3  -3  596.24   27.00
  -3  -3   3  529.65   27.40
  -3  -3   3  547.95   27.40
   3  -3  -3  544.25   26.50
  -3  -3   3  581.14   27.90
  -3  -3   3  544.95   27.10
   3  -3  -3  565.54   26.50
  -3   3   2 2126.69   99.69
   3   3  -2 2441.36  101.09
   3   3  -2 2400.16  100.99
   3   3  -2 2271.47  101.39
  -3   3   2 2179.38   99.99
   3  -3  -2 2337.27  100.19
  -3  -3   2 2242.48  101.19
  -3  -3   2 2355.46  100.89
  -3  -3   2 2302.77  100.69
   3  -3  -2 2339.77  100.59
   3  -3  -2 2230.28   99.69
  -3  -3   2 2272.17  100.79
  -3   3   1   59.19    5.80
   3   3  -1   57.39    6.40
   3   3  -1   68.09    6.20
  -3   3   1   62.79    5.50
   3   3  -1   58.69    6.30
  -3  -3   1   66.79    6.60
   3  -3  -1   63.19    5.80
   3  -3  -1   50.99    5.10
  -3  -3   1   53.89    5.60
   3  -3  -1   58.39    6.50
  -3  -3   1   59.79    6.30
   3   3   0   79.99    7.70
   3   3   0   78.29    7.00
  -3   3   0   84.59    7.00
   3   3   0   85.89    7.30
  -3   3   0   82.49    6.60
  -3  -3   0   66.29    7.10
   3  -3   0   78.79    6.50
  -3  -3   0   76.39    6.80
   3  -3   0   77.09    6.90
  -3  -3   0  101.39    7.60
  -3   3  -1  154.08   10.70
  -3   3  -1  196.68   11.20
   3   3   1  163.68   11.20
   3   3   1  154.08   10.60
   3  -3   1  161.68   10.80
  -3  -3  -1  174.78   11.00
  -3  -3  -1  159.78   10.80
   3  -3   1  178.78   10.80
  -3  -3  -1  171.58   11.70
  -3   3  -2    4.00    2.90
   3   3   2    4.30    3.30
  -3   3  -2    5.50    3.30
   3  -3   2    1.40    2.50
  -3  -3  -2    2.90    2.90
  -3  -3  -2    2.70    2.90
   3  -3   2    4.10    2.90
  -3   3  -3  587.94   28.20
   3   3   3  548.05   27.40
  -3   3  -3  548.05   28.30
   3  -3   3  488.85   27.40
  -3  -3  -3  608.54   27.80
   3  -3   3  536.05   27.90
  -3   3  -4  525.95   27.90
  -3   3  -4  540.15   27.20
   3   3   4  490.05   26.10
  -3  -3  -4  529.15   27.90
   3  -3   4  510.95   27.40
  -3  -3  -4  551.34   26.50
   3  -3   4  508.85   26.70
  -3   3  -5   31.20    5.80
   3   3   5   23.10    4.90
  -3   3  -5   22.60    6.50
   3  -3   5   26.30    6.30
  -3  -3  -5   28.30    6.40
  -3  -3  -5   28.00    5.40
   3  -3   5   20.80    5.00
  -3   3  -6  539.25   29.20
   3   3   6  529.65   26.40
  -3   3  -6  581.94   27.90
  -3  -3  -6  524.55   26.50
   3  -3   6  468.85   26.60
   3  -3   6  451.65   27.50
  -3  -3  -6  471.15   28.10
  -3   3  -7   -0.90    4.20
   3   3   7    4.60    3.40
  -3   3  -7    4.40    3.90
  -3  -3  -7    4.70    4.00
   3  -3   7    0.40    3.10
   3  -3   7   -0.60    3.80
  -3  -3  -7    0.50    4.00
   3   3   8 1805.42   79.49
  -3   3  -8 1828.12   80.89
  -3   3  -8 1757.82   83.29
  -3  -3  -8 1739.53   79.59
   3  -3   8 1791.72   80.39
  -3  -3  -8 1609.04   82.59
   3  -3   8 1664.93   82.09
  -3   3  -9  185.58   14.10
  -3   3  -9  170.28   16.10
   3   3   9  166.28   12.70
  -3  -3  -9  162.58   16.10
  -3  -3  -9  154.08   12.70
  -3   3 -10   83.09   10.20
   3   3  10   62.99   10.20
  -3   3 -10   77.29   12.60
  -3  -3 -10   76.49   19.70
  -3  -3 -10   66.19    9.10
   3  -3  10   73.59    9.70
  -3   3 -11  278.37   18.80
   3   3  11  267.07   17.20
  -3   3 -11  270.77   21.90
   3  -3  11  230.48   18.10
  -3  -3 -11  247.98   17.50
  -3  -3 -11  300.57   22.60
   3   3  12  495.45   26.70
  -3   3 -12  480.05   32.50
  -3   3 -12  451.75   28.00
   3  -3  12  499.65   29.40
  -3  -3 -12  460.15   26.90
  -3   3 -13   32.80   11.50
  -3   3 -13   45.70    8.80
  -3  -3 -13   56.19    8.60
   3  -3  13   28.40    8.40
  -3   3 -14   11.20    6.20
  -3   3 -14   20.60    9.20
  -3  -3 -14    8.10    5.40
   3  -3  14    7.30    6.70
  -3  -3 -14    8.40   10.60
  -3   3 -15  190.98   22.10
  -3  -3 -15  226.28   22.80
   3  -3  15  216.48   18.50
  -3   3 -16  146.59   21.80
  -3   3 -16  196.68   16.30
  -3  -3 -16  159.58   13.90
   3  -3  16  195.78   18.00
  -3  -3 -16  170.98   21.70
  -3   3 -17   -1.50    5.00
  -3   3 -17  -25.60    8.90
  -3  -3 -17  -13.00    7.50
   3  -3  17   -7.60    7.40
  -3   3 -18   18.30    6.60
  -3   3 -18   27.60   12.00
  -3   3 -18   23.10   12.80
  -3  -3 -18   34.80    6.90
  -3  -3 -18   20.80   11.50
   3  -3  18    6.50    9.10
  -3   3 -19   24.00    7.10
  -3   3 -19   37.50   15.40
  -3   3 -19   24.70   11.60
  -3  -3 -19    8.40   12.70
   3   4 -21   18.80   11.30
   3  -4 -21   13.40   10.80
   3  -4 -21    6.10    8.00
   3   4 -20   81.89   18.40
   3   4 -20   75.89   17.40
   3  -4 -20   99.59   14.20
   3  -4 -20   84.69   17.70
   3   4 -19    7.80   10.00
   3   4 -19   -3.00    8.20
   3  -4 -19   -7.70    8.60
   3  -4 -19   -1.00    6.20
  -3  -4  19   -2.80    6.80
   3   4 -18  173.88   21.10
   3   4 -18  192.08   22.30
   3   4 -18  195.38   14.50
   3  -4 -18  209.18   22.40
   3  -4 -18  180.58   17.80
   3   4 -17  125.29   17.50
   3   4 -17  134.69   18.20
   3   4 -17  125.19   11.70
   3  -4 -17  126.29   17.80
   3   4 -16  106.29   11.20
  -3  -4  16  128.39   13.20
   3  -4 -16  126.99   16.60
   3   4 -15   10.30    7.90
   3   4 -15   -0.30    6.10
   3   4 -15   13.60    5.40
   3  -4 -15   -1.90    7.30
  -3  -4  15   -5.00    4.50
   3   4 -14  265.07   22.50
   3   4 -14  245.48   17.00
   3   4 -14  288.77   22.60
  -3  -4  14  221.98   16.30
  -3  -4  14  264.07   17.70
   3   4 -13  312.17   24.50
   3   4 -13  378.86   25.40
   3   4 -13  289.37   19.30
  -3  -4  13  321.27   19.20
  -3  -4  13  308.47   20.10
   3   4 -12  121.19   10.90
   3   4 -12  114.39   14.30
   3   4 -12  128.69   15.00
  -3  -4  12  119.49   10.40
  -3  -4  12  128.99   11.80
  -3  -4  12  125.89   14.00
   3   4 -11  399.06   24.10
   3   4 -11  445.66   28.60
   3   4 -11  425.76   28.00
  -3  -4  11  450.35   24.10
  -3  -4  11  460.35   27.60
  -3  -4  11  456.45   25.10
   3   4 -10  197.88   17.00
   3   4 -10  188.58   16.40
   3   4 -10  179.18   13.30
  -3  -4  10  206.98   13.50
  -3  -4  10  189.18   14.10
  -3  -4  10  197.68   16.00
   3   4  -9  168.38   14.80
   3   4  -9  175.98   13.10
   3   4  -9  157.88   14.70
  -3  -4   9  169.98   14.60
   3  -4  -9  189.98   10.40
   3  -4  -9  191.78   10.70
  -3  -4   9  157.58   13.10
  -3  -4   9  187.28   12.40
  -3   4   8  627.94   28.00
   3   4  -8  577.44   30.20
   3   4  -8  592.24   40.40
   3   4  -8  595.24   30.10
   3   4  -8  601.94   32.60
   3  -4  -8  616.64   28.00
   3  -4  -8  604.14   27.70
  -3  -4   8  564.84   30.30
  -3  -4   8  530.35   29.20
  -3  -4   8  537.85   31.30
   3   4  -7   -2.00    3.50
   3   4  -7    4.90    3.30
   3   4  -7    0.90    3.30
   3   4  -7    2.90    4.40
  -3  -4   7   -5.50    2.70
   3  -4  -7    0.10    2.60
  -3  -4   7    0.60    2.50
  -3  -4   7   -1.80    3.40
   3  -4  -7    0.20    2.60
   3  -4  -7   -1.50    1.90
   3   4  -6  287.37   17.80
  -3   4   6  249.48   14.20
   3   4  -6  282.37   15.80
  -3   4   6  245.28   13.80
   3   4  -6  277.37   17.40
   3   4  -6  251.77   16.00
   3  -4  -6  264.37   14.10
  -3  -4   6  237.68   16.30
  -3  -4   6  273.37   15.60
   3  -4  -6  219.78   17.20
   3  -4  -6  242.38   13.30
   3  -4  -6  286.37   14.80
  -3  -4   6  254.07   16.10
  -3  -4   6  264.27   16.60
  -3   4   5   31.30    4.30
   3   4  -5   26.30    5.20
   3  -4  -5   44.00    5.80
  -3  -4   5   34.80    5.40
   3  -4  -5   47.30    4.90
  -3   4   4  498.55   23.80
   3   4  -4  438.96   24.40
   3   4  -4  478.35   24.30
   3   4  -4  521.85   25.40
   3   4  -4  505.25   25.80
  -3   4   4  448.56   23.10
   3  -4  -4  493.15   23.90
  -3  -4   4  449.95   24.50
  -3  -4   4  446.56   24.70
   3  -4  -4  455.75   23.80
  -3  -4   4  475.35   24.70
   3  -4  -4  453.65   23.10
  -3  -4   4  421.36   23.80
   3   4  -3  444.26   23.20
   3   4  -3  452.55   24.00
   3   4  -3  443.96   22.90
   3   4  -3  448.36   23.20
  -3   4   3  433.66   22.40
  -3   4   3  446.36   22.60
  -3   4   3  415.66   21.80
   3  -4  -3  411.46   22.00
  -3  -4   3  419.36   23.00
  -3  -4   3  446.96   23.20
   3  -4  -3  423.46   21.90
   3  -4  -3  454.95   22.70
  -3  -4   3  418.76   23.20
  -3  -4   3  417.96   22.60
  -3   4   2 1287.07   58.79
  -3   4   2 1281.67   58.79
  -3   4   2 1240.78   56.19
   3   4  -2 1346.47   59.39
   3   4  -2 1208.58   59.39
   3   4  -2 1328.47   60.49
  -3  -4   2 1270.57   59.09
   3  -4  -2 1361.86   58.79
  -3  -4   2 1281.07   60.19
   3  -4  -2 1253.07   58.59
   3  -4  -2 1327.47   59.49
  -3  -4   2 1360.86   59.79
   3   4  -1  233.88   13.90
   3   4  -1  239.88   15.10
  -3   4   1  226.38   11.80
  -3   4   1  201.88   13.30
  -3   4   1  238.78   13.80
   3  -4  -1  243.58   13.50
   3  -4  -1  219.88   13.50
  -3  -4   1  228.78   13.70
  -3  -4   1  231.98   13.90
   3  -4  -1  239.48   14.50
  -3  -4   1  224.38   14.70
  -3   4   0  168.48   11.00
   3   4   0  150.68   12.30
  -3   4   0  153.08    9.30
   3   4   0  155.68   10.80
  -3   4   0  164.28   10.80
   3   4   0  149.99   11.70
   3  -4   0  157.08   10.60
   3  -4   0  163.58   11.80
  -3  -4   0  147.69   10.50
  -3  -4   0  148.29   11.40
   3  -4   0  148.19   10.30
  -3  -4   0  157.18   11.10
  -3  -4   0  143.59   10.40
   3   4   1   46.70    7.70
   3   4   1   36.30    6.20
  -3   4  -1   34.60    5.60
  -3   4  -1   40.20    5.80
   3   4   1   33.50    5.90
  -3  -4  -1   44.70    6.50
  -3  -4  -1   33.80    5.20
   3  -4   1   38.70    5.90
   3  -4   1   30.70    6.30
  -3  -4  -1   29.10    6.00
  -3   4  -2  319.07   18.90
   3   4   2  317.17   18.60
  -3   4  -2  353.96   19.60
   3  -4   2  361.96   19.30
  -3  -4  -2  368.56   19.30
  -3  -4  -2  280.47   19.50
  -3  -4  -2  340.57   19.00
   3  -4   2  337.97   19.00
  -3   4  -3  316.27   18.80
  -3   4  -3  290.47   18.90
   3  -4   3  331.07   19.90
  -3  -4  -3  379.16   18.90
   3  -4   3  292.07   18.20
   3  -4   3  304.37   18.50
  -3   4  -4  170.88   13.50
   3   4   4  182.88   13.50
   3   4   4  150.98   11.70
  -3   4  -4  201.48   13.30
   3  -4   4  163.58   12.80
  -3  -4  -4  185.98   12.40
   3  -4   4  184.88   12.70
  -3  -4  -4  184.18   14.60
   3  -4   4  173.78   13.70
  -3  -4  -4  154.68   12.30
  -3   4  -5   10.10    4.50
   3   4   5    3.90    3.60
  -3   4  -5    2.20    4.40
  -3  -4  -5    8.60    4.40
   3  -4   5    9.20    4.80
   3  -4   5    4.50    4.40
   3  -4   5    0.70    3.00
  -3  -4  -5   11.10    4.90
  -3   4  -6 1222.78   54.79
  -3   4  -6 1143.19   59.09
   3   4   6 1067.19   52.89
  -3  -4  -6 1191.78   53.49
  -3  -4  -6 1146.49   55.19
   3  -4   6 1080.09   53.69
   3  -4   6 1050.49   54.49
  -3   4  -7  318.77   20.00
   3   4   7  326.67   19.10
  -3   4  -7  313.67   21.50
   3  -4   7  330.87   19.80
   3  -4   7  337.67   21.50
  -3  -4  -7  310.97   19.10
   3  -4   7  298.87   20.60
  -3  -4  -7  322.47   21.30
  -3   4  -8   66.99    9.20
   3   4   8   76.09    8.70
  -3   4  -8   69.19   11.10
  -3  -4  -8   66.59    9.00
   3  -4   8   79.19   12.00
   3  -4   8   71.79   11.10
  -3  -4  -8   67.09   11.10
   3   4   9   19.40    5.70
  -3   4  -9   18.10    7.60
  -3   4  -9   20.60    6.10
   3  -4   9   23.40    5.90
   3  -4   9   22.50    7.60
  -3  -4  -9   25.70    6.30
  -3  -4  -9   11.50    7.40
   3  -4   9   20.30    7.20
  -3   4 -10  178.18   18.50
  -3   4 -10  207.18   16.40
   3   4  10  221.78   15.20
   3  -4  10  218.68   17.80
   3  -4  10  199.28   15.60
  -3  -4 -10  216.78   15.70
  -3  -4 -10  251.37   23.20
  -3   4 -11   17.20    6.50
   3   4  11   12.10    5.40
  -3   4 -11   -1.10    7.60
   3  -4  11   10.40    7.40
  -3  -4 -11    5.30    5.40
  -3  -4 -11   18.70    8.70
  -3   4 -12  104.99   12.10
  -3   4 -12   94.69   15.10
   3  -4  12  109.39   14.80
  -3  -4 -12  118.49   11.90
  -3  -4 -12  101.09   19.00
  -3   4 -13    7.70    5.40
  -3   4 -13   -1.10    7.10
   3  -4  13    9.10    7.30
  -3  -4 -13   -2.00    4.10
  -3   4 -14   42.10   12.20
  -3   4 -14   35.00    9.10
  -3  -4 -14   51.39    8.70
   3  -4  14   44.50   10.40
  -3   4 -15  172.68   22.40
  -3   4 -15  226.48   18.80
  -3  -4 -15  220.08   16.60
  -3  -4 -15  240.68   24.10
  -3   4 -16   39.90   13.10
  -3   4 -16   30.50    8.80
  -3  -4 -16   22.80   12.20
  -3  -4 -16   25.80    7.00
   3  -4  16   43.80   11.00
  -3   4 -17   92.49   17.70
  -3   4 -17   87.29   12.50
  -3   4 -17   82.49   18.00
  -3  -4 -17   78.39   17.70
  -3  -4 -17   95.79   10.70
   3  -4  17   90.69   15.10
  -3   4 -18  109.49   13.80
  -3   4 -18   97.09   20.50
  -3   4 -18  103.29   19.90
  -3  -4 -18  125.19   20.70
  -3   4 -19   11.90   11.90
  -3   4 -19   18.60   12.30
  -3  -4 -19    6.20   11.90
   3   5 -20   21.50   12.50
   3   5 -20   31.50   11.80
   3  -5 -20    6.80    9.80
   3  -5 -20   29.30    9.30
   3   5 -19   -7.20    7.80
   3   5 -19    0.90    4.90
   3   5 -19   13.40    9.90
  -3  -5  19   -4.70    7.60
   3  -5 -19    1.40   10.30
   3  -5 -19    4.20    6.20
   3   5 -18   53.59   14.00
   3   5 -18   91.59   17.80
   3  -5 -18   48.60    9.70
   3  -5 -18   46.80   14.10
   3   5 -17    2.90    5.10
   3   5 -17   -5.10    5.80
  -3  -5  17    5.80    6.30
   3   5 -16   21.30   10.30
   3   5 -16   29.80   10.90
   3   5 -16   30.00    7.10
   3  -5 -16   46.70   11.50
  -3  -5  16   16.90    7.40
   3  -5 -16   44.10   11.30
   3   5 -15   16.70    9.40
   3   5 -15   12.40    6.00
  -3  -5  15    8.50    6.50
   3   5 -14  369.16   28.40
   3   5 -14  361.66   28.40
   3   5 -14  404.86   24.30
  -3  -5  14  376.56   24.40
   3  -5 -14  446.66   27.80
   3   5 -13  134.49   13.30
   3   5 -13  183.48   18.50
   3   5 -13  167.58   17.90
   3  -5 -13  201.98   16.30
  -3  -5  13  178.48   15.00
   3   5 -12   61.89   12.20
   3   5 -12   54.09   10.90
   3   5 -12   62.09    8.90
   3  -5 -12   56.29    9.70
  -3  -5  12   58.49   10.00
  -3  -5  12   57.69    8.40
   3   5 -11  205.28   17.70
   3   5 -11  214.38   18.20
   3   5 -11  186.58   14.60
  -3  -5  11  209.08   14.50
  -3  -5  11  210.38   17.20
   3  -5 -11  189.38   12.30
   3  -5 -11  189.08   15.00
  -3  -5  11  186.18   15.40
   3   5 -10  444.96   27.80
   3   5 -10  466.35   25.40
  -3   5  10  461.85   22.40
   3   5 -10  456.65   28.20
   3  -5 -10  432.56   25.10
   3  -5 -10  421.06   22.00
  -3  -5  10  426.36   25.60
  -3  -5  10  431.26   26.90
   3  -5 -10  399.56   22.10
  -3   5   9  842.22   38.50
   3   5  -9  809.42   43.30
   3   5  -9  807.52   40.90
   3   5  -9  868.21   44.30
   3  -5  -9  756.92   38.20
   3  -5  -9  784.32   42.80
  -3  -5   9  817.62   41.60
   3  -5  -9  794.02   39.30
  -3  -5   9  853.61   43.10
  -3  -5   9  833.52   40.60
   3  -5  -9  789.92   38.10
   3   5  -8  342.57   23.00
   3   5  -8  353.86   21.00
   3   5  -8  327.97   22.50
   3   5  -8  359.76   21.60
  -3   5   8  392.46   19.40
   3  -5  -8  359.16   19.30
  -3  -5   8  343.37   22.40
   3  -5  -8  350.76   19.00
  -3  -5   8  367.56   21.90
  -3  -5   8  357.56   20.60
   3  -5  -8  356.86   22.50
   3  -5  -8  333.87   18.60
   3   5  -7  196.78   14.60
   3   5  -7  238.58   23.60
  -3   5   7  215.38   13.10
  -3  -5   7  199.58   14.00
   3  -5  -7  204.38   12.50
   3  -5  -7  218.18   13.30
   3  -5  -7  207.68   15.10
   3  -5  -7  210.08   11.70
  -3  -5   7  207.78   15.50
  -3  -5   7  188.08   14.60
  -3   5   6 1049.00   48.40
   3   5  -6 1032.10   50.59
   3   5  -6 1144.39   50.59
   3   5  -6 1055.49   51.49
  -3   5   6 1049.20   48.60
   3   5  -6 1073.89   52.09
   3  -5  -6 1009.80   48.30
   3  -5  -6 1152.28   49.30
  -3  -5   6  955.10   50.59
  -3  -5   6 1044.80   50.99
  -3  -5   6 1024.70   50.69
   3  -5  -6  993.00   50.29
  -3  -5   6 1001.00   49.70
   3   5  -5  713.03   38.50
   3   5  -5  831.92   38.50
  -3   5   5  724.93   36.40
   3   5  -5  793.92   39.10
  -3   5   5  742.13   36.90
   3   5  -5  851.51   40.20
   3  -5  -5  867.81   37.90
  -3  -5   5  747.03   38.40
  -3  -5   5  729.73   38.40
  -3  -5   5  762.62   37.80
   3  -5  -5  764.42   38.10
   3  -5  -5  720.13   36.50
  -3  -5   5  738.23   38.60
  -3   5   4  801.92   39.40
   3   5  -4  844.72   40.70
   3   5  -4  856.01   42.10
  -3   5   4  800.12   40.40
  -3   5   4  784.22   39.70
   3   5  -4  823.02   43.20
   3   5  -4  868.51   41.30
  -3  -5   4  830.32   40.50
  -3  -5   4  807.22   41.20
   3  -5  -4  788.32   39.30
  -3  -5   4  848.32   40.90
  -3  -5   4  822.22   41.10
   3  -5  -4  913.31   40.60
   3   5  -3  302.77   17.70
  -3   5   3  270.07   16.60
   3   5  -3  284.67   18.60
   3   5  -3  299.37   18.20
  -3   5   3  299.27   17.40
  -3   5   3  301.47   17.60
   3   5  -3  277.97   17.50
  -3  -5   3  303.67   18.40
   3  -5  -3  294.77   16.80
  -3  -5   3  291.67   17.40
  -3  -5   3  289.57   18.20
   3  -5  -3  312.17   17.80
   3  -5  -3  286.77   17.30
  -3  -5   3  288.27   17.50
  -3   5   2 1224.38   53.89
  -3   5   2 1074.09   52.89
   3   5  -2 1116.69   53.39
   3   5  -2 1239.38   55.39
  -3   5   2 1106.99   53.39
   3   5  -2 1164.08   54.19
  -3   5   2 1068.19   50.09
  -3  -5   2 1116.49   53.99
  -3  -5   2 1195.68   53.59
  -3  -5   2 1137.09   54.49
  -3  -5   2 1140.29   53.59
   3  -5  -2 1150.08   53.09
   3  -5  -2 1173.28   53.99
   3  -5  -2 1074.09   52.99
   3   5  -1 3399.76  148.69
  -3   5   1 3316.27  146.89
   3   5  -1 3144.99  146.39
  -3   5   1 3359.06  146.89
  -3   5   1 3241.38  144.19
   3   5  -1 3342.67  147.49
  -3  -5   1 3370.66  147.09
  -3  -5   1 3279.47  147.99
  -3  -5   1 3427.46  146.59
  -3  -5   1 3370.96  147.39
   3  -5  -1 3550.64  147.79
   3  -5  -1 3302.17  146.69
   3   5   0 3148.28  138.29
   3   5   0 3188.48  139.69
   3   5   0 3200.18  137.59
  -3   5   0 2973.40  135.59
  -3   5   0 3099.29  137.89
  -3   5   0 2994.30  137.79
   3  -5   0 3372.66  139.19
  -3  -5   0 3060.19  138.99
  -3  -5   0 2978.30  138.69
  -3  -5   0 3141.09  137.89
   3  -5   0 3145.29  137.49
  -3  -5   0 3171.28  138.19
   3  -5   0 3147.89  137.79
  -3   5  -1  240.88   15.20
  -3   5  -1  215.88   13.40
   3   5   1  231.48   15.00
  -3   5  -1  226.78   15.00
   3   5   1  256.47   16.80
   3   5   1  224.28   14.60
   3  -5   1  216.88   14.70
   3  -5   1  208.88   15.60
  -3  -5  -1  234.18   16.10
   3  -5   1  227.68   14.70
  -3  -5  -1  242.58   15.30
  -3  -5  -1  214.08   15.40
   3   5   2  246.48   15.40
   3   5   2  234.08   15.30
  -3   5  -2  235.58   15.80
  -3   5  -2  229.68   14.50
  -3   5  -2  244.78   15.70
  -3  -5  -2  242.78   16.80
  -3  -5  -2  238.68   15.00
  -3  -5  -2  224.18   14.50
   3  -5   2  208.48   14.70
   3  -5   2  226.78   16.30
   3  -5   2  204.78   15.00
  -3  -5  -2  254.67   15.60
   3   5   3 1587.14   75.39
  -3   5  -3 1565.14   76.29
   3   5   3 1669.13   75.79
  -3   5  -3 1722.03   76.39
   3  -5   3 1619.04   75.99
  -3  -5  -3 1664.63   77.79
   3  -5   3 1667.23   76.99
  -3  -5  -3 1743.63   75.79
  -3  -5  -3 1581.34   74.99
   3  -5   3 1640.74   75.79
   3   5   4 1744.53   83.59
   3   5   4 1784.62   82.99
  -3   5  -4 1906.71   84.89
  -3   5  -4 1952.70   84.39
   3  -5   4 1722.23   83.69
   3  -5   4 1688.43   83.19
  -3  -5  -4 1992.90   83.49
   3  -5   4 1868.61   84.99
  -3  -5  -4 1769.62   82.99
  -3  -5  -4 1794.02   85.79
   3   5   5   16.70    5.40
  -3   5  -5    7.30    4.30
   3  -5   5    7.60    5.50
  -3  -5  -5    6.30    4.50
   3  -5   5    5.50    3.70
   3  -5   5    3.00    4.50
  -3  -5  -5   13.30    5.80
  -3   5  -6   53.39    8.20
   3   5   6   61.89    8.00
  -3   5  -6   58.09   10.10
  -3  -5  -6   70.59    9.40
  -3  -5  -6   64.59   10.10
  -3  -5  -6   54.59    8.00
   3  -5   6   64.29   10.40
   3  -5   6   60.49    9.20
   3  -5   6   60.39    9.20
  -3   5  -7   74.09   10.90
   3   5   7   52.99    8.20
  -3   5  -7   63.79    9.00
  -3  -5  -7   70.39   10.20
   3  -5   7   83.89   12.80
  -3  -5  -7   66.69    9.30
   3  -5   7   48.60    9.90
   3   5   8  237.08   18.40
  -3   5  -8  226.28   18.80
  -3   5  -8  231.58   17.10
   3  -5   8  208.28   16.10
   3  -5   8  237.98   18.30
  -3  -5  -8  208.68   15.80
   3  -5   8  220.88   18.40
   3   5   9   74.19   10.50
  -3   5  -9   43.20   11.20
  -3   5  -9   50.99    9.40
   3  -5   9   53.49    9.40
  -3  -5  -9   41.40    7.90
   3  -5   9   43.80   10.30
   3  -5   9   51.69   10.10
  -3   5 -10   84.59   11.20
   3   5  10   87.39   10.00
  -3   5 -10   70.19   13.30
  -3  -5 -10   75.79   10.20
   3  -5  10   81.09   12.90
  -3   5 -11  150.58   17.70
  -3   5 -11  181.78   15.70
   3   5  11  143.89   15.80
  -3  -5 -11  170.78   17.70
  -3  -5 -11  147.09   13.50
   3  -5  11  161.98   16.80
  -3   5 -12  328.87   26.80
  -3   5 -12  359.56   24.00
  -3  -5 -12  315.17   31.20
   3  -5  12  344.27   25.10
  -3  -5 -12  368.06   22.60
  -3   5 -13  113.89   16.70
  -3   5 -13  137.29   14.10
   3  -5  13  129.89   16.20
  -3  -5 -13  123.39   12.80
  -3   5 -14   51.79   13.30
  -3  -5 -14   63.59   10.00
   3  -5  14   63.19   12.20
  -3   5 -15   93.59   18.60
  -3   5 -15  120.49   17.60
  -3   5 -15  122.59   14.20
   3  -5  15   95.99   16.00
  -3  -5 -15  121.19   12.30
  -3   5 -16  258.97   25.60
  -3   5 -16  262.37   21.10
  -3   5 -16  209.58   25.00
   3  -5  16  219.88   21.90
  -3  -5 -16  210.98   24.70
  -3  -5 -16  215.98   23.70
  -3   5 -17    4.50    6.20
  -3   5 -17    5.00    9.60
  -3   5 -17   -3.30    9.80
  -3  -5 -17   26.20    9.50
  -3  -5 -17    2.80    5.20
   3  -5  17  -13.10   10.00
  -3  -5 -17   12.20    8.90
  -3   5 -18   69.29   12.10
  -3   5 -18   99.29   19.70
  -3   5 -18   74.99   16.50
  -3  -5 -18   38.00   13.90
   3   6 -20    9.20   11.00
   3   6 -20    1.30    5.20
   3  -6 -20   11.50    9.50
   3  -6 -20    9.80    8.70
   3   6 -19   12.20    5.80
   3   6 -19    2.20    9.80
   3   6 -19   11.20   10.20
   3  -6 -19   25.80    7.50
   3  -6 -19    9.20    9.70
  -3  -6  19    8.30    7.50
   3   6 -18   65.59   10.50
   3   6 -18   52.19   14.50
   3   6 -18   50.49   13.90
  -3  -6  18   51.09   11.20
   3  -6 -18   50.59   13.10
   3  -6 -18   43.20    9.80
   3   6 -17  114.79   17.50
   3   6 -17  115.99   17.90
   3   6 -17  118.39   13.20
  -3  -6  17   77.69   12.70
   3  -6 -17  105.89   16.70
   3  -6 -17  120.99   22.20
   3   6 -16   -2.80    7.00
   3   6 -16   12.20    8.70
   3   6 -16    4.70    6.40
   3  -6 -16    4.20   10.10
  -3  -6  16    4.40    6.80
   3   6 -15  105.89   12.40
   3   6 -15  105.79   16.20
   3   6 -15  113.19   17.20
  -3  -6  15  107.49   13.80
   3  -6 -15   97.09   15.70
   3   6 -14    8.10    8.40
   3   6 -14    6.30    5.20
   3   6 -14    5.20    7.90
   3  -6 -14    5.00    7.60
  -3  -6  14    2.90    6.20
   3   6 -13  339.07   26.50
   3   6 -13  361.56   27.40
   3   6 -13  358.46   23.30
   3  -6 -13  324.17   23.30
  -3  -6  13  405.86   25.10
   3   6 -12  420.46   25.60
   3   6 -12  405.26   29.20
  -3   6  12  418.06   22.00
   3   6 -12  416.36   28.80
   3  -6 -12  431.26   22.00
   3  -6 -12  411.96   28.80
  -3  -6  12  417.56   26.60
   3  -6 -12  416.76   25.40
   3  -6 -12  398.06   22.10
  -3   6  11   16.60    5.20
   3   6 -11   14.00    7.70
   3   6 -11   12.10    5.70
   3   6 -11   21.80    9.30
  -3  -6  11   22.00    7.80
   3  -6 -11   10.40    5.40
   3  -6 -11   10.00    8.90
   3  -6 -11   16.90    4.30
  -3  -6  11   26.10    6.30
   3  -6 -11   16.60    5.00
   3   6 -10   73.49    9.60
   3   6 -10   56.99   11.10
  -3   6  10   64.89    8.10
   3   6 -10   61.09   12.40
  -3  -6  10   67.19   11.30
  -3  -6  10   67.79   10.80
   3  -6 -10   80.49    8.30
   3  -6 -10   71.89   12.20
   3  -6 -10   71.09    9.00
  -3  -6  10   68.99    8.90
   3  -6 -10   66.69    7.20
   3   6  -9  139.69   14.70
   3   6  -9  111.89   13.60
   3   6  -9  129.69   12.30
  -3   6   9  145.59   11.00
   3   6  -9  137.69   13.00
  -3  -6   9  178.98   15.30
   3  -6  -9  136.59   10.30
   3  -6  -9  121.29   10.00
  -3  -6   9  153.98   12.30
  -3  -6   9  149.49   14.00
   3  -6  -9  121.69   10.70
   3  -6  -9  146.89   14.30
   3   6  -8    8.00    4.60
   3   6  -8    0.40    3.90
   3  -6  -8   -2.80    2.50
  -3  -6   8    2.50    4.00
  -3   6   7   20.60    5.80
   3   6  -7   25.40    6.80
   3   6  -7   24.90    7.50
   3   6  -7   15.40    5.50
   3   6  -7   27.50    8.50
   3  -6  -7   27.00    5.10
   3  -6  -7   24.80    7.00
  -3  -6   7   24.30    6.40
   3  -6  -7   30.50    8.10
  -3  -6   7   26.40    7.70
  -3  -6   7   22.80    6.80
   3   6  -6 1019.50   49.40
  -3   6   6 1031.30   47.90
   3   6  -6 1011.30   49.99
   3   6  -6  967.00   50.39
  -3   6   6 1074.19   47.80
   3   6  -6 1021.70   51.29
  -3  -6   6  953.40   49.80
   3  -6  -6  942.31   47.30
  -3  -6   6 1029.80   49.20
  -3  -6   6 1069.29   50.79
   3  -6  -6 1018.50   48.70
  -3  -6   6  917.01   49.20
   3  -6  -6  971.90   49.40
  -3   6   5   71.89    7.90
   3   6  -5   72.39    9.00
   3   6  -5   69.39    9.00
  -3   6   5   66.99    7.20
   3  -6  -5   60.29    7.90
  -3  -6   5   54.39    8.60
   3  -6  -5   74.89    7.40
  -3  -6   5   79.09    9.60
   3  -6  -5   73.59    8.60
  -3  -6   5   53.49    7.90
  -3  -6   5   70.09    8.10
   3   6  -4  117.59   11.80
   3   6  -4  116.09   11.10
  -3   6   4  136.59   11.30
  -3   6   4  119.49    9.80
   3   6  -4  130.79   10.90
  -3   6   4  109.69   10.20
   3   6  -4  125.79   11.10
  -3  -6   4  118.89   11.50
  -3  -6   4  113.49   11.00
   3  -6  -4  122.49   10.40
  -3  -6   4  136.39   11.00
   3  -6  -4  137.89   11.20
   3  -6  -4  122.79    9.90
  -3  -6   4  100.79    9.90
  -3   6   3    8.10    3.80
   3   6  -3    8.60    4.20
  -3   6   3    5.90    2.30
   3   6  -3   15.20    5.20
   3   6  -3    7.30    4.50
   3   6  -3    7.90    5.00
  -3   6   3    7.90    4.80
  -3   6   3    6.00    4.00
   3  -6  -3    8.80    3.80
   3  -6  -3   10.60    4.80
  -3  -6   3    3.30    4.00
  -3  -6   3    4.40    3.60
  -3  -6   3   11.00    4.60
  -3  -6   3    6.10    5.00
   3  -6  -3    6.00    3.90
   3   6  -2  137.29   12.40
   3   6  -2  165.68   12.10
  -3   6   2  165.38   11.90
  -3   6   2  157.08   12.20
  -3   6   2  158.48   12.30
   3   6  -2  156.48   13.60
  -3   6   2  133.19    8.70
  -3  -6   2  144.29   12.40
   3  -6  -2  144.39   11.50
  -3  -6   2  167.08   13.30
   3  -6  -2  150.58   12.60
  -3  -6   2  156.88   12.10
  -3  -6   2  142.19   11.30
  -3   6   1  133.79    9.20
  -3   6   1  136.69   11.40
   3   6  -1  178.68   12.10
   3   6  -1  136.19   11.90
   3   6  -1  156.88   13.30
  -3   6   1  144.39   12.10
   3  -6  -1  142.39   12.60
  -3  -6   1  160.98   12.10
  -3  -6   1  148.19   12.50
  -3  -6   1  142.09   12.30
  -3  -6   1  136.69   10.70
   3  -6  -1  138.99   11.30
   3  -6  -1  155.28   11.60
  -3   6   0  248.28   14.90
   3   6   0  274.57   17.60
  -3   6   0  280.47   17.70
  -3   6   0  288.07   17.50
   3   6   0  253.97   18.30
   3   6   0  266.47   16.60
  -3  -6   0  254.47   16.80
   3  -6   0  260.27   16.90
  -3  -6   0  263.77   16.20
   3  -6   0  253.37   16.80
  -3  -6   0  259.97   17.80
   3  -6   0  274.77   18.40
  -3  -6   0  276.97   17.80
  -3   6  -1  662.43   33.00
  -3   6  -1  695.23   35.10
   3   6   1  650.43   34.00
   3   6   1  625.94   34.70
  -3   6  -1  690.53   35.50
   3   6   1  705.13   37.00
  -3  -6  -1  697.43   34.70
  -3  -6  -1  666.93   35.90
  -3  -6  -1  652.73   33.40
   3  -6   1  694.43   34.80
   3  -6   1  636.14   35.60
   3  -6   1  673.13   34.70
  -3  -6  -1  695.93   35.20
   3   6   2   79.49    9.00
  -3   6  -2   90.19    8.60
   3   6   2   69.59    8.60
  -3   6  -2   87.69   10.00
  -3   6  -2   99.29   10.00
   3   6   2   73.79   10.10
  -3  -6  -2   85.99    8.40
  -3  -6  -2   73.89    9.50
  -3  -6  -2   85.49    9.70
  -3  -6  -2   75.09    8.60
   3  -6   2   84.49   10.90
   3  -6   2   86.79    9.00
   3  -6   2   77.69    9.00
  -3   6  -3  147.59   11.60
   3   6   3  145.89   12.00
   3   6   3  133.99   11.60
  -3   6  -3  127.49   12.00
  -3   6  -3  146.29   13.10
   3  -6   3  129.19   11.80
  -3  -6  -3  144.69   11.60
   3  -6   3  133.69   11.50
  -3  -6  -3  142.29   13.20
  -3  -6  -3  121.69   11.70
  -3  -6  -3  137.59   11.20
   3  -6   3  140.99   13.60
   3   6   4   53.49    8.30
  -3   6  -4   61.59   10.20
  -3   6  -4   42.90    8.10
   3   6   4   48.60    8.00
  -3   6  -4   47.90    8.00
   3  -6   4   44.70    8.10
  -3  -6  -4   46.70    7.30
   3  -6   4   37.10    8.20
  -3  -6  -4   49.40    8.60
   3  -6   4   47.10    7.40
  -3  -6  -4   31.70    8.10
  -3  -6  -4   41.80    8.20
   3   6   5    3.10    5.20
   3   6   5    3.80    4.90
  -3   6  -5    9.10    4.90
   3  -6   5   13.70    4.80
  -3  -6  -5    6.90    4.10
   3  -6   5   16.90    6.70
  -3  -6  -5    0.90    4.20
  -3  -6  -5    5.90    4.90
  -3  -6  -5   -6.00    5.10
  -3   6  -6   90.39   11.20
   3   6   6   95.39   10.70
  -3   6  -6  116.29   13.20
  -3   6  -6  105.09   11.20
   3  -6   6  125.09   12.90
  -3  -6  -6  111.09   10.10
   3  -6   6   92.19   13.50
   3  -6   6   95.29   12.90
  -3  -6  -6  118.19   16.60
  -3  -6  -6   98.19   10.60
  -3  -6  -6  112.59   11.10
  -3   6  -7   25.50    6.60
   3   6   7   20.20    6.40
  -3   6  -7   17.70    6.90
  -3   6  -7   28.10    8.40
  -3  -6  -7   17.40    6.30
   3  -6   7   21.80    7.50
  -3  -6  -7   25.10    8.70
   3  -6   7   14.10    5.50
   3  -6   7   25.60    8.00
  -3  -6  -7   20.10    6.30
  -3   6  -8  496.95   29.10
   3   6   8  483.85   27.50
  -3   6  -8  473.15   31.00
  -3   6  -8  467.55   30.10
  -3  -6  -8  460.25   28.90
  -3  -6  -8  531.35   33.60
   3  -6   8  467.25   30.30
   3  -6   8  478.65   30.00
   3  -6   8  466.65   28.30
  -3  -6  -8  493.25   27.90
  -3   6  -9   38.40    8.80
   3   6   9   55.09    9.00
  -3   6  -9   45.40   10.60
  -3   6  -9   44.40   10.70
  -3  -6  -9   51.79    8.90
  -3  -6  -9   34.00    9.30
  -3   6 -10    9.40    8.30
  -3   6 -10   25.90    8.00
  -3   6 -10   14.90    7.40
  -3  -6 -10   13.40    5.80
   3  -6  10    9.10    7.50
  -3   6 -11    2.40    5.30
  -3   6 -11   11.00    7.70
  -3   6 -11    8.40    7.30
  -3  -6 -11  -10.00    6.10
   3  -6  11   10.20    8.40
  -3  -6 -11    1.10    5.40
  -3   6 -12   49.70   19.70
  -3  -6 -12   33.80   19.40
   3  -6  12   48.60   11.90
  -3  -6 -12   48.30    9.60
  -3   6 -13   49.30   12.90
  -3   6 -13   34.60   11.30
  -3   6 -13   45.60    9.70
   3  -6  13   48.80   12.30
  -3  -6 -13   48.80    9.40
  -3  -6 -13   55.09    8.70
  -3   6 -14  122.09   18.10
  -3   6 -14  147.19   19.50
  -3   6 -14  139.59   15.90
  -3  -6 -14  126.39   13.60
   3  -6  14  140.19   18.30
  -3  -6 -14  155.88   12.90
  -3   6 -15   71.29   15.80
  -3   6 -15   69.39   15.70
  -3   6 -15   68.99   12.80
  -3  -6 -15   76.29   10.10
   3  -6  15   68.59   14.00
  -3   6 -16    3.40    6.70
  -3   6 -16   23.00   12.20
  -3   6 -16    0.70    9.00
  -3  -6 -16    8.80    6.00
   3  -6  16   28.50   11.40
  -3  -6 -16    2.20    5.30
  -3   6 -17  181.78   23.00
  -3   6 -17  159.38   22.60
  -3   6 -17  172.08   17.30
   3  -6  17  177.18   21.40
  -3  -6 -17  160.88   22.90
  -3  -6 -17  141.29   13.60
  -3   6 -18    7.10    7.90
  -3   6 -18   22.40   13.90
  -3   6 -18   -5.60    9.20
  -3  -6 -18    2.30   12.10
   3   7 -19  -10.50    5.20
   3   7 -19   -0.40   10.30
   3   7 -19   11.40   17.70
   3  -7 -19   -7.20    7.30
  -3  -7  19   10.70    9.60
   3  -7 -19   -0.70    6.50
   3   7 -18  146.79   21.20
   3   7 -18  174.58   22.90
   3   7 -18  103.69   13.50
  -3  -7  18  127.79   17.00
   3  -7 -18  121.99   18.60
   3  -7 -18  125.19   14.00
   3   7 -17   43.20    9.40
   3   7 -17   55.89   13.80
   3   7 -17   57.89   14.20
   3  -7 -17   53.09   11.70
  -3  -7  17   39.60   11.20
   3   7 -16   -2.60    6.80
   3   7 -16    1.40    5.90
   3   7 -16    4.70    7.90
   3  -7 -16    6.70    8.90
  -3  -7  16    3.20    7.50
   3   7 -15   -9.30    6.40
   3   7 -15    6.30    6.30
   3   7 -15   11.50   10.00
  -3  -7  15    5.30    7.80
   3  -7 -15   18.30    8.70
   3   7 -14  306.47   25.30
   3   7 -14  299.57   26.20
   3   7 -14  283.57   21.10
   3  -7 -14  267.07   16.80
   3  -7 -14  265.87   21.40
  -3  -7  14  298.07   22.60
  -3   7  13  691.03   34.10
   3   7 -13  681.73   43.00
   3   7 -13  679.03   42.10
   3   7 -13  701.53   38.40
   3  -7 -13  693.53   34.20
  -3  -7  13  663.33   39.20
   3  -7 -13  646.84   33.50
   3  -7 -13  660.63   36.80
  -3   7  12  386.26   22.10
   3   7 -12  379.36   28.40
   3   7 -12  368.06   28.70
   3   7 -12  426.26   26.30
   3  -7 -12  422.56   22.40
   3  -7 -12  374.46   23.50
  -3  -7  12  396.96   27.00
   3  -7 -12  422.56   22.80
   3  -7 -12  413.76   29.00
   3   7 -11  139.69   16.70
   3   7 -11  134.79   13.70
  -3   7  11  142.79   11.50
   3   7 -11  123.29   15.70
   3  -7 -11  121.39   11.30
   3  -7 -11  137.89   10.90
   3  -7 -11  152.68   12.10
  -3  -7  11  146.69   15.40
   3  -7 -11  170.18   16.60
   3   7 -10  280.27   21.70
  -3   7  10  261.37   16.90
   3   7 -10  288.17   22.40
   3   7 -10  246.38   18.70
   3  -7 -10  248.08   15.70
   3  -7 -10  265.77   16.40
  -3  -7  10  283.87   21.10
   3  -7 -10  257.87   17.20
   3   7  -9  993.60   54.69
   3   7  -9  961.10   52.19
   3   7  -9  958.30   51.69
   3   7  -9 1025.60   54.29
  -3  -7   9 1079.59   53.79
  -3  -7   9 1028.60   53.89
   3  -7  -9 1009.40   47.30
   3  -7  -9 1099.69   49.80
   3  -7  -9 1054.29   50.19
  -3  -7   9 1019.30   51.69
   3  -7  -9 1077.39   54.09
   3   7  -8 1309.77   64.49
   3   7  -8 1196.88   62.69
  -3   7   8 1284.77   59.29
   3   7  -8 1176.18   61.49
   3   7  -8 1270.67   61.49
   3  -7  -8 1252.77   58.99
  -3  -7   8 1296.07   63.09
  -3  -7   8 1345.97   63.19
   3  -7  -8 1200.28   62.09
   3  -7  -8 1155.08   59.19
  -3  -7   8 1285.47   61.09
   3   7  -7   42.50    8.60
  -3   7   7   59.29    8.90
   3   7  -7   48.60    8.70
   3   7  -7   47.30   10.60
   3   7  -7   41.40    9.00
  -3  -7   7   59.69    9.70
  -3  -7   7   46.60    9.70
   3  -7  -7   56.19    7.20
  -3  -7   7   52.39   10.10
   3  -7  -7   58.59   10.00
   3  -7  -7   60.69    9.00
   3   7  -6  659.63   37.30
  -3   7   6  669.33   35.50
   3   7  -6  716.13   39.60
  -3   7   6  715.03   35.40
   3   7  -6  683.23   37.60
   3   7  -6  640.54   36.40
   3  -7  -6  677.93   37.10
  -3  -7   6  713.73   38.50
  -3  -7   6  696.03   38.10
   3  -7  -6  704.33   36.30
   3  -7  -6  646.94   35.00
  -3  -7   6  724.03   39.70
  -3  -7   6  751.92   37.90
   3   7  -5  298.87   22.00
   3   7  -5  303.27   21.00
   3   7  -5  307.97   20.40
  -3   7   5  333.87   19.50
  -3   7   5  302.27   20.80
  -3   7   5  315.67   19.80
   3   7  -5  266.37   20.20
   3  -7  -5  330.67   19.40
   3  -7  -5  328.67   20.50
  -3  -7   5  349.37   20.80
  -3  -7   5  309.17   21.40
  -3  -7   5  343.07   21.80
   3  -7  -5  317.27   20.60
  -3  -7   5  314.07   20.30
  -3   7   4   43.20    8.50
   3   7  -4   33.40    7.10
  -3   7   4   35.90    4.70
  -3   7   4   50.19    8.40
   3   7  -4   46.60    8.90
  -3   7   4   45.30    7.40
   3   7  -4   33.30    8.30
   3   7  -4   37.20    7.70
   3  -7  -4   49.70    8.50
   3  -7  -4   45.70    8.70
  -3  -7   4   40.40    7.30
  -3  -7   4   33.40    7.20
  -3  -7   4   40.50    8.40
  -3  -7   4   50.79    9.10
  -3   7   3  198.98   15.30
  -3   7   3  219.38   15.50
  -3   7   3  183.58   14.20
  -3   7   3  203.98   11.30
   3   7  -3  183.08   15.00
   3   7  -3  211.18   15.80
   3   7  -3  211.18   16.80
   3   7  -3  179.88   14.30
  -3  -7   3  183.78   14.10
  -3  -7   3  203.98   16.00
   3  -7  -3  190.68   14.60
   3  -7  -3  192.38   14.10
  -3  -7   3  224.28   16.00
  -3  -7   3  189.08   14.70
   3  -7  -3  215.38   15.70
  -3   7   2 1429.26   67.59
   3   7  -2 1503.85   70.39
   3   7  -2 1437.66   67.49
  -3   7   2 1492.35   64.09
   3   7  -2 1378.76   68.29
  -3   7   2 1361.16   67.99
  -3   7   2 1343.07   67.59
   3  -7  -2 1587.54   68.09
  -3  -7   2 1441.16   68.89
   3  -7  -2 1448.46   67.69
  -3  -7   2 1380.16   67.79
  -3  -7   2 1343.77   68.59
  -3  -7   2 1421.26   67.19
   3  -7  -2 1496.05   68.79
  -3   7   1 1161.18   56.59
   3   7  -1 1174.98   55.99
   3   7  -1 1253.57   59.49
   3   7  -1 1175.48   57.49
  -3   7   1 1177.08   53.39
  -3   7   1 1152.28   57.09
  -3   7   1 1105.19   56.79
   3  -7  -1 1184.18   56.59
  -3  -7   1 1062.09   57.19
  -3  -7   1 1167.48   55.69
   3  -7  -1 1133.59   57.29
   3  -7  -1 1219.48   56.69
  -3  -7   1 1251.77   57.19
  -3   7   0   86.89   10.40
  -3   7   0   91.59    9.90
  -3   7   0   75.29    7.60
   3   7   0   87.99    9.40
   3   7   0  104.69   11.90
   3   7   0   86.09   10.00
  -3  -7   0   85.79   10.50
  -3  -7   0   83.39    8.60
   3  -7   0   95.39   10.10
  -3  -7   0   91.19    9.70
   3  -7   0   89.99   11.10
  -3  -7   0   90.39   10.70
   3  -7   0   87.49    9.60
   3   7   1  160.28   14.90
   3   7   1  176.58   13.40
  -3   7  -1  156.58   14.10
  -3   7  -1  160.48   12.10
  -3   7  -1  162.38   13.70
   3   7   1  177.78   14.10
  -3  -7  -1  178.68   15.10
   3  -7   1  197.78   14.10
   3  -7   1  156.78   13.40
  -3  -7  -1  181.78   13.70
  -3  -7  -1  165.28   14.10
  -3  -7  -1  179.88   12.90
   3  -7   1  175.68   15.30
   3   7   2   71.29   10.20
  -3   7  -2   58.39    7.70
  -3   7  -2   54.59    8.50
  -3   7  -2   64.59   11.80
   3   7   2   65.89   10.10
   3   7   2   61.09    9.60
   3  -7   2   61.09    9.70
   3  -7   2   50.39    9.90
  -3  -7  -2   69.49   10.20
  -3  -7  -2   60.09    9.40
  -3  -7  -2   61.89    7.70
  -3  -7  -2   65.89    8.40
   3  -7   2   67.29    8.40
  -3   7  -3 1044.20   53.09
   3   7   3 1110.49   53.19
  -3   7  -3 1014.20   53.49
   3   7   3 1097.19   52.49
  -3   7  -3 1065.59   51.79
   3  -7   3 1086.49   52.89
   3  -7   3 1001.10   54.59
  -3  -7  -3 1036.60   52.59
  -3  -7  -3 1113.19   51.39
   3  -7   3 1062.09   53.09
  -3  -7  -3 1046.90   52.19
  -3   7  -4 1310.57   65.59
  -3   7  -4 1331.67   64.79
   3   7   4 1517.55   71.89
   3   7   4 1239.98   63.39
  -3  -7  -4 1360.26   64.19
  -3  -7  -4 1344.57   67.09
   3  -7   4 1346.87   64.89
   3  -7   4 1386.96   64.59
   3  -7   4 1287.27   66.59
  -3  -7  -4 1260.87   63.39
  -3  -7  -4 1267.87   62.49
   3   7   5  198.98   16.20
   3   7   5  231.68   16.40
  -3   7  -5  205.08   16.40
  -3   7  -5  209.48   16.60
  -3   7  -5  189.78   17.20
   3  -7   5  215.18   19.20
  -3  -7  -5  186.88   14.90
  -3  -7  -5  224.28   16.50
  -3  -7  -5  189.68   14.70
  -3  -7  -5  217.38   18.50
   3  -7   5  201.88   16.10
   3  -7   5  214.58   18.80
  -3   7  -6    3.10    4.40
  -3   7  -6   -1.20    6.00
   3   7   6   13.50    5.60
  -3   7  -6    8.30    5.70
  -3  -7  -6    0.40    4.90
  -3  -7  -6    1.80    3.70
   3  -7   6    6.20    5.80
   3  -7   6   11.70    7.50
  -3  -7  -6   16.20    5.50
  -3  -7  -6    1.30    5.40
   3  -7   6    4.20    4.70
  -3   7  -7  123.39   14.00
  -3   7  -7  123.39   13.20
  -3   7  -7  142.39   16.00
   3   7   7  140.99   12.90
  -3  -7  -7  132.59   12.40
  -3  -7  -7  143.39   16.00
   3  -7   7  135.99   14.60
  -3  -7  -7  116.29   12.70
   3  -7   7  120.09   21.80
   3  -7   7  176.18   17.30
  -3  -7  -7  122.09   11.80
  -3   7  -8  487.45   28.70
  -3   7  -8  416.86   29.70
  -3   7  -8  437.56   28.80
  -3  -7  -8  405.66   28.00
  -3  -7  -8  432.46   27.10
   3  -7   8  470.25   30.50
  -3  -7  -8  418.66   26.30
  -3   7  -9  178.88   18.30
  -3   7  -9  171.28   16.60
  -3   7  -9  155.68   16.60
   3  -7   9  144.39   18.40
  -3  -7  -9  188.08   14.90
  -3  -7  -9  213.58   17.10
  -3  -7  -9  194.28   15.90
  -3   7 -10   87.29   14.50
  -3   7 -10   78.69   12.00
  -3   7 -10   81.79   13.00
   3  -7  10   89.09   15.00
  -3  -7 -10   95.39   13.10
  -3  -7 -10   81.59    9.70
  -3  -7 -10   82.89   11.30
  -3   7 -11  180.68   17.70
  -3   7 -11  165.48   22.60
  -3   7 -11  174.68   18.90
  -3  -7 -11  232.38   20.10
  -3  -7 -11  217.48   16.90
  -3  -7 -11  180.98   14.90
   3  -7  11  195.98   20.60
  -3   7 -12  307.87   23.10
  -3   7 -12  238.38   23.20
  -3   7 -12  272.57   25.10
  -3  -7 -12  276.67   20.30
  -3  -7 -12  259.97   18.90
   3  -7  12  276.47   24.70
  -3   7 -13  191.78   22.50
  -3   7 -13  251.27   20.90
  -3   7 -13  247.78   23.50
   3  -7  13  222.08   22.50
  -3  -7 -13  223.78   18.10
  -3  -7 -13  227.08   17.10
  -3   7 -14    4.70    8.40
  -3   7 -14    3.70    6.60
  -3   7 -14    9.60    8.90
  -3  -7 -14   -1.90    4.80
   3  -7  14   -4.70    7.70
  -3  -7 -14    7.50    6.20
  -3   7 -15  178.28   22.00
  -3   7 -15  143.69   16.80
  -3   7 -15  188.58   22.50
  -3  -7 -15  161.68   15.00
   3  -7  15  158.68   20.80
  -3  -7 -15  171.28   14.20
  -3   7 -16  138.29   20.50
  -3   7 -16   68.49   17.40
  -3  -7 -16   92.99   12.80
  -3  -7 -16   88.19   11.60
   3  -7  16   72.39   15.30
  -3   7 -17   36.40   10.80
  -3   7 -17   39.00   14.30
  -3   7 -17   44.60   15.30
  -3  -7 -17   19.20    7.10
   3  -7  17   17.50   13.00
   3   8 -19   30.70    9.20
   3   8 -19    2.70    9.70
   3   8 -19   14.20   12.00
   3  -8 -19   32.80   11.20
   3  -8 -19   16.90    8.00
   3   8 -18   29.90   14.00
   3   8 -18   32.90   13.30
   3   8 -18   50.59   10.50
   3  -8 -18   44.40    9.10
  -3  -8  18   51.79   13.20
   3   8 -17   35.30   13.80
   3   8 -17   44.30    9.60
   3   8 -17   25.80   12.50
   3  -8 -17   46.20   11.70
  -3  -8  17   41.10   11.50
   3   8 -16   -0.20    5.70
   3   8 -16   14.30   10.80
   3   8 -16    0.50    8.80
   3  -8 -16    5.00    8.10
  -3  -8  16    6.10    8.40
   3   8 -15  141.99   19.00
   3   8 -15  150.68   15.90
   3   8 -15  129.19   18.80
   3  -8 -15  127.19   14.80
   3  -8 -15  144.49   11.00
  -3  -8  15  134.29   17.20
   3   8 -14   64.59   14.30
   3   8 -14   67.39   13.90
   3   8 -14   88.39   12.10
   3  -8 -14   50.49    7.80
   3  -8 -14   46.90    8.20
   3  -8 -14   47.10    9.40
  -3  -8  14   56.09   12.40
   3   8 -13  171.38   19.20
   3   8 -13  158.78   18.90
   3   8 -13  152.08   19.30
   3  -8 -13  159.48   13.60
  -3  -8  13  207.88   19.40
   3  -8 -13  183.98   13.50
   3  -8 -13  175.48   14.20
   3   8 -12  315.47   23.60
   3   8 -12  322.37   26.30
   3   8 -12  358.96   27.70
   3  -8 -12  342.87   20.00
   3  -8 -12  346.37   21.20
  -3  -8  12  366.66   26.30
   3  -8 -12  310.07   20.00
   3   8 -11   45.20   11.60
   3   8 -11   39.40    8.80
  -3  -8  11   43.40   11.00
   3  -8 -11   39.10    6.90
   3  -8 -11   37.60   10.60
   3  -8 -11   29.50    7.00
   3   8 -10   -0.80    5.60
   3   8 -10    9.40    7.60
   3   8 -10    0.10    4.40
  -3   8  10   -9.40    4.50
   3  -8 -10    1.90    3.00
  -3  -8  10    2.10    6.40
   3  -8 -10   -2.20    3.70
   3  -8 -10   -7.20    5.60
   3  -8 -10    1.10    4.70
   3   8  -9    9.50    8.30
   3   8  -9   11.70    6.30
   3   8  -9   21.30    7.70
  -3   8   9   27.00    6.40
   3   8  -9    6.90    7.00
   3  -8  -9   14.40    5.20
   3  -8  -9   24.20    7.00
  -3  -8   9   30.00    9.50
   3  -8  -9   16.80    8.50
  -3   8   8  122.49   12.10
   3   8  -8   99.19   14.30
   3   8  -8  117.39   14.10
   3   8  -8  113.89   14.00
   3   8  -8  115.79   12.70
   3  -8  -8   90.39   11.80
   3  -8  -8  127.39   14.00
   3  -8  -8   96.49   10.40
  -3   8   7  368.86   22.40
   3   8  -7  341.37   25.50
   3   8  -7  350.06   23.30
   3   8  -7  298.57   23.10
   3   8  -7  346.77   24.10
  -3  -8   7  327.07   24.30
   3  -8  -7  358.46   21.80
   3  -8  -7  346.17   23.80
  -3  -8   7  382.46   23.50
  -3  -8   7  361.26   28.70
   3  -8  -7  399.46   23.50
  -3   8   6   -0.10    3.40
  -3   8   6   -2.70    4.20
   3   8  -6    4.60    4.80
   3   8  -6    8.10    6.40
   3   8  -6   -0.80    4.60
   3   8  -6    8.80    5.80
  -3  -8   6   -0.90    4.80
  -3  -8   6   -0.20    5.50
   3  -8  -6    3.80    5.20
  -3  -8   6   -1.10    5.50
  -3  -8   6    4.20    4.30
   3  -8  -6    7.80    6.10
   3   8  -5  570.74   33.30
  -3   8   5  507.15   30.90
  -3   8   5  501.25   29.50
   3   8  -5  491.55   31.00
  -3   8   5  570.64   29.70
   3   8  -5  519.05   30.40
   3   8  -5  523.25   30.40
  -3  -8   5  521.35   30.40
   3  -8  -5  524.45   29.10
   3  -8  -5  520.95   30.20
  -3  -8   5  553.44   30.40
  -3  -8   5  520.55   31.20
   3  -8  -5  475.85   29.80
  -3  -8   5  524.65   31.50
   3   8  -4   11.80    7.00
  -3   8   4   39.50    8.40
  -3   8   4   19.90    4.20
   3   8  -4   27.90    8.90
  -3   8   4   26.40    7.80
  -3   8   4   31.90    7.00
   3   8  -4   26.20    7.30
   3   8  -4   32.60    7.90
  -3  -8   4   26.00    7.90
   3  -8  -4   13.90    6.10
   3  -8  -4   12.60    5.00
  -3  -8   4   31.20    8.70
  -3  -8   4   32.50    7.70
   3  -8  -4   15.30    6.50
   3   8  -3 1150.98   56.39
  -3   8   3 1052.19   54.89
   3   8  -3 1122.99   58.19
  -3   8   3 1086.39   57.89
   3   8  -3 1141.89   55.89
  -3   8   3 1196.58   64.49
  -3   8   3 1158.68   51.19
   3   8  -3 1204.98   57.49
   3  -8  -3 1113.79   55.19
  -3  -8   3 1036.10   54.69
   3  -8  -3 1077.39   55.69
   3  -8  -3 1129.89   56.29
  -3  -8   3 1141.69   57.19
  -3  -8   3 1183.98   56.39
  -3   8   2  217.28   13.30
   3   8  -2  228.68   16.60
  -3   8   2  239.18   24.70
  -3   8   2  208.78   16.40
  -3   8   2  203.88   17.20
   3   8  -2  215.98   18.40
   3   8  -2  251.97   18.10
   3  -8  -2  181.48   16.00
  -3  -8   2  211.48   15.70
  -3  -8   2  268.07   18.80
   3  -8  -2  228.48   17.80
  -3  -8   2  201.38   16.40
  -3  -8   2  227.78   20.00
   3  -8  -2  224.38   16.30
  -3   8   1  173.98   15.30
   3   8  -1  165.68   13.60
   3   8  -1  151.68   15.40
  -3   8   1  173.48   14.30
  -3   8   1  179.58   11.60
   3   8  -1  205.88   16.00
  -3   8   1  144.19   14.40
   3  -8  -1  150.28   13.60
   3  -8  -1  176.08   15.50
   3  -8  -1  141.69   13.10
  -3  -8   1  170.38   15.30
  -3  -8   1  128.19   12.30
  -3  -8   1  156.38   13.80
  -3  -8   1  157.98   15.50
   3   8   0  114.79   11.00
  -3   8   0   72.99   11.00
  -3   8   0  102.39    9.40
   3   8   0  100.99   13.10
   3   8   0  115.39   12.30
  -3  -8   0   92.69   10.90
   3  -8   0   96.09   11.20
  -3  -8   0  122.99   14.90
  -3  -8   0   95.89   12.00
   3  -8   0   91.29   10.70
  -3  -8   0  109.09   10.20
   3  -8   0   93.69   12.30
  -3   8  -1  462.35   28.20
  -3   8  -1  445.96   28.70
   3   8   1  473.65   27.20
  -3   8  -1  455.15   25.70
   3   8   1  482.45   30.50
  -3  -8  -1  504.35   26.80
   3  -8   1  436.26   27.50
  -3  -8  -1  510.95   29.10
   3  -8   1  536.25   28.90
   3  -8   1  471.35   29.70
  -3  -8  -1  462.95   27.80
   3   8   2  258.47   18.30
   3   8   2  316.77   20.50
  -3   8  -2  253.67   19.00
  -3   8  -2  276.27   17.90
  -3   8  -2  258.17   20.00
   3   8   2  209.38   19.90
  -3  -8  -2  259.37   20.80
   3  -8   2  304.57   19.80
  -3  -8  -2  277.87   19.80
  -3  -8  -2  266.67   17.40
   3  -8   2  287.07   20.00
   3  -8   2  271.87   20.80
  -3  -8  -2  257.67   18.80
  -3   8  -3  591.24   33.60
   3   8   3  574.74   33.10
  -3   8  -3  587.04   32.30
   3   8   3  558.64   32.20
  -3   8  -3  613.84   34.90
  -3  -8  -3  647.94   35.90
  -3  -8  -3  585.24   31.00
  -3  -8  -3  549.65   32.20
  -3  -8  -3  600.94   33.60
   3  -8   3  584.54   36.60
   3  -8   3  548.65   34.60
  -3   8  -4   51.39    9.20
   3   8   4   58.89   10.10
   3   8   4   57.79    9.80
  -3   8  -4   66.29   10.90
  -3   8  -4   59.39    9.70
   3  -8   4   56.69   10.70
   3  -8   4   48.90    9.00
  -3  -8  -4   63.39   12.40
  -3  -8  -4   38.20    8.80
  -3  -8  -4   41.40    8.40
  -3  -8  -4   45.10    7.50
   3  -8   4   47.30   10.30
  -3   8  -5  557.24   34.80
  -3   8  -5  553.84   33.60
   3   8   5  606.74   33.30
   3   8   5  587.54   33.10
  -3   8  -5  564.54   33.10
  -3  -8  -5  616.74   36.50
   3  -8   5  570.64   35.50
  -3  -8  -5  593.54   33.40
   3  -8   5  559.64   33.20
  -3  -8  -5  618.24   31.80
  -3  -8  -5  512.05   31.70
   3  -8   5  568.24   34.20
  -3   8  -6   51.89   11.30
  -3   8  -6   66.39   11.60
  -3   8  -6   77.59   12.40
   3  -8   6   81.89   14.10
  -3  -8  -6   79.09   10.00
  -3  -8  -6   69.19    9.50
  -3  -8  -6   70.39   11.00
  -3   8  -7   11.60    7.40
  -3   8  -7    7.30    5.70
  -3   8  -7   13.00    7.20
  -3  -8  -7   11.80    5.40
   3  -8   7   -4.70    7.00
  -3  -8  -7    5.70    6.10
  -3  -8  -7    9.80    5.60
  -3   8  -8  107.39   13.90
  -3   8  -8  119.59   15.50
  -3   8  -8   87.59   12.40
  -3  -8  -8  119.99   12.80
  -3  -8  -8   87.19   11.60
   3  -8   8   89.29   15.10
  -3  -8  -8  114.69   11.40
  -3   8  -9  186.78   18.80
  -3   8  -9  193.88   20.30
  -3   8  -9  183.68   17.60
  -3  -8  -9  204.08   16.20
  -3  -8  -9  209.38   17.00
   3  -8   9  249.18   21.60
  -3  -8  -9  168.18   16.20
  -3   8 -10  107.69   16.90
  -3   8 -10  107.89   15.50
  -3   8 -10  122.39   19.20
  -3  -8 -10  110.99   18.10
  -3  -8 -10  127.99   14.30
  -3  -8 -10  121.69   14.10
   3  -8  10   92.99   16.10
  -3   8 -11   14.10    7.30
  -3   8 -11   29.60   10.80
  -3   8 -11    9.10    8.30
  -3  -8 -11   24.30    9.20
  -3  -8 -11   15.60    7.40
   3  -8  11    9.10   10.60
  -3  -8 -11   12.50    5.50
  -3   8 -12   35.60    9.60
  -3   8 -12   63.39   14.60
  -3   8 -12   51.59   13.50
  -3  -8 -12   39.70    8.50
   3  -8  12   60.19   14.00
  -3   8 -13   -5.50    8.00
  -3   8 -13    2.30    6.40
  -3   8 -13    8.10    9.20
  -3  -8 -13    2.90    4.90
   3  -8  13   22.70   10.90
  -3  -8 -13   -4.20    6.10
  -3   8 -14   69.29   15.50
  -3   8 -14   71.19   16.80
  -3   8 -14   60.49   12.10
  -3  -8 -14   46.90   10.00
  -3  -8 -14   53.59    9.80
   3  -8  14   64.89   15.10
  -3   8 -15   -1.50   10.20
  -3   8 -15   -9.40    7.60
  -3   8 -15    7.60    8.50
   3  -8  15    8.70   10.30
  -3  -8 -15   -1.50    5.20
  -3  -8 -15    5.00    5.90
  -3   8 -16   41.10   11.20
  -3  -8 -16   44.20    9.10
   3  -8  16   48.60   15.10
   3   9 -18    5.30    6.80
   3   9 -18    6.90   10.00
   3   9 -18   -4.70    8.90
   3  -9 -18    9.80    6.70
   3   9 -17    1.70    8.30
   3   9 -17   17.10   11.70
   3   9 -17    3.00    6.80
  -3  -9  17    9.90    9.70
   3   9 -16    0.50    6.70
   3   9 -16    6.00    9.20
   3   9 -16    4.50    9.40
   3  -9 -16   -1.20    7.10
  -3  -9  16    4.20    8.80
   3   9 -15   46.00   13.50
   3   9 -15   19.70    7.70
   3   9 -15   34.10   13.20
  -3  -9  15   36.30   12.20
   3  -9 -15   43.60    7.30
   3  -9 -15   24.60    8.30
   3   9 -14  119.29   17.80
   3   9 -14   66.99   16.20
   3   9 -14   99.89   13.90
   3  -9 -14   99.19   10.70
   3  -9 -14   95.99   11.30
  -3  -9  14  114.29   17.00
   3  -9 -14  117.39   10.80
   3   9 -13  224.78   19.90
   3   9 -13  217.18   23.50
   3   9 -13  243.88   23.30
   3  -9 -13  219.38   15.20
   3  -9 -13  206.88   16.80
  -3  -9  13  233.58   22.20
   3  -9 -13  221.58   16.30
   3   9 -12  100.09   15.50
   3   9 -12   93.99   13.40
   3   9 -12  104.39   16.60
   3  -9 -12   92.79   11.20
   3  -9 -12  117.49   11.30
   3  -9 -12  125.59   12.80
  -3  -9  12  103.19   16.60
   3   9 -11    5.10    7.00
   3   9 -11    5.20    6.20
   3  -9 -11    3.90    6.30
   3  -9 -11   11.00    3.90
   3  -9 -11   14.20    5.30
  -3  -9  11    0.10    7.80
   3   9 -10   -2.90    4.40
   3   9 -10   -2.90    6.50
   3   9 -10   10.20    7.10
   3  -9 -10   -1.90    5.40
  -3  -9  10    2.20    7.20
   3   9  -9  209.88   18.90
   3   9  -9  195.78   19.70
   3   9  -9  164.88   16.20
   3   9  -9  175.98   17.90
   3  -9  -9  198.78   18.10
   3  -9  -9  169.18   14.30
   3  -9  -9  168.68   15.60
  -3  -9   9  185.18   18.90
   3   9  -8  499.55   31.20
   3   9  -8  494.95   32.00
   3   9  -8  539.55   33.10
   3   9  -8  483.35   33.70
   3  -9  -8  513.65   32.10
   3  -9  -8  507.25   37.30
  -3  -9   8  526.45   33.50
   3  -9  -8  497.15   30.30
   3   9  -7   -6.10    5.30
   3   9  -7    1.90    7.40
   3   9  -7   -3.70    5.30
   3   9  -7    1.30    5.10
   3  -9  -7   -1.20    3.90
   3  -9  -7    3.40    6.30
  -3  -9   7   -5.00    5.90
   3  -9  -7    6.00    6.40
   3   9  -6    2.90    5.00
  -3   9   6   -1.50    3.90
   3   9  -6    3.50    7.60
   3   9  -6    3.60    6.50
   3   9  -6    1.70    5.40
   3  -9  -6    1.70    4.10
   3  -9  -6   -1.80    5.00
  -3  -9   6    1.20    4.80
   3  -9  -6    3.40    6.40
  -3  -9   6   -0.60    6.40
  -3   9   5  379.66   25.60
   3   9  -5  404.46   25.60
   3   9  -5  373.86   27.00
  -3   9   5  343.67   25.40
  -3   9   5  402.16   24.40
   3   9  -5  367.76   25.00
   3  -9  -5  417.96   28.70
  -3  -9   5  392.96   24.80
  -3  -9   5  341.17   25.90
  -3  -9   5  400.86   25.40
   3  -9  -5  367.76   25.00
   3  -9  -5  361.56   23.50
  -3   9   4   50.39   10.30
   3   9  -4   30.00    9.90
   3   9  -4   35.80    8.50
   3   9  -4   43.70    9.20
   3   9  -4   43.90   11.40
  -3   9   4   25.20    7.50
  -3   9   4   36.50    5.80
  -3   9   4   45.90   10.50
   3  -9  -4   19.00    7.50
  -3  -9   4   34.60    8.50
   3  -9  -4   38.40    8.80
  -3  -9   4   42.70    9.20
  -3  -9   4   36.50    9.20
   3  -9  -4   38.90    8.20
  -3  -9   4   34.00    9.50
   3   9  -3  170.38   14.80
   3   9  -3  168.38   16.10
  -3   9   3  139.49   14.90
  -3   9   3  140.59   10.40
   3   9  -3  159.18   16.60
   3   9  -3  145.59   14.30
  -3   9   3  158.38   14.70
  -3   9   3  150.18   13.90
   3  -9  -3  140.39   14.80
  -3  -9   3  126.19   13.00
  -3  -9   3  148.69   15.30
  -3  -9   3  142.19   15.50
  -3  -9   3  150.78   14.30
   3  -9  -3  136.89   14.10
   3  -9  -3  136.69   13.00
   3   9  -2  441.26   28.70
   3   9  -2  426.46   26.90
  -3   9   2  442.16   28.90
  -3   9   2  455.85   23.70
   3   9  -2  459.95   30.30
  -3   9   2  472.35   28.50
  -3  -9   2  453.55   28.10
  -3  -9   2  420.56   26.10
  -3  -9   2  454.85   29.10
   3  -9  -2  431.56   28.50
   3  -9  -2  500.35   28.70
   3  -9  -2  462.55   27.50
  -3  -9   2  448.96   29.20
  -3   9   1 1076.09   58.59
  -3   9   1 1133.59   58.09
   3   9  -1 1220.68   59.39
   3   9  -1 1144.19   60.79
   3   9  -1 1195.48   57.09
  -3   9   1 1173.78   53.99
  -3  -9   1 1252.07   59.09
   3  -9  -1 1090.29   58.89
   3  -9  -1 1083.79   57.19
   3  -9  -1 1227.38   58.89
  -3  -9   1 1097.39   58.49
  -3  -9   1 1068.89   55.99
  -3  -9   1 1222.58   59.99
  -3   9   0  374.56   21.30
   3   9   0  384.76   25.20
  -3   9   0  383.86   24.50
  -3   9   0  354.46   25.00
   3   9   0  362.46   26.20
  -3  -9   0  325.17   21.70
  -3  -9   0  387.36   25.70
  -3  -9   0  336.27   24.40
  -3  -9   0  379.36   24.40
   3  -9   0  338.27   25.20
   3  -9   0  399.96   24.60
  -3   9  -1   13.40    6.00
  -3   9  -1   11.40    5.20
  -3   9  -1    7.00    6.80
   3   9   1    3.70    5.20
   3   9   1    4.50    5.50
   3   9   1    6.80    6.90
   3  -9   1   -9.80    5.50
  -3  -9  -1   -3.90    3.60
   3  -9   1    5.40    5.80
  -3  -9  -1    3.80    4.90
  -3  -9  -1    9.60    6.70
  -3  -9  -1   -1.90    5.30
  -3   9  -2  197.48   17.10
  -3   9  -2  218.38   16.00
  -3   9  -2  194.48   17.80
   3   9   2  215.88   20.00
   3   9   2  213.78   17.90
   3   9   2  191.98   16.30
   3  -9   2  238.98   17.80
  -3  -9  -2  175.28   16.10
   3  -9   2  202.28   18.70
  -3  -9  -2  183.28   14.80
  -3  -9  -2  193.08   17.80
  -3  -9  -2  203.88   17.70
   3  -9   2  210.38   17.50
  -3   9  -3  482.25   30.80
   3   9   3  506.45   29.90
  -3   9  -3  490.85   31.90
  -3   9  -3  516.85   29.50
  -3  -9  -3  483.15   28.10
  -3  -9  -3  540.05   31.40
   3  -9   3  538.05   31.10
   3  -9   3  511.95   31.10
  -3  -9  -3  464.25   29.50
  -3  -9  -3  553.04   33.80
   3  -9   3  476.45   32.40
  -3   9  -4   98.99   13.70
   3   9   4  116.89   12.90
  -3   9  -4   88.29   12.00
  -3   9  -4   87.39   11.80
  -3  -9  -4   81.09   11.00
   3  -9   4   87.09   14.60
  -3  -9  -4  106.69   10.90
   3  -9   4   76.39   13.30
  -3  -9  -4   98.69   12.60
  -3   9  -5   73.99   11.50
  -3   9  -5   70.69   13.80
  -3   9  -5   79.69   11.80
  -3  -9  -5   87.09   10.40
  -3  -9  -5  102.59   11.60
   3  -9   5   99.99   15.00
  -3  -9  -5   99.69   13.00
  -3   9  -6   13.00    8.00
   3   9   6    4.10    6.60
  -3   9  -6   12.90    7.20
  -3   9  -6   24.10    7.90
  -3  -9  -6   14.70    5.90
  -3  -9  -6   16.30    6.00
  -3  -9  -6   18.80    7.80
   3  -9   6    2.80    7.40
  -3   9  -7  267.07   22.30
  -3   9  -7  305.67   23.30
  -3   9  -7  320.17   25.50
   3  -9   7  312.57   26.10
  -3  -9  -7  307.27   22.80
  -3  -9  -7  301.27   21.60
  -3  -9  -7  344.87   21.40
  -3   9  -8   21.40    7.80
  -3   9  -8   10.70    7.80
  -3   9  -8   20.00    9.60
  -3  -9  -8   22.30    6.60
   3  -9   8    6.20    8.80
  -3  -9  -8   32.50    8.60
  -3  -9  -8    8.20    6.50
  -3   9  -9   64.39   13.00
  -3   9  -9   78.89   14.70
  -3  -9  -9   80.59   11.10
   3  -9   9   74.39   15.00
  -3  -9  -9   82.39   12.20
  -3   9 -10  215.48   22.30
  -3   9 -10  227.58   19.80
  -3  -9 -10  202.98   18.30
   3  -9  10  158.58   21.10
  -3  -9 -10  190.78   16.60
  -3   9 -11   70.39   15.90
  -3   9 -11   91.49   14.80
  -3   9 -11   62.39   12.80
   3  -9  11   43.20   13.40
  -3  -9 -11   55.29   11.60
  -3  -9 -11   63.19   11.10
  -3  -9 -11   31.10   10.70
  -3   9 -12  150.08   19.00
  -3   9 -12  116.99   19.30
  -3   9 -12  112.69   15.70
  -3  -9 -12  163.18   16.00
   3  -9  12  160.98   20.60
  -3  -9 -12  168.68   19.90
  -3   9 -13   89.89   14.30
  -3   9 -13   52.59   13.60
  -3   9 -13   45.20   13.40
  -3  -9 -13   69.29   12.80
   3  -9  13   81.59   15.30
  -3  -9 -13   63.29   10.70
  -3   9 -14   -0.50    8.90
  -3   9 -14   -4.30    9.00
  -3   9 -14    3.70    7.80
  -3  -9 -14   11.20    7.10
  -3  -9 -14   13.80    6.50
   3  -9  14   15.90   10.50
  -3   9 -15   -0.90    9.60
  -3   9 -15   25.90    8.70
  -3   9 -15    8.90   13.40
   3  -9  15  -17.60    9.40
  -3  -9 -15    5.30    5.80
  -3   9 -16   23.90   12.30
  -3   9 -16   21.50   13.20
  -3   9 -16   25.60   10.20
   3  -9  16   39.40   14.70
  -3  -9 -16    8.60    6.80
   3  10 -17   -4.90    8.80
   3  10 -17   24.30   13.10
   3  10 -17   13.00   13.60
   3 -10 -17    3.80    6.70
  -3 -10  17    4.80   10.90
   3  10 -16   19.00   11.70
   3  10 -16   -0.60    8.90
   3  10 -16    2.20    7.20
   3 -10 -16   23.90    6.20
   3 -10 -16    9.10    7.10
  -3 -10  16    6.90   10.50
   3  10 -15  293.17   30.30
   3  10 -15  347.37   29.90
   3  10 -15  377.26   27.20
  -3 -10  15  326.87   27.10
   3 -10 -15  297.87   20.00
   3 -10 -15  297.57   20.90
   3 -10 -15  321.87   20.10
   3  10 -14   33.50   12.70
   3  10 -14   24.20    9.70
   3  10 -14   16.80   10.10
   3 -10 -14   14.30    5.50
  -3 -10  14   21.70   10.20
   3 -10 -14   16.90    7.30
   3 -10 -14   23.50    6.00
   3  10 -13    5.80    7.00
   3  10 -13   13.30   10.70
   3  10 -13   30.20   11.40
   3 -10 -13   30.90    6.70
   3 -10 -13   20.20    8.70
  -3 -10  13   17.50   10.10
   3  10 -12   98.09   15.80
   3  10 -12   74.19   15.70
   3  10 -12  103.89   14.00
   3 -10 -12   74.19   10.30
  -3 -10  12   91.09   15.50
   3 -10 -12   70.09   13.40
   3  10 -11  165.78   20.50
   3  10 -11  198.38   20.30
   3  10 -11  167.98   17.80
   3 -10 -11  189.78   17.40
   3 -10 -11  210.28   15.90
  -3 -10  11  191.48   20.80
   3  10 -10    5.00    8.50
   3  10 -10    8.90    8.20
   3  10 -10   24.10    8.40
   3 -10 -10   19.10    6.70
  -3 -10  10   20.20    9.80
   3 -10 -10   12.60    7.70
   3  10  -9  128.89   16.10
   3  10  -9  139.59   16.30
   3  10  -9   83.19   14.10
   3  10  -9  103.29   16.90
   3 -10  -9  143.29   15.00
   3 -10  -9  112.49   12.40
  -3 -10   9  116.99   17.00
   3  10  -8   64.69   12.60
   3  10  -8   58.49   12.90
   3  10  -8   47.60   12.60
   3  10  -8   68.59   12.20
   3 -10  -8   60.69    9.50
  -3 -10   8   57.09   13.00
   3 -10  -8   66.19   11.90
   3  10  -7 1097.59   63.19
   3  10  -7 1106.09   60.79
   3  10  -7 1175.88   61.09
   3  10  -7 1167.68   61.89
   3 -10  -7 1156.98   59.99
  -3 -10   7 1211.88   62.99
   3 -10  -7 1185.88   59.09
   3 -10  -7 1272.17   62.59
   3  10  -6    0.60    6.10
   3  10  -6    2.70    6.10
   3  10  -6    3.80    6.50
   3  10  -6   -1.40    4.40
   3 -10  -6    2.00    5.70
  -3 -10   6   -1.90    6.50
   3 -10  -6    2.50    5.10
   3 -10  -6    1.10    6.20
   3  10  -5   68.69   12.10
  -3  10   5   58.09   10.60
  -3  10   5   63.29   12.70
   3  10  -5   89.09   13.50
   3  10  -5   66.79   12.30
  -3  10   5   52.09    6.90
   3  10  -5   79.19   14.10
   3 -10  -5   60.89   10.10
  -3 -10   5   61.09   13.00
   3 -10  -5   53.79   11.30
   3 -10  -5   57.69   11.40
  -3 -10   5   71.69   11.20
   3  10  -4    1.00    6.90
   3  10  -4    3.90    5.40
   3  10  -4   -4.60    6.60
  -3  10   4   -3.10    3.50
  -3  10   4   11.40    7.60
   3  10  -4    6.00    5.90
  -3 -10   4   -4.40    5.60
   3 -10  -4    4.50    6.00
   3 -10  -4    4.80    6.30
  -3 -10   4    4.70    5.80
   3 -10  -4    3.60    4.60
  -3  10   3  590.34   36.40
   3  10  -3  615.04   34.60
  -3  10   3  623.54   35.40
   3  10  -3  603.64   37.50
   3  10  -3  559.64   37.50
  -3  10   3  600.04   30.10
   3 -10  -3  636.94   35.90
   3 -10  -3  611.84   36.30
  -3 -10   3  559.64   36.30
   3 -10  -3  567.34   34.30
  -3 -10   3  616.54   34.20
   3  10  -2  426.46   30.30
   3  10  -2  409.16   26.70
  -3  10   2  446.86   23.50
  -3  10   2  431.66   27.70
  -3  10   2  378.86   28.10
  -3 -10   2  459.85   26.60
   3 -10  -2  424.06   27.30
   3 -10  -2  451.95   28.30
   3 -10  -2  406.36   28.40
  -3 -10   2  439.76   28.10
  -3 -10   2  406.06   28.60
  -3  10   1   75.49   12.50
  -3  10   1   80.69   11.60
   3  10  -1   66.69   11.30
   3  10  -1   77.79   14.30
  -3  10   1   80.39    9.10
  -3 -10   1   73.69   10.20
   3 -10  -1   77.39   14.00
  -3 -10   1   88.49   13.40
  -3 -10   1   72.39   12.90
   3 -10  -1   71.99   11.60
   3  10   0  197.98   19.90
   3  10   0  189.28   16.30
  -3  10   0  151.28   16.70
  -3  10   0  188.68   14.30
  -3  10   0  201.98   17.50
  -3 -10   0  170.28   17.70
   3 -10   0  181.08   16.70
   3 -10   0  211.88   17.30
   3 -10   0  176.38   18.50
  -3 -10   0  196.88   15.60
  -3 -10   0  201.88   17.10
  -3  10  -1  324.17   22.70
  -3  10  -1  275.07   22.50
  -3  10  -1  316.67   19.80
   3  10   1  264.27   23.70
   3  10   1  300.17   20.90
  -3 -10  -1  284.97   19.60
   3 -10   1  260.97   23.10
   3 -10   1  292.17   21.70
  -3 -10  -1  281.47   21.90
   3 -10   1  320.67   22.80
  -3 -10  -1  283.87   22.50
  -3  10  -2  175.98   18.70
  -3  10  -2  212.78   18.50
  -3  10  -2  216.78   16.60
   3  10   2  184.08   19.80
   3  10   2  198.58   17.20
   3 -10   2  198.58   19.70
  -3 -10  -2  224.48   16.10
  -3 -10  -2  198.98   18.50
  -3 -10  -2  236.28   18.90
   3 -10   2  216.28   20.10
  -3  10  -3   -4.90    4.00
   3  10   3    7.90    6.30
  -3  10  -3    6.80    6.00
  -3  10  -3   -3.00    5.40
  -3 -10  -3    9.90    5.50
  -3 -10  -3    5.10    6.20
   3 -10   3    0.40    6.60
  -3 -10  -3   -1.80    4.40
  -3  10  -4  103.09   13.50
   3  10   4  100.69   13.10
  -3  10  -4   99.39   13.10
  -3  10  -4  100.49   14.70
  -3 -10  -4  119.49   11.40
  -3 -10  -4  113.79   13.20
   3 -10   4   93.79   15.20
  -3 -10  -4   90.29   13.40
  -3  10  -5  586.34   37.70
   3  10   5  607.84   34.70
  -3  10  -5  561.34   36.00
  -3  10  -5  618.44   35.60
   3 -10   5  573.44   38.30
  -3 -10  -5  618.84   35.30
  -3 -10  -5  564.14   35.50
  -3 -10  -5  571.04   32.50
  -3  10  -6   53.09   11.50
  -3  10  -6   58.29   11.30
[truncated: 1,287,498 more chars]
